# Supplementary material for: Stress Responsive bZIP Transcription Factors ATF4 and BACH1 Cooperate With MAF-Family bZIP Protein NRL to Fine-Tune Rod Photoreceptor Gene Expression
Source: Invest Ophthalmol Vis Sci. 2026 Jun 5;67(6):9. doi: 10.1167/iovs.67.6.9 (PMC13249099; doi:10.1167/iovs.67.6.9)
Supplement: Supplement 2 [file iovs-67-6-9_s002.zip]

Archive with 19 entries (16 files):
- Supplemental_Tables/
- Supplemental_Tables/Table_S2.xlsx
- __MACOSX/
- __MACOSX/Supplemental_Tables/
- __MACOSX/Supplemental_Tables/._Table_S2.xlsx
- Supplemental_Tables/Table_S3.xls
- __MACOSX/Supplemental_Tables/._Table_S3.xls
- Supplemental_Tables/Table_S4.xlsx
- __MACOSX/Supplemental_Tables/._Table_S4.xlsx
- Supplemental_Tables/Table_S8.xlsx
- __MACOSX/Supplemental_Tables/._Table_S8.xlsx
- Supplemental_Tables/Table_S5.xlsx
- __MACOSX/Supplemental_Tables/._Table_S5.xlsx
- Supplemental_Tables/Table_S6.xlsx
- __MACOSX/Supplemental_Tables/._Table_S6.xlsx
- Supplemental_Tables/Table_S7.xlsx
- __MACOSX/Supplemental_Tables/._Table_S7.xlsx
- Supplemental_Tables/Table_S1.xlsx
- __MACOSX/Supplemental_Tables/._Table_S1.xlsx
