# Supplementary material for: Stress Responsive bZIP Transcription Factors ATF4 and BACH1 Cooperate With MAF-Family bZIP Protein NRL to Fine-Tune Rod Photoreceptor Gene Expression
Source: Invest Ophthalmol Vis Sci. 2026 Jun 5;67(6):9. doi: 10.1167/iovs.67.6.9 (PMC13249099; doi:10.1167/iovs.67.6.9)
Supplement: Supplement 2 [file iovs-67-6-9_s002.zip › Supplemental_Tables/Table_S2.xlsx]

## Sheet: Table_S2
ID	Description	GeneRatio	BgRatio	RichFactor	FoldEnrichment	zScore	pvalue	p.adjust	qvalue	geneID	Count
R-MMU-72203	Processing of Capped Intron-Containing Pre-mRNA	77/1137	259/8731	0.297297	2.28294	8.1099	5.61012e-13	5.73355e-10	4.35227e-10	Sf3a1/Snrnp25/Nup85/Hnrnpc/Ddx23/Hnrnpa1/Rnps1/Srsf3/Cdc5l/Srsf7/Thoc1/Rbm22/Sf3b2/Cstf2t/Prpf18/Prpf40a/Hnrnpa3/Clp1/Cstf3/Snrnp200/Nxt1/Rae1/Plrg1/Prcc/Chtop/Rnpc3/Mettl14/Ncbp1/Prpf4/Ndc1/Ybx1/Sf3a3/Syf2/Nup54/Bud31/Isy1/Wbp11/Hnrnpl/Fus/Cherp/Lsm6/Polr2c/Dhx38/Pqbp1/Upf3b/Hnrnph2/Tpr/Sde2/Cdc40/Snrpd3/Ptbp1/Cactin/Polr2a/Ddx42/Srsf2/Nup153/Ddx41/Mtrex/Acin1/Nup58/Wbp4/Phf5a/Tcerg1/Smndc1/BC00…	77
R-MMU-72172	mRNA Splicing	60/1137	191/8731	0.314136	2.41224	7.63572	1.79092e-11	9.15159e-09	6.94687e-09	Sf3a1/Snrnp25/Hnrnpc/Ddx23/Hnrnpa1/Rnps1/Srsf3/Cdc5l/Srsf7/Rbm22/Sf3b2/Prpf18/Prpf40a/Hnrnpa3/Snrnp200/Plrg1/Prcc/Rnpc3/Ncbp1/Prpf4/Ybx1/Sf3a3/Syf2/Bud31/Isy1/Wbp11/Hnrnpl/Fus/Cherp/Lsm6/Polr2c/Dhx38/Pqbp1/Upf3b/Hnrnph2/Sde2/Cdc40/Snrpd3/Ptbp1/Cactin/Polr2a/Ddx42/Srsf2/Ddx41/Mtrex/Acin1/Wbp4/Phf5a/Tcerg1/Smndc1/BC005624/Rbm39/Magoh/Prkrip1/Hnrnpa2b1/Polr2i/Snrnp70/Xab2/Lsm4/Hspa8	60
R-MMU-72163	mRNA Splicing - Major Pathway	58/1137	185/8731	0.313514	2.40746	7.48676	4.28451e-11	1.45959e-08	1.10796e-08	Sf3a1/Hnrnpc/Ddx23/Hnrnpa1/Rnps1/Srsf3/Cdc5l/Srsf7/Rbm22/Sf3b2/Prpf18/Prpf40a/Hnrnpa3/Snrnp200/Plrg1/Prcc/Ncbp1/Prpf4/Ybx1/Sf3a3/Syf2/Bud31/Isy1/Wbp11/Hnrnpl/Fus/Cherp/Lsm6/Polr2c/Dhx38/Pqbp1/Upf3b/Hnrnph2/Sde2/Cdc40/Snrpd3/Ptbp1/Cactin/Polr2a/Ddx42/Srsf2/Ddx41/Mtrex/Acin1/Wbp4/Phf5a/Tcerg1/Smndc1/BC005624/Rbm39/Magoh/Prkrip1/Hnrnpa2b1/Polr2i/Snrnp70/Xab2/Lsm4/Hspa8	58
R-MMU-6791226	Major pathway of rRNA processing in the nucleolus and cytosol	54/1137	176/8731	0.306818	2.35605	7.03193	4.97965e-10	8.482e-08	6.4386e-08	Rpl31/Rps12/Rps26/Rpl26/Pelp1/Rpl27/Rpl38/Rpl36al/Rpl15/Rpl37/Rpl37rt/Bop1/Rpl3/Rps18/Wdr36/Rpp30/Exosc1/Exosc2/Rpl22l1/Exosc9/Rps3a1/Isg20l2/Wdr3/Rps20/Rpl22/Utp3/Rplp0/Rps5/Rpl18/Rpl27a/Rps13/Exosc6/Rplp1/Rpl14/Las1l/Imp4/Wdr12/Utp14b/Ncl/Wdr18/Pno1/Senp3/Heatr1/Utp15/Mtrex/Dcaf13/Nop14/Noc4l/Bms1/Rps19/Exosc5/Rpl13a/Mphosph10/Rps27l	54
R-MMU-72312	rRNA processing	54/1137	176/8731	0.306818	2.35605	7.03193	4.97965e-10	8.482e-08	6.4386e-08	Rpl31/Rps12/Rps26/Rpl26/Pelp1/Rpl27/Rpl38/Rpl36al/Rpl15/Rpl37/Rpl37rt/Bop1/Rpl3/Rps18/Wdr36/Rpp30/Exosc1/Exosc2/Rpl22l1/Exosc9/Rps3a1/Isg20l2/Wdr3/Rps20/Rpl22/Utp3/Rplp0/Rps5/Rpl18/Rpl27a/Rps13/Exosc6/Rplp1/Rpl14/Las1l/Imp4/Wdr12/Utp14b/Ncl/Wdr18/Pno1/Senp3/Heatr1/Utp15/Mtrex/Dcaf13/Nop14/Noc4l/Bms1/Rps19/Exosc5/Rpl13a/Mphosph10/Rps27l	54
R-MMU-8868773	rRNA processing in the nucleus and cytosol	54/1137	176/8731	0.306818	2.35605	7.03193	4.97965e-10	8.482e-08	6.4386e-08	Rpl31/Rps12/Rps26/Rpl26/Pelp1/Rpl27/Rpl38/Rpl36al/Rpl15/Rpl37/Rpl37rt/Bop1/Rpl3/Rps18/Wdr36/Rpp30/Exosc1/Exosc2/Rpl22l1/Exosc9/Rps3a1/Isg20l2/Wdr3/Rps20/Rpl22/Utp3/Rplp0/Rps5/Rpl18/Rpl27a/Rps13/Exosc6/Rplp1/Rpl14/Las1l/Imp4/Wdr12/Utp14b/Ncl/Wdr18/Pno1/Senp3/Heatr1/Utp15/Mtrex/Dcaf13/Nop14/Noc4l/Bms1/Rps19/Exosc5/Rpl13a/Mphosph10/Rps27l	54
R-MMU-68882	Mitotic Anaphase	58/1137	204/8731	0.284314	2.18324	6.6167	2.90567e-09	4.24229e-07	3.22027e-07	Psmd1/Nuf2/Cdk1/Zwint/Mis12/Psmd11/Cdc27/Nup85/Vrk1/Psma2/Cenpp/Wapl/Psmb5/Tuba1a/Psmd2/Ppp2r1a/Cenpq/Sgo1/Ndc80/Spc25/Mapre1/Ube2c/Cdc26/Ndc1/Cc2d1b/Anapc4/Anapc5/Kntc1/Mad2l1/Psmc4/Sirt2/Psmd8/Psma1/Bub3/Cdc16/Cenpu/Ist1/Tubb3/Spc24/Psma4/Lbr/Cenpf/Anapc16/Ubb/Ska2/Kpnb1/Psmb3/Chmp7/Cdca5/Tubb4b/Anapc2/Rbm39/Psmb2/Dynll1/Ube2s/Nup98/Anapc10/Nup133	58
R-MMU-2555396	Mitotic Metaphase and Anaphase	58/1137	205/8731	0.282927	2.17259	6.57359	3.55275e-09	4.53864e-07	3.44523e-07	Psmd1/Nuf2/Cdk1/Zwint/Mis12/Psmd11/Cdc27/Nup85/Vrk1/Psma2/Cenpp/Wapl/Psmb5/Tuba1a/Psmd2/Ppp2r1a/Cenpq/Sgo1/Ndc80/Spc25/Mapre1/Ube2c/Cdc26/Ndc1/Cc2d1b/Anapc4/Anapc5/Kntc1/Mad2l1/Psmc4/Sirt2/Psmd8/Psma1/Bub3/Cdc16/Cenpu/Ist1/Tubb3/Spc24/Psma4/Lbr/Cenpf/Anapc16/Ubb/Ska2/Kpnb1/Psmb3/Chmp7/Cdca5/Tubb4b/Anapc2/Rbm39/Psmb2/Dynll1/Ube2s/Nup98/Anapc10/Nup133	58
R-MMU-179419	APC:Cdc20 mediated degradation of cell cycle proteins prior to satisfation of the cell cycle checkpoint	26/1137	60/8731	0.433333	3.32756	6.99993	6.09304e-09	6.91899e-07	5.25213e-07	Psmd1/Cdk1/Psmd11/Cdc27/Psma2/Psmb5/Psmd2/Ube2c/Cdc26/Anapc4/Anapc5/Mad2l1/Psmc4/Psmd8/Psma1/Bub3/Cdc16/Psma4/Nek2/Anapc16/Ubb/Psmb3/Anapc2/Psmb2/Ube2s/Anapc10	26
R-MMU-176409	APC/C:Cdc20 mediated degradation of mitotic proteins	26/1137	62/8731	0.419355	3.22022	6.78827	1.40858e-08	1.43957e-06	1.09276e-06	Psmd1/Cdk1/Psmd11/Cdc27/Psma2/Psmb5/Psmd2/Ube2c/Cdc26/Anapc4/Anapc5/Mad2l1/Psmc4/Psmd8/Psma1/Bub3/Cdc16/Psma4/Nek2/Anapc16/Ubb/Psmb3/Anapc2/Psmb2/Ube2s/Anapc10	26
R-MMU-174184	Cdc20:Phospho-APC/C mediated degradation of Cyclin A	25/1137	59/8731	0.423729	3.2538	6.72101	2.07688e-08	1.79269e-06	1.36081e-06	Psmd1/Cdk1/Psmd11/Cdc27/Psma2/Psmb5/Psmd2/Ube2c/Cdc26/Anapc4/Anapc5/Mad2l1/Psmc4/Psmd8/Psma1/Bub3/Cdc16/Psma4/Anapc16/Ubb/Psmb3/Anapc2/Psmb2/Ube2s/Anapc10	25
R-MMU-176814	Activation of APC/C and APC/C:Cdc20 mediated degradation of mitotic proteins	26/1137	63/8731	0.412698	3.1691	6.68564	2.10492e-08	1.79269e-06	1.36081e-06	Psmd1/Cdk1/Psmd11/Cdc27/Psma2/Psmb5/Psmd2/Ube2c/Cdc26/Anapc4/Anapc5/Mad2l1/Psmc4/Psmd8/Psma1/Bub3/Cdc16/Psma4/Nek2/Anapc16/Ubb/Psmb3/Anapc2/Psmb2/Ube2s/Anapc10	26
R-MMU-2467813	Separation of Sister Chromatids	48/1137	168/8731	0.285714	2.19399	6.04639	5.75675e-08	4.52569e-06	3.43541e-06	Psmd1/Nuf2/Zwint/Mis12/Psmd11/Cdc27/Nup85/Psma2/Cenpp/Wapl/Psmb5/Tuba1a/Psmd2/Ppp2r1a/Cenpq/Sgo1/Ndc80/Spc25/Mapre1/Ube2c/Cdc26/Anapc4/Anapc5/Kntc1/Mad2l1/Psmc4/Psmd8/Psma1/Bub3/Cdc16/Cenpu/Tubb3/Spc24/Psma4/Cenpf/Anapc16/Ubb/Ska2/Psmb3/Cdca5/Tubb4b/Anapc2/Psmb2/Dynll1/Ube2s/Nup98/Anapc10/Nup133	48
R-MMU-68886	M Phase	86/1137	381/8731	0.225722	1.73331	5.66318	1.09624e-07	7.85335e-06	5.9614e-06	Psmd1/Nuf2/Cdk1/Zwint/Nedd1/Mis12/Psmd11/Cdc27/Nup85/Vrk1/Psma2/H2ac6/H2bc4/Cenpp/Wapl/Psmb5/Ncaph2/Tuba1a/Mzt2/Mapk1/Psmd2/Ppp2r1a/Cenpq/Sgo1/Ndc80/Cep192/Haus1/Spc25/Mapre1/Ube2c/Rae1/Cdc26/Haus6/Ndc1/Cc2d1b/Anapc4/Nup54/Anapc5/Kntc1/Mad2l1/Psmc4/Sirt2/Psmd8/Psma1/Ccp110/Bub3/Cdc16/Pcm1/Cenpu/Ist1/Tubb3/Spc24/Psma4/Tpr/Lbr/Cenpf/Nek2/Anapc16/Cep290/H2az2/Rab1a/Ubb/Ska2/Kpnb1/Psmb3/H2ac11/H2bc11…	86
R-MMU-72766	Translation	58/1137	224/8731	0.258929	1.98831	5.79802	1.15264e-07	7.85335e-06	5.9614e-06	Rpl31/Mrps9/Eef1b2/Mrpl44/Mrps14/Srp9/Rps12/Rps26/Rpl26/Rpl27/Rpl38/Rpl36al/Eif5/Mrpl32/Mrps27/Rpl15/Rpl37/Rpl37rt/Mrpl13/Eif3d/Rpl3/Mrpl39/Rps18/Mrpl21/Srp14/Eif3j1/Mrps26/Rpl22l1/Rps3a1/Mrpl9/Rps20/Rpl22/Mrps18c/Rplp0/Mrps33/Rps5/Rpl18/Mrpl17/Rpl27a/Rps13/Mrpl34/Rplp1/Rpl14/Eif5b/Mrpl55/Eif4a1/Mrpl36/Pabpc1/Eif4b/Mrpl18/Mrps18b/Mrpl11/Eif2s2/Eif2b4/Rps19/Rpl13a/Eif3f/Rps27l	58
R-MMU-174084	Autodegradation of Cdh1 by Cdh1:APC/C	22/1137	53/8731	0.415094	3.1875	6.18057	2.27861e-07	1.45546e-05	1.10482e-05	Psmd1/Psmd11/Cdc27/Psma2/Psmb5/Psmd2/Ube2c/Cdc26/Anapc4/Anapc5/Psmc4/Psmd8/Psma1/Cdc16/Psma4/Anapc16/Ubb/Psmb3/Anapc2/Psmb2/Ube2s/Anapc10	22
R-MMU-1852241	Organelle biogenesis and maintenance	55/1137	214/8731	0.257009	1.97357	5.57934	3.1959e-07	1.91754e-05	1.45559e-05	Kifap3/Cdk1/Nedd1/Atp5f1b/Fbf1/Dmac2l/Ttc8/Arf4/Tuba1a/Ift57/Arl13b/Atp5pf/Gabpa/Ppp2r1a/Cep192/Haus1/Atp5f1a/Gbf1/Arl3/Inpp5e/Mapre1/Ift52/Atp5f1e/Kif24/Haus6/Ift74/Ift172/Wdr19/Exoc4/Cycs/Ift122/C2cd3/Ccp110/Pcm1/Rpgrip1l/Bbs2/Tubb3/Rab11a/Septin2/Nek2/Cep290/Cluap1/Ift140/Tubb4b/Ssna1/Ttc21b/Ttbk2/Acss2/Dynll1/Rho/Rab8a/Prkaca/Cep57/Cep70/Nphp3	55
R-MMU-174154	APC/C:Cdc20 mediated degradation of Securin	22/1137	54/8731	0.407407	3.12847	6.07061	3.37728e-07	1.91754e-05	1.45559e-05	Psmd1/Psmd11/Cdc27/Psma2/Psmb5/Psmd2/Ube2c/Cdc26/Anapc4/Anapc5/Psmc4/Psmd8/Psma1/Cdc16/Psma4/Anapc16/Ubb/Psmb3/Anapc2/Psmb2/Ube2s/Anapc10	22
R-MMU-68867	Assembly of the pre-replicative complex	26/1137	71/8731	0.366197	2.81202	5.93179	3.66003e-07	1.96871e-05	1.49443e-05	Psmd1/Psmd11/Cdc27/Psma2/Psmb5/Psmd2/Mcm8/Ube2c/Cdc26/Anapc4/Anapc5/Mcm2/Psmc4/Psmd8/Psma1/Cdc16/Psma4/Anapc16/Ubb/Kpnb1/Psmb3/Mcm4/Anapc2/Psmb2/Ube2s/Anapc10	26
R-MMU-72613	Eukaryotic Translation Initiation	36/1137	119/8731	0.302521	2.32305	5.62277	5.76883e-07	2.8075e-05	2.13114e-05	Rpl31/Rps12/Rps26/Rpl26/Rpl27/Rpl38/Rpl36al/Eif5/Rpl15/Rpl37/Rpl37rt/Eif3d/Rpl3/Rps18/Eif3j1/Rpl22l1/Rps3a1/Rps20/Rpl22/Rplp0/Rps5/Rpl18/Rpl27a/Rps13/Rplp1/Rpl14/Eif5b/Eif4a1/Pabpc1/Eif4b/Eif2s2/Eif2b4/Rps19/Rpl13a/Eif3f/Rps27l	36
R-MMU-72737	Cap-dependent Translation Initiation	36/1137	119/8731	0.302521	2.32305	5.62277	5.76883e-07	2.8075e-05	2.13114e-05	Rpl31/Rps12/Rps26/Rpl26/Rpl27/Rpl38/Rpl36al/Eif5/Rpl15/Rpl37/Rpl37rt/Eif3d/Rpl3/Rps18/Eif3j1/Rpl22l1/Rps3a1/Rps20/Rpl22/Rplp0/Rps5/Rpl18/Rpl27a/Rps13/Rplp1/Rpl14/Eif5b/Eif4a1/Pabpc1/Eif4b/Eif2s2/Eif2b4/Rps19/Rpl13a/Eif3f/Rps27l	36
R-MMU-174143	APC/C-mediated degradation of cell cycle proteins	26/1137	73/8731	0.356164	2.73498	5.75969	6.85683e-07	3.04682e-05	2.31281e-05	Psmd1/Cdk1/Psmd11/Cdc27/Psma2/Psmb5/Psmd2/Ube2c/Cdc26/Anapc4/Anapc5/Mad2l1/Psmc4/Psmd8/Psma1/Bub3/Cdc16/Psma4/Nek2/Anapc16/Ubb/Psmb3/Anapc2/Psmb2/Ube2s/Anapc10	26
R-MMU-453276	Regulation of mitotic cell cycle	26/1137	73/8731	0.356164	2.73498	5.75969	6.85683e-07	3.04682e-05	2.31281e-05	Psmd1/Cdk1/Psmd11/Cdc27/Psma2/Psmb5/Psmd2/Ube2c/Cdc26/Anapc4/Anapc5/Mad2l1/Psmc4/Psmd8/Psma1/Bub3/Cdc16/Psma4/Nek2/Anapc16/Ubb/Psmb3/Anapc2/Psmb2/Ube2s/Anapc10	26
R-MMU-179409	APC-Cdc20 mediated degradation of Nek2A	14/1137	26/8731	0.538462	4.13484	6.19397	7.84741e-07	3.21357e-05	2.43939e-05	Cdc27/Ube2c/Cdc26/Anapc4/Anapc5/Mad2l1/Bub3/Cdc16/Nek2/Anapc16/Ubb/Anapc2/Ube2s/Anapc10	14
R-MMU-69002	DNA Replication Pre-Initiation	29/1137	87/8731	0.333333	2.55966	5.65697	7.86098e-07	3.21357e-05	2.43939e-05	Psmd1/Rpa1/Psmd11/Cdc27/Psma2/Psmb5/Psmd2/Mcm8/Ube2c/Cdc26/Anapc4/Anapc5/Rpa3/Mcm2/Psmc4/Psmd8/Psma1/Cdc16/Psma4/Anapc16/Ubb/Kpnb1/Psmb3/Mcm4/Anapc2/Pole3/Psmb2/Ube2s/Anapc10	29
R-MMU-69620	Cell Cycle Checkpoints	63/1137	265/8731	0.237736	1.82557	5.28067	8.97467e-07	3.52773e-05	2.67787e-05	Psmd1/Nuf2/Cdk1/Zwint/Mis12/Rpa1/Psmd11/Cdc27/Nup85/Psma2/H2bc4/Cenpp/Psmb5/Rad1/Psmd2/Ppp2r1a/Cenpq/Sgo1/Ndc80/Spc25/Mcm8/Mapre1/Ube2c/Nbn/Cdc26/Anapc4/Chek2/Rfc5/Rad9b/Anapc5/Kntc1/Rpa3/Mad2l1/Mcm2/Psmc4/Psmd8/Herc2/Psma1/Bub3/Cdc16/Cenpu/Spc24/Atm/Psma4/Cenpf/Anapc16/Ubb/Ska2/Psmb3/Brca1/H2bc11/H4c3/H4c1/Mcm4/Rfc4/Mdc1/Anapc2/Psmb2/Dynll1/Ube2s/Nup98/Anapc10/Nup133	63
R-MMU-2262752	Cellular responses to stress	101/1137	491/8731	0.205703	1.57959	5.11502	1.01328e-06	3.83545e-05	2.91145e-05	Atp6v1h/Terf1/Eloc/Psmd1/Sh3bp4/Mapkapk2/Map3k5/Asf1a/Cabin1/Rpa1/Psmd11/Cdc27/Nup85/Hspa2/Fos/Psma2/H2ac6/H2bc4/Psmb5/Hsf1/Ep300/Tuba1a/Mapk1/Psmd2/Cul2/Stip1/Hspa14/Hspa5/Cat/Srxn1/Ube2c/Rae1/Fnip2/Lamtor2/Nbn/Dnaja1/Bag1/Nudt2/Cdc26/Ndc1/Prdx1/Rheb/Anapc4/Nup54/Anapc5/Lamtor4/Rpa3/Samtor/Cycs/Eif2ak3/Psmc4/Psmd8/Lamtor1/Psma1/Cdc16/Hmox1/Terf2/Wdr59/Mbtps1/Map1lc3b/Tubb3/Atm/Psma4/Tpr/Anapc16/…	101
R-MMU-72706	GTP hydrolysis and joining of the 60S ribosomal subunit	34/1137	112/8731	0.303571	2.33112	5.48592	1.08279e-06	3.95217e-05	3.00005e-05	Rpl31/Rps12/Rps26/Rpl26/Rpl27/Rpl38/Rpl36al/Eif5/Rpl15/Rpl37/Rpl37rt/Eif3d/Rpl3/Rps18/Eif3j1/Rpl22l1/Rps3a1/Rps20/Rpl22/Rplp0/Rps5/Rpl18/Rpl27a/Rps13/Rplp1/Rpl14/Eif5b/Eif4a1/Eif4b/Eif2s2/Rps19/Rpl13a/Eif3f/Rps27l	34
R-MMU-69239	Synthesis of DNA	32/1137	103/8731	0.31068	2.3857	5.47376	1.26994e-06	4.47544e-05	3.39726e-05	Psmd1/Rpa1/Psmd11/Cdc27/Psma2/Psmb5/Psmd2/Mcm8/Gins1/Ube2c/Cdc26/Anapc4/Rfc5/Anapc5/Rpa3/Mcm2/Psmc4/Psmd8/Psma1/Cdc16/Psma4/Anapc16/Ubb/Psmb3/Mcm4/Rfc4/Anapc2/Pole3/Psmb2/Ube2s/Anapc10/Gins2	32
R-MMU-927802	Nonsense-Mediated Decay (NMD)	34/1137	113/8731	0.300885	2.31049	5.42527	1.35874e-06	4.47946e-05	3.40031e-05	Rpl31/Rps12/Rps26/Rpl26/Rpl27/Rpl38/Rpl36al/Rpl15/Dcp1a/Rpl37/Rpl37rt/Rpl3/Ppp2r1a/Rnps1/Rps18/Rpl22l1/Rps3a1/Rps20/Ncbp1/Rpl22/Rplp0/Rps5/Rpl18/Rpl27a/Rps13/Rplp1/Rpl14/Upf3b/Pabpc1/Upf2/Magoh/Rps19/Rpl13a/Rps27l	34
R-MMU-975957	Nonsense Mediated Decay (NMD) enhanced by the Exon Junction Complex (EJC)	34/1137	113/8731	0.300885	2.31049	5.42527	1.35874e-06	4.47946e-05	3.40031e-05	Rpl31/Rps12/Rps26/Rpl26/Rpl27/Rpl38/Rpl36al/Rpl15/Dcp1a/Rpl37/Rpl37rt/Rpl3/Ppp2r1a/Rnps1/Rps18/Rpl22l1/Rps3a1/Rps20/Ncbp1/Rpl22/Rplp0/Rps5/Rpl18/Rpl27a/Rps13/Rplp1/Rpl14/Upf3b/Pabpc1/Upf2/Magoh/Rps19/Rpl13a/Rps27l	34
R-MMU-1428517	Aerobic respiration and respiratory electron transport	56/1137	231/8731	0.242424	1.86157	5.13499	1.89991e-06	6.06785e-05	4.60604e-05	Coa5/Coq10b/Ndufs1/Ndufa12/Atp5f1b/Coq10a/Lyrm7/L2hgdh/Dmac2l/Uqcrfs1/Isca1/Ndufaf2/Ndufb4/Ndufb4b/Atp5pf/Atp5f1a/Timm21/Ndufs8/Cox15/Ndufb8/Atp5f1e/Gid8/Etfdh/Ndufaf4/Ndufb6/Uqcrh/Hscb/Sdhaf3/Ndufa5/Cycs/Pyurf/Slc25a4/Ndufb7/Sdhd/Idh3g/Cox20/Mdh1/Uqcrq/Gid4/Ubb/Gstz1/Ndufs6/Aco2/Fahd1/Ndufv3/Me2/Ndufv1/Got1/Pdhx/Ndufb5/Pdp1/Sdhb/Cox18/Mdh2/Ndufa4/Tmem126b	56
R-MMU-69017	CDK-mediated phosphorylation and removal of Cdc6	22/1137	59/8731	0.372881	2.86335	5.55664	2.02875e-06	6.2208e-05	4.72214e-05	Psmd1/Psmd11/Cdc27/Psma2/Psmb5/Psmd2/Ube2c/Cdc26/Anapc4/Anapc5/Psmc4/Psmd8/Psma1/Cdc16/Psma4/Anapc16/Ubb/Psmb3/Anapc2/Psmb2/Ube2s/Anapc10	22
R-MMU-141405	Inhibition of the proteolytic activity of APC/C required for the onset of anaphase by mitotic spindle checkpoint components	12/1137	21/8731	0.571429	4.38799	6.01443	2.13041e-06	6.2208e-05	4.72214e-05	Cdc27/Ube2c/Cdc26/Anapc4/Anapc5/Mad2l1/Bub3/Cdc16/Anapc16/Anapc2/Ube2s/Anapc10	12
R-MMU-141430	Inactivation of APC/C via direct inhibition of the APC/C complex	12/1137	21/8731	0.571429	4.38799	6.01443	2.13041e-06	6.2208e-05	4.72214e-05	Cdc27/Ube2c/Cdc26/Anapc4/Anapc5/Mad2l1/Bub3/Cdc16/Anapc16/Anapc2/Ube2s/Anapc10	12
R-MMU-156827	L13a-mediated translational silencing of Ceruloplasmin expression	33/1137	111/8731	0.297297	2.28294	5.2634	2.60239e-06	7.38791e-05	5.60808e-05	Rpl31/Rps12/Rps26/Rpl26/Rpl27/Rpl38/Rpl36al/Rpl15/Rpl37/Rpl37rt/Eif3d/Rpl3/Rps18/Eif3j1/Rpl22l1/Rps3a1/Rps20/Rpl22/Rplp0/Rps5/Rpl18/Rpl27a/Rps13/Rplp1/Rpl14/Eif4a1/Pabpc1/Eif4b/Eif2s2/Rps19/Rpl13a/Eif3f/Rps27l	33
R-MMU-5617833	Cilium Assembly	47/1137	184/8731	0.255435	1.96148	5.10028	2.76729e-06	7.56867e-05	5.7453e-05	Kifap3/Cdk1/Nedd1/Fbf1/Ttc8/Arf4/Tuba1a/Ift57/Arl13b/Ppp2r1a/Cep192/Haus1/Gbf1/Arl3/Inpp5e/Mapre1/Ift52/Kif24/Haus6/Ift74/Ift172/Wdr19/Exoc4/Ift122/C2cd3/Ccp110/Pcm1/Rpgrip1l/Bbs2/Tubb3/Rab11a/Septin2/Nek2/Cep290/Cluap1/Ift140/Tubb4b/Ssna1/Ttc21b/Ttbk2/Dynll1/Rho/Rab8a/Prkaca/Cep57/Cep70/Nphp3	47
R-MMU-174178	APC/C:Cdh1 mediated degradation of Cdc20 and other APC/C:Cdh1 targeted proteins in late mitosis/early G1	22/1137	60/8731	0.366667	2.81563	5.46034	2.81418e-06	7.56867e-05	5.7453e-05	Psmd1/Psmd11/Cdc27/Psma2/Psmb5/Psmd2/Ube2c/Cdc26/Anapc4/Anapc5/Psmc4/Psmd8/Psma1/Cdc16/Psma4/Anapc16/Ubb/Psmb3/Anapc2/Psmb2/Ube2s/Anapc10	22
R-MMU-69306	DNA Replication	33/1137	114/8731	0.289474	2.22286	5.08515	4.95451e-06	0.000129834	9.85553e-05	Psmd1/Rpa1/Psmd11/Cdc27/Psma2/Psmb5/Psmd2/Mcm8/Gins1/Ube2c/Cdc26/Anapc4/Rfc5/Anapc5/Rpa3/Mcm2/Psmc4/Psmd8/Psma1/Cdc16/Psma4/Anapc16/Ubb/Kpnb1/Psmb3/Mcm4/Rfc4/Anapc2/Pole3/Psmb2/Ube2s/Anapc10/Gins2	33
R-MMU-3700989	Transcriptional Regulation by TP53	64/1137	285/8731	0.224561	1.7244	4.81093	5.77757e-06	0.000147617	0.000112054	Eloc/Gls/Cnot9/Cdk1/Pip4k2c/Npm1/Cnot6/Rpa1/Pip4p1/Prmt5/Bnip3l/Rad1/Ep300/Ppp2r1a/Brpf3/Daxx/Gtf2h4/Mta2/Tsc1/Lamtor2/Gatad2b/Prkab2/Nbn/Prdx1/Cdk5/Rheb/Chek2/Rfc5/Rad9b/Lamtor4/Rpa3/Casp2/Cycs/Tigar/Gtf2h1/Lamtor1/Brd7/Polr2c/Pin1/Usp2/Atm/Ccnt2/Hdac2/Ddit4/Mbd3/Cnot8/Ubb/Polr2a/Brca1/Rfc4/Gtf2h5/Mlst8/Nelfa/Triap1/Mapkapk5/Ndufa4/Cnot4/Gadd45a/Brpf1/Cnot3/Polr2i/Gatad2a/Cnot1/Banp	64
R-MMU-69052	Switching of origins to a post-replicative state	25/1137	77/8731	0.324675	2.49318	5.09213	7.64737e-06	0.000190625	0.000144701	Psmd1/Psmd11/Cdc27/Psma2/Psmb5/Psmd2/Mcm8/Ube2c/Cdc26/Anapc4/Anapc5/Mcm2/Psmc4/Psmd8/Psma1/Cdc16/Psma4/Anapc16/Ubb/Psmb3/Mcm4/Anapc2/Psmb2/Ube2s/Anapc10	25
R-MMU-1799339	SRP-dependent cotranslational protein targeting to membrane	28/1137	92/8731	0.304348	2.33708	4.98852	9.00868e-06	0.000219211	0.000166401	Rpl31/Srp9/Rps12/Rps26/Rpl26/Rpl27/Rpl38/Rpl36al/Rpl15/Rpl37/Rpl37rt/Rpl3/Rps18/Srp14/Rpl22l1/Rps3a1/Rps20/Rpl22/Rplp0/Rps5/Rpl18/Rpl27a/Rps13/Rplp1/Rpl14/Rps19/Rpl13a/Rps27l	28
R-MMU-69618	Mitotic Spindle Checkpoint	31/1137	107/8731	0.28972	2.22475	4.93216	9.3508e-06	0.000220776	0.000167589	Nuf2/Zwint/Mis12/Cdc27/Nup85/Cenpp/Ppp2r1a/Cenpq/Sgo1/Ndc80/Spc25/Mapre1/Ube2c/Cdc26/Anapc4/Anapc5/Kntc1/Mad2l1/Bub3/Cdc16/Cenpu/Spc24/Cenpf/Anapc16/Ska2/Anapc2/Dynll1/Ube2s/Nup98/Anapc10/Nup133	31
R-MMU-176412	Phosphorylation of the APC/C	11/1137	20/8731	0.55	4.22344	5.58409	9.50503e-06	0.000220776	0.000167589	Cdk1/Cdc27/Ube2c/Cdc26/Anapc4/Anapc5/Cdc16/Anapc16/Anapc2/Ube2s/Anapc10	11
R-MMU-174048	APC/C:Cdc20 mediated degradation of Cyclin B	12/1137	24/8731	0.5	3.83949	5.38969	1.34392e-05	0.000305219	0.000231688	Cdk1/Cdc27/Ube2c/Cdc26/Anapc4/Anapc5/Cdc16/Anapc16/Ubb/Anapc2/Ube2s/Anapc10	12
R-MMU-975956	Nonsense Mediated Decay (NMD) independent of the Exon Junction Complex (EJC)	28/1137	94/8731	0.297872	2.28736	4.85549	1.41495e-05	0.000307812	0.000233657	Rpl31/Rps12/Rps26/Rpl26/Rpl27/Rpl38/Rpl36al/Rpl15/Rpl37/Rpl37rt/Rpl3/Rps18/Rpl22l1/Rps3a1/Rps20/Ncbp1/Rpl22/Rplp0/Rps5/Rpl18/Rpl27a/Rps13/Rplp1/Rpl14/Pabpc1/Rps19/Rpl13a/Rps27l	28
R-MMU-429914	Deadenylation-dependent mRNA decay	19/1137	52/8731	0.365385	2.80578	5.0534	1.41557e-05	0.000307812	0.000233657	Cnot9/Cnot6/Dcp1a/Patl1/Exosc1/Exosc2/Exosc9/Lsm6/Exosc6/Cnot8/Eif4a1/Pabpc1/Eif4b/Cnot4/Cnot3/Exosc5/Lsm4/Cnot1/Skic8	19
R-MMU-3371556	Cellular response to heat stress	25/1137	80/8731	0.3125	2.39968	4.86623	1.62251e-05	0.000345458	0.000262234	Mapkapk2/Rpa1/Nup85/Hspa2/Hsf1/Ep300/Mapk1/Hspa14/Hspa5/Rae1/Bag1/Ndc1/Nup54/Rpa3/Tpr/Nup153/Nup58/St13/Gsk3b/Mlst8/Vcp/Akt1s1/Nup98/Nup133/Hspa8	25
R-MMU-8854214	TBC/RABGAPs	14/1137	32/8731	0.4375	3.35955	5.17395	1.78822e-05	0.00036679	0.000278426	Tbc1d15/Tbc1d7/Rab11b/Optn/Tsc1/Tbc1d2/Rab7/Rab6a/Gabarapl2/Map1lc3b/Rab11a/Rab8b/Tbc1d17/Rab8a	14
R-MMU-69242	S Phase	35/1137	131/8731	0.267176	2.05164	4.6925	1.8146e-05	0.00036679	0.000278426	Psmd1/Rpa1/Psmd11/Cdc27/Psma2/Wapl/Psmb5/Psmd2/Mcm8/Gins1/Ube2c/Cdc26/Anapc4/Rfc5/Anapc5/Rpa3/Mcm2/Psmc4/Psmd8/Psma1/Cdc16/Psma4/Anapc16/Cdk4/Ubb/Psmb3/Mcm4/Rfc4/Cdca5/Anapc2/Pole3/Psmb2/Ube2s/Anapc10/Gins2	35
R-MMU-450531	Regulation of mRNA stability by proteins that bind AU-rich elements	23/1137	71/8731	0.323944	2.48756	4.86963	1.83036e-05	0.00036679	0.000278426	Psmd1/Mapkapk2/Psmd11/Psma2/Dcp1a/Psmb5/Psmd2/Exosc1/Exosc2/Exosc9/Psmc4/Psmd8/Psma1/Exosc6/Psma4/Anp32a/Ubb/Psmb3/Pabpc1/Khsrp/Psmb2/Exosc5/Hspa8	23
R-MMU-453274	Mitotic G2-G2/M phases	42/1137	169/8731	0.248521	1.90839	4.614	1.91674e-05	0.000376712	0.000285958	Psmd1/Cdk1/Nedd1/Fbxw11/Hmmr/Psmd11/Mis18bp1/Psma2/Psmb5/Tuba1a/Mzt2/Psmd2/Ppp2r1a/Sgo1/Cep192/Haus1/Optn/Mapre1/Haus6/Psmc4/Psmd8/Ticrr/Ppme1/Psma1/Ccp110/Pcm1/Tubb3/Psma4/Nek2/Cep290/Ubb/Psmb3/E2f3/Tubb4b/Ssna1/Psmb2/Cdk11b/Dynll1/Rab8a/Prkaca/Cep57/Cep70	42
R-MMU-3371453	Regulation of HSF1-mediated heat shock response	21/1137	62/8731	0.33871	2.60094	4.89485	1.95892e-05	0.000377738	0.000286737	Mapkapk2/Rpa1/Nup85/Hspa2/Hsf1/Mapk1/Hspa14/Hspa5/Rae1/Bag1/Ndc1/Nup54/Rpa3/Tpr/Nup153/Nup58/St13/Gsk3b/Nup98/Nup133/Hspa8	21
R-MMU-611105	Respiratory electron transport	35/1137	132/8731	0.265152	2.03609	4.64102	2.16673e-05	0.000404058	0.000306717	Coa5/Coq10b/Ndufs1/Ndufa12/Coq10a/Lyrm7/Uqcrfs1/Ndufaf2/Ndufb4/Ndufb4b/Timm21/Ndufs8/Cox15/Ndufb8/Etfdh/Ndufaf4/Ndufb6/Uqcrh/Hscb/Ndufa5/Cycs/Pyurf/Ndufb7/Cox20/Mdh1/Uqcrq/Ndufs6/Ndufv3/Ndufv1/Got1/Ndufb5/Cox18/Mdh2/Ndufa4/Tmem126b	35
R-MMU-72689	Formation of a pool of free 40S subunits	29/1137	101/8731	0.287129	2.20486	4.7124	2.17448e-05	0.000404058	0.000306717	Rpl31/Rps12/Rps26/Rpl26/Rpl27/Rpl38/Rpl36al/Rpl15/Rpl37/Rpl37rt/Eif3d/Rpl3/Rps18/Eif3j1/Rpl22l1/Rps3a1/Rps20/Rpl22/Rplp0/Rps5/Rpl18/Rpl27a/Rps13/Rplp1/Rpl14/Rps19/Rpl13a/Eif3f/Rps27l	29
R-MMU-350562	Regulation of ornithine decarboxylase (ODC)	15/1137	37/8731	0.405405	3.1131	4.98383	2.7214e-05	0.000496656	0.000377007	Psmd1/Oaz1/Psmd11/Psma2/Psmb5/Psmd2/Oaz3/Psmc4/Psmd8/Psma1/Psma4/Psmb3/Odc1/Azin1/Psmb2	15
R-MMU-69275	G2/M Transition	41/1137	167/8731	0.245509	1.88526	4.46933	3.26366e-05	0.000585169	0.000444196	Psmd1/Cdk1/Nedd1/Fbxw11/Hmmr/Psmd11/Mis18bp1/Psma2/Psmb5/Tuba1a/Mzt2/Psmd2/Ppp2r1a/Sgo1/Cep192/Haus1/Optn/Mapre1/Haus6/Psmc4/Psmd8/Ticrr/Ppme1/Psma1/Ccp110/Pcm1/Tubb3/Psma4/Nek2/Cep290/Ubb/Psmb3/Tubb4b/Ssna1/Psmb2/Cdk11b/Dynll1/Rab8a/Prkaca/Cep57/Cep70	41
R-MMU-5610787	Hedgehog 'off' state	26/1137	90/8731	0.288889	2.21837	4.49543	5.09684e-05	0.000898098	0.000681737	Psmd1/Psmd11/Psma2/Psmb5/Tuba1a/Psmd2/Ift57/Ift52/Ift172/Wdr19/Prkar1b/Ift122/Psmc4/Psmd8/Psma1/Rpgrip1l/Tubb3/Psma4/Ubb/Psmb3/Gsk3b/Ift140/Tubb4b/Ttc21b/Psmb2/Prkaca	26
R-MMU-176408	Regulation of APC/C activators between G1/S and early anaphase	14/1137	35/8731	0.4	3.07159	4.7515	6.01996e-05	0.00103304	0.000784172	Cdk1/Cdc27/Ube2c/Cdc26/Anapc4/Anapc5/Mad2l1/Bub3/Cdc16/Anapc16/Ubb/Anapc2/Ube2s/Anapc10	14
R-MMU-5358351	Signaling by Hedgehog	32/1137	122/8731	0.262295	2.01416	4.36477	6.06483e-05	0.00103304	0.000784172	Psmd1/Os9/Erlec1/Derl2/Psmd11/Spop/Sel1l/Psma2/Psmb5/Tuba1a/Psmd2/Ift57/Ift52/Ift172/Wdr19/Prkar1b/Ift122/Psmc4/Psmd8/Psma1/Rpgrip1l/Tubb3/Psma4/Ubb/Psmb3/Gsk3b/Ift140/Tubb4b/Ttc21b/Vcp/Psmb2/Prkaca	32
R-MMU-9759194	Nuclear events mediated by NFE2L2	16/1137	44/8731	0.363636	2.79236	4.61177	7.17128e-05	0.00119024	0.000903498	Psmd1/Psmd11/Psma2/Psmb5/Ep300/Psmd2/Srxn1/Prdx1/Psmc4/Psmd8/Psma1/Psma4/Ubb/Psmb3/Gsk3b/Psmb2	16
R-MMU-176407	Conversion from APC/C:Cdc20 to APC/C:Cdh1 in late anaphase	10/1137	20/8731	0.5	3.83949	4.91896	7.22063e-05	0.00119024	0.000903498	Cdc27/Ube2c/Cdc26/Anapc4/Anapc5/Cdc16/Anapc16/Anapc2/Ube2s/Anapc10	10
R-MMU-5620912	Anchoring of the basal body to the plasma membrane	26/1137	92/8731	0.282609	2.17015	4.36571	7.67461e-05	0.00124499	0.000945061	Cdk1/Nedd1/Fbf1/Tuba1a/Ppp2r1a/Cep192/Haus1/Mapre1/Kif24/Haus6/C2cd3/Ccp110/Pcm1/Rpgrip1l/Rab11a/Septin2/Nek2/Cep290/Tubb4b/Ssna1/Ttbk2/Dynll1/Rab8a/Prkaca/Cep57/Cep70	26
R-MMU-5358346	Hedgehog ligand biogenesis	17/1137	49/8731	0.346939	2.66414	4.5199	8.51632e-05	0.00135995	0.00103232	Psmd1/Os9/Erlec1/Derl2/Psmd11/Sel1l/Psma2/Psmb5/Psmd2/Psmc4/Psmd8/Psma1/Psma4/Ubb/Psmb3/Vcp/Psmb2	17
R-MMU-2514859	Inactivation, recovery and regulation of the phototransduction cascade	12/1137	28/8731	0.428571	3.29099	4.69808	9.15664e-05	0.00143971	0.00109287	Guca1b/Calm2/Pde6b/Sag/Pde6g/Guca1a/Camkmt/Nmt2/Grk4/Rho/Calm3/Gnat1	12
R-MMU-351202	Metabolism of polyamines	16/1137	45/8731	0.355556	2.7303	4.50268	9.79871e-05	0.00151732	0.00115178	Psmd1/Amd1/Oaz1/Psmd11/Psma2/Psmb5/Psmd2/Oaz3/Psmc4/Psmd8/Psma1/Psma4/Psmb3/Odc1/Azin1/Psmb2	16
R-MMU-5663220	RHO GTPases Activate Formins	33/1137	131/8731	0.251908	1.9344	4.16938	0.000110286	0.00168227	0.00127699	Nuf2/Zwint/Mis12/Nup85/Cenpp/Diaph3/Mrtfa/Tuba1a/Ppp2r1a/Cenpq/Srf/Sgo1/Ndc80/Scai/Spc25/Mapre1/Cdc42/Kntc1/Mad2l1/Bub3/Cenpu/Tubb3/Spc24/Rhoa/Srgap2/Cenpf/Ska2/Rhob/Diaph1/Tubb4b/Dynll1/Nup98/Nup133	33
R-MMU-159236	Transport of Mature mRNA derived from an Intron-Containing Transcript	21/1137	69/8731	0.304348	2.33708	4.31445	0.000116516	0.00175117	0.0013293	Nup85/Rnps1/Srsf3/Srsf7/Thoc1/Nxt1/Rae1/Chtop/Ncbp1/Ndc1/Nup54/Dhx38/Upf3b/Tpr/Cdc40/Srsf2/Nup153/Nup58/Magoh/Nup98/Nup133	21
R-MMU-2514856	The phototransduction cascade	12/1137	29/8731	0.413793	3.17751	4.54466	0.000137839	0.00201245	0.00152763	Guca1b/Calm2/Pde6b/Sag/Pde6g/Guca1a/Camkmt/Nmt2/Grk4/Rho/Calm3/Gnat1	12
R-MMU-6804758	Regulation of TP53 Activity through Acetylation	12/1137	29/8731	0.413793	3.17751	4.54466	0.000137839	0.00201245	0.00152763	Pip4k2c/Pip4p1/Ep300/Brpf3/Mta2/Gatad2b/Brd7/Pin1/Hdac2/Mbd3/Brpf1/Gatad2a	12
R-MMU-9909396	Circadian clock	14/1137	38/8731	0.368421	2.8291	4.37216	0.0001718	0.00243861	0.00185112	Psmd1/Psmd11/Psma2/Psmb5/Psmd2/Psmc4/Psmd8/Psma1/Psma4/Per2/Ubb/Per1/Psmb3/Psmb2	14
R-MMU-9932298	Degradation of CRY and PER proteins	14/1137	38/8731	0.368421	2.8291	4.37216	0.0001718	0.00243861	0.00185112	Psmd1/Psmd11/Psma2/Psmb5/Psmd2/Psmc4/Psmd8/Psma1/Psma4/Per2/Ubb/Per1/Psmb3/Psmb2	14
R-MMU-5688426	Deubiquitination	50/1137	232/8731	0.215517	1.65495	3.91221	0.000178835	0.00250369	0.00190052	Vcpip1/Psmd1/Uchl5/Cdk1/Psmd11/Atxn3/Psma2/H2ac6/Actr8/Psmb5/Ep300/Mcrs1/Psmd2/Usp16/Prkn/Ino80c/Mbd5/Ino80/Map3k7/Psmc4/Psmd8/Josd2/Psma1/Ccp110/Usp2/Psma4/Rhoa/Usp4/Usp19/Usp22/Ubb/Psmb3/Brca1/Yy1/H2ac11/Tomm70a/Usp20/Usp8/Vcp/Psmb2/Usp48/Mul1/Tada2b/Usp5/Usp29/Zranb1/Cyld/Tomm20/Usp28/Hcfc1	50
R-MMU-8943724	Regulation of PTEN gene transcription	11/1137	26/8731	0.423077	3.2488	4.44329	0.000207099	0.00286021	0.00217115	Mta2/Lamtor2/Gatad2b/Rheb/Lamtor4/Lamtor1/Hdac2/Mbd3/Maf1/Mlst8/Gatad2a	11
R-MMU-9755511	KEAP1-NFE2L2 pathway	19/1137	62/8731	0.306452	2.35324	4.13749	0.000220153	0.00295169	0.00224059	Psmd1/Psmd11/Psma2/Psmb5/Ep300/Psmd2/Srxn1/Prdx1/Psmc4/Psmd8/Psma1/Map1lc3b/Psma4/Ubb/Psmb3/Gsk3b/Vcp/Psmb2/Mul1	19
R-MMU-6807070	PTEN Regulation	23/1137	82/8731	0.280488	2.15386	4.0619	0.000221241	0.00295169	0.00224059	Psmd1/Psmd11/Psma2/Psmb5/Psmd2/Mta2/Lamtor2/Gatad2b/Rheb/Lamtor4/Psmc4/Psmd8/Lamtor1/Psma1/Psma4/Hdac2/Mbd3/Ubb/Psmb3/Maf1/Mlst8/Psmb2/Gatad2a	23
R-MMU-196741	Cobalamin (Cbl, vitamin B12) transport and metabolism	8/1137	15/8731	0.533333	4.09546	4.64263	0.000222387	0.00295169	0.00224059	Lmbrd1/Abcd4/Mtr/Mtrr/Mmut/Mmadhc/Mmachc/Mmab	8
R-MMU-9013406	RHOQ GTPase cycle	17/1137	53/8731	0.320755	2.46307	4.13376	0.00025432	0.00333225	0.00252947	Diaph3/Scrib/Tfrc/Arl13b/Cdc42ep3/Arhgap21/Cdc42/Rab7/Lamtor1/Srgap2/Arhgap5/Itsn1/Mpp7/Arhgap26/Stom/Prex1/Arhgap35	17
R-MMU-9609507	Protein localization	27/1137	104/8731	0.259615	1.99358	3.94405	0.000267433	0.00345971	0.00262623	Hspd1/Idh1/Pex3/Tysnd1/Atp5f1b/Sec61g/Pex12/Pitrm1/Ephx2/Stx5a/Ndufb8/Cat/Pxmp4/Acot8/Serp1/Pex10/Ube2j2/Acox3/Hscb/Zfand6/Hmox1/Lonp2/Ubb/Pex2/Ube2d3/Sec61b/Pex1	27
R-MMU-195258	RHO GTPase Effectors	50/1137	237/8731	0.21097	1.62004	3.74445	0.000306977	0.00392164	0.00297687	Abi2/Actr3/Nuf2/Zwint/Nf2/Mis12/Nup85/Grb2/Cenpp/Diaph3/Mrtfa/Tuba1a/Mapk1/Ppp2r1a/Cenpq/Srf/Sgo1/Ndc80/Calm2/Scai/Spc25/Mapre1/Pkn2/Cdc42/Kntc1/Mad2l1/Bub3/Cenpu/Tubb3/Pin1/Spc24/Rhoa/Srgap2/Arpc5/Cenpf/Wasf1/Myh10/Ska2/Rhob/Rock2/Myh9/Diaph1/Tubb4b/Abl1/Dynll1/Wasf3/Calm3/Nup98/Nup133/Nck1	50
R-MMU-2559582	Senescence-Associated Secretory Phenotype (SASP)	14/1137	40/8731	0.35	2.68764	4.13931	0.000320479	0.00404357	0.00306943	Cdc27/Mapk1/Ube2c/Cdc26/Anapc4/Anapc5/Cdc16/Anapc16/Cdk4/Ubb/Rps6ka2/Anapc2/Ube2s/Anapc10	14
R-MMU-5687128	MAPK6/MAPK4 signaling	18/1137	59/8731	0.305085	2.34274	4.00415	0.000340461	0.00424331	0.00322105	Psmd1/Cdk1/Psmd11/Psma2/Psmb5/Psmd2/Cdc42ep3/Cdc42/Psmc4/Psmd8/Psma1/Psma4/Ubb/Psmb3/Psmb2/Mapkapk5/Prkaca/Septin7	18
R-MMU-382556	ABC-family proteins mediated transport	23/1137	85/8731	0.270588	2.07784	3.86375	0.000392622	0.00483445	0.00366978	Psmd1/Pex3/Derl3/Os9/Rnf185/Erlec1/Derl2/Psmd11/Sel1l/Psma2/Psmb5/Psmd2/Abcc10/Psmc4/Psmd8/Psma1/Psma4/Ubb/Psmb3/Rnf5/Eif2s2/Vcp/Psmb2	23
R-MMU-211000	Gene Silencing by RNA	14/1137	41/8731	0.341463	2.62209	4.02818	0.000429113	0.00522088	0.00396312	Nup85/Rae1/Ndc1/Ago3/Nup54/Ipo8/Tnrc6a/Tpr/Tnrc6c/Nup153/Nup58/Tnrc6b/Nup98/Nup133	14
R-MMU-2565942	Regulation of PLK1 Activity at G2/M Transition	22/1137	81/8731	0.271605	2.08565	3.79818	0.000492612	0.00592294	0.00449604	Cdk1/Nedd1/Fbxw11/Tuba1a/Ppp2r1a/Cep192/Haus1/Optn/Mapre1/Haus6/Ccp110/Pcm1/Nek2/Cep290/Ubb/Tubb4b/Ssna1/Dynll1/Rab8a/Prkaca/Cep57/Cep70	22
R-MMU-75815	Ubiquitin-dependent degradation of Cyclin D	13/1137	37/8731	0.351351	2.69802	4.00485	0.000499828	0.00593982	0.00450885	Psmd1/Psmd11/Psma2/Psmb5/Psmd2/Psmc4/Psmd8/Psma1/Psma4/Cdk4/Ubb/Psmb3/Psmb2	13
R-MMU-73894	DNA Repair	61/1137	310/8731	0.196774	1.51103	3.54481	0.000514058	0.0060387	0.00458391	Terf1/Tdg/Rpa1/Rad51b/Xrcc3/H2ac6/H2bc4/Xrcc4/Ercc8/Actr8/Rad1/Mcrs1/Smug1/Polq/Fance/Gtf2h4/Msh2/Ino80c/Rad51/Ino80/Nbn/Paxip1/Rchy1/Chek2/Rfc5/Rad9b/Cops6/Rpa3/Isy1/Ogg1/Mbd4/Rad52/Gtf2h1/Herc2/Slx1b/Fto/Polr2c/Terf2/Atm/H2az2/Ubb/Polr2a/Brca1/Yy1/H2ac11/H2bc11/H4c3/H4c1/Parp2/Prkdc/Rfc4/Gtf2h5/Mdc1/Kdm4b/Abl1/Vcp/Pole3/Kdm4a/Polr2i/Xab2/Mlh1	61
R-MMU-1234174	Cellular response to hypoxia	17/1137	56/8731	0.303571	2.33112	3.86659	0.00052681	0.00611818	0.00464424	Eloc/Psmd1/Psmd11/Psma2/Psmb5/Ep300/Psmd2/Cul2/Psmc4/Psmd8/Psma1/Psma4/Ubb/Psmb3/Arnt/Ube2d3/Psmb2	17
R-MMU-2559583	Cellular Senescence	34/1137	148/8731	0.22973	1.76409	3.6275	0.000567543	0.00637491	0.00483913	Terf1/Mapkapk2/Map3k5/Asf1a/Cabin1/Cdc27/Fos/H2ac6/H2bc4/Mapk1/Ube2c/Nbn/Cdc26/Anapc4/Anapc5/Cdc16/Terf2/Atm/Anapc16/Cdk4/H2az2/Ubb/H2ac11/H2bc11/H4c3/H4c1/Ubn1/Rps6ka2/Anapc2/Jun/Ep400/Mapkapk5/Ube2s/Anapc10	34
R-MMU-450408	AUF1 (hnRNP D0) binds and destabilizes mRNA	14/1137	42/8731	0.333333	2.55966	3.92032	0.000567629	0.00637491	0.00483913	Psmd1/Psmd11/Psma2/Psmb5/Psmd2/Psmc4/Psmd8/Psma1/Psma4/Ubb/Psmb3/Pabpc1/Psmb2/Hspa8	14
R-MMU-69541	Stabilization of p53	14/1137	42/8731	0.333333	2.55966	3.92032	0.000567629	0.00637491	0.00483913	Psmd1/Psmd11/Psma2/Psmb5/Psmd2/Chek2/Psmc4/Psmd8/Psma1/Atm/Psma4/Ubb/Psmb3/Psmb2	14
R-MMU-5689603	UCH proteinases	22/1137	82/8731	0.268293	2.06021	3.73224	0.000592115	0.00657763	0.00499301	Psmd1/Uchl5/Psmd11/Psma2/H2ac6/Actr8/Psmb5/Mcrs1/Psmd2/Ino80c/Mbd5/Ino80/Psmc4/Psmd8/Psma1/Psma4/Ubb/Psmb3/Yy1/H2ac11/Psmb2/Hcfc1	22
R-MMU-6799198	Complex I biogenesis	18/1137	62/8731	0.290323	2.22938	3.75881	0.000663475	0.00706342	0.00536176	Ndufs1/Ndufa12/Ndufaf2/Ndufb4/Ndufb4b/Ndufs8/Ndufb8/Ndufaf4/Ndufb6/Hscb/Ndufa5/Pyurf/Ndufb7/Ndufs6/Ndufv3/Ndufv1/Ndufb5/Tmem126b	18
R-MMU-349425	Autodegradation of the E3 ubiquitin ligase COP1	13/1137	38/8731	0.342105	2.62702	3.88912	0.000670402	0.00706342	0.00536176	Psmd1/Psmd11/Psma2/Psmb5/Psmd2/Psmc4/Psmd8/Psma1/Atm/Psma4/Ubb/Psmb3/Psmb2	13
R-MMU-69601	Ubiquitin Mediated Degradation of Phosphorylated Cdc25A	13/1137	38/8731	0.342105	2.62702	3.88912	0.000670402	0.00706342	0.00536176	Psmd1/Psmd11/Psma2/Psmb5/Psmd2/Chek2/Psmc4/Psmd8/Psma1/Psma4/Ubb/Psmb3/Psmb2	13
R-MMU-69610	p53-Independent DNA Damage Response	13/1137	38/8731	0.342105	2.62702	3.88912	0.000670402	0.00706342	0.00536176	Psmd1/Psmd11/Psma2/Psmb5/Psmd2/Chek2/Psmc4/Psmd8/Psma1/Psma4/Ubb/Psmb3/Psmb2	13
R-MMU-69613	p53-Independent G1/S DNA damage checkpoint	13/1137	38/8731	0.342105	2.62702	3.88912	0.000670402	0.00706342	0.00536176	Psmd1/Psmd11/Psma2/Psmb5/Psmd2/Chek2/Psmc4/Psmd8/Psma1/Psma4/Ubb/Psmb3/Psmb2	13
R-MMU-983168	Antigen processing: Ubiquitination & Proteasome degradation	54/1137	270/8731	0.2	1.5358	3.46037	0.000710025	0.00740454	0.00562071	Eloc/Tpp2/Psmd1/Thop1/Fbxw11/Psmd11/Cdc27/Trim9/Psma2/Psmb5/Psmd2/Ltn1/Prkn/Ccnf/Fbxo11/Cul2/Ube2c/Rnf115/Wwp1/Ufl1/Cdc26/Lrrc41/Ube2j2/Anapc4/Rchy1/Anapc5/Kctd7/Znrf2/Kbtbd8/Psmc4/Psmd8/Herc2/Ube3a/Psma1/Cdc16/Asb5/Ube4a/Psma4/Ube2f/Ubb/Psmb3/Cbll1/Anapc2/Rbck1/Fbxw7/Ube2q1/Ube2d3/Psmb2/Ube3c/Ube2s/Asb7/Anapc10/Gan/Fbxo31	54
R-MMU-5607761	Dectin-1 mediated noncanonical NF-kB signaling	14/1137	43/8731	0.325581	2.50013	3.81554	0.00074231	0.00745557	0.00565944	Psmd1/Fbxw11/Psmd11/Psma2/Psmb5/Psmd2/Psmc4/Psmd8/Psma1/Psma4/Ubb/Psmb3/Map3k14/Psmb2	14
R-MMU-5610785	GLI3 is processed to GLI3R by the proteasome	14/1137	43/8731	0.325581	2.50013	3.81554	0.00074231	0.00745557	0.00565944	Psmd1/Psmd11/Psma2/Psmb5/Psmd2/Psmc4/Psmd8/Psma1/Psma4/Ubb/Psmb3/Gsk3b/Psmb2/Prkaca	14
R-MMU-5676590	NIK-->noncanonical NF-kB signaling	14/1137	43/8731	0.325581	2.50013	3.81554	0.00074231	0.00745557	0.00565944	Psmd1/Fbxw11/Psmd11/Psma2/Psmb5/Psmd2/Psmc4/Psmd8/Psma1/Psma4/Ubb/Psmb3/Map3k14/Psmb2	14
R-MMU-72202	Transport of Mature Transcript to Cytoplasm	21/1137	78/8731	0.269231	2.06742	3.66396	0.000744098	0.00745557	0.00565944	Nup85/Rnps1/Srsf3/Srsf7/Thoc1/Nxt1/Rae1/Chtop/Ncbp1/Ndc1/Nup54/Dhx38/Upf3b/Tpr/Cdc40/Srsf2/Nup153/Nup58/Magoh/Nup98/Nup133	21
R-MMU-5685938	HDR through Single Strand Annealing (SSA)	12/1137	34/8731	0.352941	2.71023	3.86599	0.000780905	0.00774839	0.00588173	Rpa1/Rad1/Rad51/Nbn/Rfc5/Rad9b/Rpa3/Rad52/Atm/Brca1/Rfc4/Abl1	12
R-MMU-8854518	AURKA Activation by TPX2	19/1137	68/8731	0.279412	2.1456	3.66948	0.000800846	0.00786985	0.00597392	Cdk1/Nedd1/Hmmr/Tuba1a/Ppp2r1a/Cep192/Haus1/Mapre1/Haus6/Ccp110/Pcm1/Nek2/Cep290/Tubb4b/Ssna1/Dynll1/Prkaca/Cep57/Cep70	19
R-MMU-68877	Mitotic Prometaphase	40/1137	187/8731	0.213904	1.64256	3.43683	0.000895549	0.00871668	0.00661674	Nuf2/Cdk1/Zwint/Nedd1/Mis12/Nup85/Cenpp/Wapl/Tuba1a/Mzt2/Ppp2r1a/Cenpq/Sgo1/Ndc80/Cep192/Haus1/Spc25/Mapre1/Haus6/Kntc1/Mad2l1/Ccp110/Bub3/Pcm1/Cenpu/Tubb3/Spc24/Cenpf/Nek2/Cep290/Ska2/Cdca5/Tubb4b/Ssna1/Dynll1/Nup98/Prkaca/Nup133/Cep57/Cep70	40
R-MMU-72165	mRNA Splicing - Minor Pathway	14/1137	44/8731	0.318182	2.44331	3.71367	0.000960323	0.00925896	0.00702838	Snrnp25/Ddx23/Srsf7/Sf3b2/Snrnp200/Rnpc3/Ncbp1/Ybx1/Polr2c/Snrpd3/Polr2a/Ddx42/Srsf2/Polr2i	14
R-MMU-380270	Recruitment of mitotic centrosome proteins and complexes	20/1137	75/8731	0.266667	2.04773	3.52592	0.00112247	0.0106219	0.00806297	Cdk1/Nedd1/Tuba1a/Mzt2/Ppp2r1a/Cep192/Haus1/Mapre1/Haus6/Ccp110/Pcm1/Nek2/Cep290/Tubb4b/Ssna1/Cdk11b/Dynll1/Prkaca/Cep57/Cep70	20
R-MMU-380287	Centrosome maturation	20/1137	75/8731	0.266667	2.04773	3.52592	0.00112247	0.0106219	0.00806297	Cdk1/Nedd1/Tuba1a/Mzt2/Ppp2r1a/Cep192/Haus1/Mapre1/Haus6/Ccp110/Pcm1/Nek2/Cep290/Tubb4b/Ssna1/Cdk11b/Dynll1/Prkaca/Cep57/Cep70	20
R-MMU-9762114	GSK3B and BTRC:CUL1-mediated-degradation of NFE2L2	13/1137	40/8731	0.325	2.49567	3.66845	0.00116046	0.0108807	0.00825941	Psmd1/Psmd11/Psma2/Psmb5/Psmd2/Psmc4/Psmd8/Psma1/Psma4/Ubb/Psmb3/Gsk3b/Psmb2	13
R-MMU-5633007	Regulation of TP53 Activity	33/1137	148/8731	0.222973	1.7122	3.38118	0.00117469	0.010914	0.00828468	Cdk1/Pip4k2c/Rpa1/Pip4p1/Prmt5/Rad1/Ep300/Ppp2r1a/Brpf3/Daxx/Mta2/Gatad2b/Prkab2/Nbn/Cdk5/Chek2/Rfc5/Rad9b/Rpa3/Brd7/Pin1/Usp2/Atm/Hdac2/Mbd3/Ubb/Brca1/Rfc4/Mlst8/Mapkapk5/Brpf1/Gatad2a/Banp	33
R-MMU-380259	Loss of Nlp from mitotic centrosomes	18/1137	65/8731	0.276923	2.12649	3.52716	0.00122057	0.0111377	0.00845454	Cdk1/Nedd1/Tuba1a/Ppp2r1a/Cep192/Haus1/Mapre1/Haus6/Ccp110/Pcm1/Nek2/Cep290/Tubb4b/Ssna1/Dynll1/Prkaca/Cep57/Cep70	18
R-MMU-380284	Loss of proteins required for interphase microtubule organization from the centrosome	18/1137	65/8731	0.276923	2.12649	3.52716	0.00122057	0.0111377	0.00845454	Cdk1/Nedd1/Tuba1a/Ppp2r1a/Cep192/Haus1/Mapre1/Haus6/Ccp110/Pcm1/Nek2/Cep290/Tubb4b/Ssna1/Dynll1/Prkaca/Cep57/Cep70	18
R-MMU-111461	Cytochrome c-mediated apoptotic response	6/1137	8731-11-01	0.545455	4.18853	4.09432	0.00124012	0.0112159	0.00851389	Apaf1/Mapk1/Casp9/Cycs/Casp3/Apip	6
R-MMU-8951664	Neddylation	42/1137	204/8731	0.205882	1.58097	3.24878	0.00149693	0.0134199	0.0101869	Eloc/Psmd1/Commd1/Fbxw11/Psmd11/Psma2/Ercc8/Psmb5/Psmd2/Ccnf/Fem1a/Fbxo11/Cul2/Fem1c/Commd10/Lrrc41/Nub1/Kctd7/Cops6/Kbtbd8/Psmc4/Psmd8/Psma1/Asb5/Psma4/Ube2f/Dcaf6/Ubb/Psmb3/Dcaf13/Spsb3/Socs5/Wdr5/Fbxw7/Ube2d3/Vcp/Psmb2/Mul1/Asb7/Dcun1d3/Gan/Fbxo31	42
R-MMU-8852276	The role of GTSE1 in G2/M progression after G2 checkpoint	17/1137	61/8731	0.278689	2.14004	3.45723	0.00153109	0.0135178	0.0102612	Psmd1/Cdk1/Psmd11/Psma2/Psmb5/Tuba1a/Psmd2/Mapre1/Psmc4/Psmd8/Psma1/Tubb3/Psma4/Ubb/Psmb3/Tubb4b/Psmb2	17
R-MMU-429947	Deadenylation of mRNA	9/1137	23/8731	0.391304	3.00482	3.72505	0.00153879	0.0135178	0.0102612	Cnot9/Cnot6/Cnot8/Eif4a1/Pabpc1/Eif4b/Cnot4/Cnot3/Cnot1	9
R-MMU-438064	Post NMDA receptor activation events	7/1137	15/8731	0.466667	3.58352	3.87482	0.00154753	0.0135178	0.0102612	Creb1/Camkk1/Calm2/Prkar1b/Rps6ka2/Calm3/Prkaca	7
R-MMU-5578749	Transcriptional regulation by small RNAs	11/1137	32/8731	0.34375	2.63965	3.59537	0.0016469	0.0142638	0.0108275	Nup85/Rae1/Ndc1/Nup54/Ipo8/Tnrc6a/Tpr/Nup153/Nup58/Nup98/Nup133	11
R-MMU-8941858	Regulation of RUNX3 expression and activity	13/1137	42/8731	0.309524	2.37683	3.46076	0.00191799	0.0164721	0.0125038	Psmd1/Psmd11/Psma2/Psmb5/Ep300/Psmd2/Psmc4/Psmd8/Psma1/Psma4/Ubb/Psmb3/Psmb2	13
R-MMU-1234176	Oxygen-dependent proline hydroxylation of Hypoxia-inducible Factor Alpha	15/1137	52/8731	0.288462	2.21509	3.40038	0.0019571	0.0165302	0.0125479	Eloc/Psmd1/Psmd11/Psma2/Psmb5/Psmd2/Cul2/Psmc4/Psmd8/Psma1/Psma4/Ubb/Psmb3/Ube2d3/Psmb2	15
R-MMU-8878166	Transcriptional regulation by RUNX2	15/1137	52/8731	0.288462	2.21509	3.40038	0.0019571	0.0165302	0.0125479	Psmd1/Cdk1/Psmd11/Psma2/Psmb5/Psmd2/Psmc4/Psmd8/Psma1/Psma4/Cdk4/Ubb/Psmb3/Rbm14/Psmb2	15
R-MMU-2500257	Resolution of Sister Chromatid Cohesion	27/1137	118/8731	0.228814	1.75705	3.20364	0.0021411	0.0179361	0.0136151	Nuf2/Cdk1/Zwint/Mis12/Nup85/Cenpp/Wapl/Tuba1a/Ppp2r1a/Cenpq/Sgo1/Ndc80/Spc25/Mapre1/Kntc1/Mad2l1/Bub3/Cenpu/Tubb3/Spc24/Cenpf/Ska2/Cdca5/Tubb4b/Dynll1/Nup98/Nup133	27
R-MMU-69481	G2/M Checkpoints	32/1137	148/8731	0.216216	1.66032	3.13486	0.00234374	0.019474	0.0147825	Psmd1/Cdk1/Rpa1/Psmd11/Psma2/H2bc4/Psmb5/Rad1/Psmd2/Mcm8/Nbn/Chek2/Rfc5/Rad9b/Rpa3/Mcm2/Psmc4/Psmd8/Herc2/Psma1/Atm/Psma4/Ubb/Psmb3/Brca1/H2bc11/H4c3/H4c1/Mcm4/Rfc4/Mdc1/Psmb2	32
R-MMU-111471	Apoptotic factor-mediated response	7/1137	16/8731	0.4375	3.35955	3.65518	0.00244458	0.0198283	0.0150514	Apaf1/Mapk1/Bak1/Casp9/Cycs/Casp3/Apip	7
R-MMU-450385	Butyrate Response Factor 1 (BRF1) binds and destabilizes mRNA	7/1137	16/8731	0.4375	3.35955	3.65518	0.00244458	0.0198283	0.0150514	Mapkapk2/Dcp1a/Exosc1/Exosc2/Exosc9/Exosc6/Exosc5	7
R-MMU-450513	Tristetraprolin (TTP, ZFP36) binds and destabilizes mRNA	7/1137	16/8731	0.4375	3.35955	3.65518	0.00244458	0.0198283	0.0150514	Mapkapk2/Dcp1a/Exosc1/Exosc2/Exosc9/Exosc6/Exosc5	7
R-MMU-9013408	RHOG GTPase cycle	18/1137	69/8731	0.26087	2.00321	3.23713	0.00254247	0.0204598	0.0155309	Hspe1/Dock4/Diaph3/Tfrc/Stx5a/Arhgap21/Arhgef26/Cdc42/Ndufa5/Rab7/Lamtor1/Lbr/Arhgap5/Itsn1/Mpp7/Rbm39/Prex1/Arhgap35	18
R-MMU-2995410	Nuclear Envelope (NE) Reassembly	17/1137	64/8731	0.265625	2.03973	3.23019	0.00269259	0.0214986	0.0163194	Cdk1/Nup85/Vrk1/Tuba1a/Ppp2r1a/Ndc1/Cc2d1b/Sirt2/Ist1/Tubb3/Lbr/Kpnb1/Chmp7/Tubb4b/Rbm39/Nup98/Nup133	17
R-MMU-1168372	Downstream signaling events of B Cell Receptor (BCR)	16/1137	59/8731	0.271186	2.08244	3.2279	0.00282844	0.0220662	0.0167502	Psmd1/Ppp3r1/Fbxw11/Psmd11/Psma2/Psmb5/Psmd2/Calm2/Psmc4/Psmd8/Psma1/Psma4/Ubb/Psmb3/Psmb2/Calm3	16
R-MMU-72649	Translation initiation complex formation	16/1137	59/8731	0.271186	2.08244	3.2279	0.00282844	0.0220662	0.0167502	Rps12/Rps26/Eif3d/Rps18/Eif3j1/Rps3a1/Rps20/Rps5/Rps13/Eif4a1/Pabpc1/Eif4b/Eif2s2/Rps19/Eif3f/Rps27l	16
R-MMU-72702	Ribosomal scanning and start codon recognition	16/1137	59/8731	0.271186	2.08244	3.2279	0.00282844	0.0220662	0.0167502	Rps12/Rps26/Eif5/Eif3d/Rps18/Eif3j1/Rps3a1/Rps20/Rps5/Rps13/Eif4a1/Eif4b/Eif2s2/Rps19/Eif3f/Rps27l	16
R-MMU-72187	mRNA 3'-end processing	15/1137	54/8731	0.277778	2.13305	3.23157	0.00294079	0.0227688	0.0172836	Rnps1/Srsf3/Srsf7/Thoc1/Cstf2t/Clp1/Cstf3/Chtop/Ncbp1/Dhx38/Upf3b/Cdc40/Srsf2/Magoh/Nudt21	15
R-MMU-5620920	Cargo trafficking to the periciliary membrane	12/1137	39/8731	0.307692	2.36276	3.30023	0.00299669	0.0230272	0.0174797	Ttc8/Arf4/Arl13b/Gbf1/Arl3/Inpp5e/Exoc4/Bbs2/Rab11a/Rho/Rab8a/Nphp3	12
R-MMU-72662	Activation of the mRNA upon binding of the cap-binding complex and eIFs, and subsequent binding to 43S	16/1137	60/8731	0.266667	2.04773	3.15095	0.00340118	0.0259403	0.019691	Rps12/Rps26/Eif3d/Rps18/Eif3j1/Rps3a1/Rps20/Rps5/Rps13/Eif4a1/Pabpc1/Eif4b/Eif2s2/Rps19/Eif3f/Rps27l	16
R-MMU-9930044	Nuclear RNA decay	10/1137	30/8731	0.333333	2.55966	3.31099	0.00344165	0.0260545	0.0197777	Exosc1/Exosc2/Exosc9/Ncbp1/Zcchc8/Exosc6/Zfc3h1/Mtrex/Exosc5/Zc3h18	10
R-MMU-1632852	Macroautophagy	28/1137	128/8731	0.21875	1.67978	2.99777	0.0035793	0.0267011	0.0202685	Wdr45b/Mterf3/Tuba1a/Arl13b/Prkn/Optn/Tsc1/Lamtor2/Prkab2/Rheb/Lamtor4/Lamtor1/Gabarapl2/Map1lc3b/Tubb3/Atm/Ubb/Nbr1/Wipi1/Chmp7/Tomm70a/Mlst8/Tubb4b/Ube2d3/Dynll1/Tomm40/Uvrag/Tomm20	28
R-MMU-9612973	Autophagy	28/1137	128/8731	0.21875	1.67978	2.99777	0.0035793	0.0267011	0.0202685	Wdr45b/Mterf3/Tuba1a/Arl13b/Prkn/Optn/Tsc1/Lamtor2/Prkab2/Rheb/Lamtor4/Lamtor1/Gabarapl2/Map1lc3b/Tubb3/Atm/Ubb/Nbr1/Wipi1/Chmp7/Tomm70a/Mlst8/Tubb4b/Ube2d3/Dynll1/Tomm40/Uvrag/Tomm20	28
R-MMU-2995383	Initiation of Nuclear Envelope (NE) Reformation	7/1137	17/8731	0.411765	3.16193	3.45231	0.00369376	0.0271584	0.0206157	Cdk1/Vrk1/Ppp2r1a/Sirt2/Lbr/Kpnb1/Rbm39	7
R-MMU-6804115	TP53 regulates transcription of additional cell cycle genes whose exact role in the p53 pathway remain uncertain	7/1137	17/8731	0.411765	3.16193	3.45231	0.00369376	0.0271584	0.0206157	Cnot9/Npm1/Cnot6/Cnot8/Cnot4/Cnot3/Cnot1	7
R-MMU-8854050	FBXL7 down-regulates AURKA during mitotic entry and in early mitosis	12/1137	40/8731	0.3	2.30369	3.19759	0.00378365	0.0276206	0.0209665	Psmd1/Psmd11/Psma2/Psmb5/Psmd2/Psmc4/Psmd8/Psma1/Psma4/Ubb/Psmb3/Psmb2	12
R-MMU-9648025	EML4 and NUDC in mitotic spindle formation	24/1137	106/8731	0.226415	1.73864	2.96044	0.00424335	0.0307568	0.0233471	Nuf2/Zwint/Mis12/Nup85/Cenpp/Tuba1a/Ppp2r1a/Cenpq/Sgo1/Ndc80/Spc25/Mapre1/Kntc1/Mad2l1/Bub3/Cenpu/Tubb3/Spc24/Cenpf/Ska2/Tubb4b/Dynll1/Nup98/Nup133	24
R-MMU-68949	Orc1 removal from chromatin	15/1137	56/8731	0.267857	2.05687	3.06996	0.00429938	0.0309434	0.0234888	Psmd1/Psmd11/Psma2/Psmb5/Psmd2/Mcm8/Mcm2/Psmc4/Psmd8/Psma1/Psma4/Ubb/Psmb3/Mcm4/Psmb2	15
R-MMU-3301854	Nuclear Pore Complex (NPC) Disassembly	10/1137	31/8731	0.322581	2.47709	3.18772	0.00449836	0.031512	0.0239204	Cdk1/Nup85/Rae1/Ndc1/Nup54/Tpr/Nup153/Nup58/Nup98/Nup133	10
R-MMU-9837999	Mitochondrial protein degradation	19/1137	78/8731	0.24359	1.87052	2.9881	0.00450082	0.031512	0.0239204	Hspd1/Ndufs1/Tfam/Atp5f1b/Arg2/Mrpl32/Atp5pf/Atp5f1a/Acad8/Uqcrq/Nadk2/Aco2/Ndufv3/Lonp1/Afg3l2/Me2/Ndufv1/Mdh2/Prkaca	19
R-MMU-69563	p53-Dependent G1 DNA Damage Response	14/1137	51/8731	0.27451	2.10796	3.07043	0.00450171	0.031512	0.0239204	Psmd1/Psmd11/Psma2/Psmb5/Psmd2/Chek2/Psmc4/Psmd8/Psma1/Atm/Psma4/Ubb/Psmb3/Psmb2	14
R-MMU-69580	p53-Dependent G1/S DNA damage checkpoint	14/1137	51/8731	0.27451	2.10796	3.07043	0.00450171	0.031512	0.0239204	Psmd1/Psmd11/Psma2/Psmb5/Psmd2/Chek2/Psmc4/Psmd8/Psma1/Atm/Psma4/Ubb/Psmb3/Psmb2	14
R-MMU-1236978	Cross-presentation of soluble exogenous antigens (endosomes)	12/1137	41/8731	0.292683	2.24751	3.09797	0.00472859	0.0324337	0.0246201	Psmd1/Psmd11/Psma2/Psmb5/Psmd2/Psmb8/Psmc4/Psmd8/Psma1/Psma4/Psmb3/Psmb2	12
R-MMU-4641257	Degradation of AXIN	12/1137	41/8731	0.292683	2.24751	3.09797	0.00472859	0.0324337	0.0246201	Psmd1/Psmd11/Psma2/Psmb5/Psmd2/Psmc4/Psmd8/Psma1/Psma4/Ubb/Psmb3/Psmb2	12
R-MMU-8939902	Regulation of RUNX2 expression and activity	12/1137	41/8731	0.292683	2.24751	3.09797	0.00472859	0.0324337	0.0246201	Psmd1/Psmd11/Psma2/Psmb5/Psmd2/Psmc4/Psmd8/Psma1/Psma4/Ubb/Psmb3/Psmb2	12
R-MMU-5607764	CLEC7A (Dectin-1) signaling	18/1137	73/8731	0.246575	1.89345	2.96602	0.00489288	0.0333368	0.0253056	Psmd1/Ppp3r1/Fbxw11/Psmd11/Psma2/Psmb5/Psmd2/Calm2/Map3k7/Psmc4/Psmd8/Psma1/Psma4/Ubb/Psmb3/Map3k14/Psmb2/Calm3	18
R-MMU-141424	Amplification of signal from the kinetochores	21/1137	90/8731	0.233333	1.79176	2.92137	0.00499882	0.0336105	0.0255133	Nuf2/Zwint/Mis12/Nup85/Cenpp/Ppp2r1a/Cenpq/Sgo1/Ndc80/Spc25/Mapre1/Kntc1/Mad2l1/Bub3/Cenpu/Spc24/Cenpf/Ska2/Dynll1/Nup98/Nup133	21
R-MMU-141444	Amplification of signal from unattached kinetochores via a MAD2 inhibitory signal	21/1137	90/8731	0.233333	1.79176	2.92137	0.00499882	0.0336105	0.0255133	Nuf2/Zwint/Mis12/Nup85/Cenpp/Ppp2r1a/Cenpq/Sgo1/Ndc80/Spc25/Mapre1/Kntc1/Mad2l1/Bub3/Cenpu/Spc24/Cenpf/Ska2/Dynll1/Nup98/Nup133	21
R-MMU-1268020	Mitochondrial protein import	5/1137	8731-10-01	0.5	3.83949	3.47624	0.00530808	0.0352263	0.0267399	Hspd1/Atp5f1b/Pitrm1/Ndufb8/Hscb	5
R-MMU-390471	Association of TriC/CCT with target proteins during biosynthesis	5/1137	8731-10-01	0.5	3.83949	3.47624	0.00530808	0.0352263	0.0267399	Cct4/Cct3/Cct6a/Tcp1/Cct7	5
R-MMU-191273	Cholesterol biosynthesis	9/1137	27/8731	0.333333	2.55966	3.14054	0.00544335	0.035891	0.0272445	Fdps/Mvk/Dhcr7/Hsd17b7/Lbr/Idi1/Ggps1/Hmgcs1/Cyp51	9
R-MMU-1169091	Activation of NF-kappaB in B cells	13/1137	47/8731	0.276596	2.12397	2.98949	0.00568343	0.0365537	0.0277475	Psmd1/Fbxw11/Psmd11/Psma2/Psmb5/Psmd2/Psmc4/Psmd8/Psma1/Psma4/Ubb/Psmb3/Psmb2	13
R-MMU-74217	Purine salvage	6/1137	14/8731	0.428571	3.29099	3.31937	0.00569537	0.0365537	0.0277475	Adk/Pnp/Adal/Dck/Dguok/Aprt	6
R-MMU-195253	Degradation of beta-catenin by the destruction complex	16/1137	63/8731	0.253968	1.95022	2.92877	0.00571563	0.0365537	0.0277475	Psmd1/Psmd11/Psma2/Psmb5/Psmd2/Ppp2r1a/Psmc4/Psmd8/Psma1/Psma4/Ubb/Psmb3/Gsk3b/Tle4/Psmb2/Zranb1	16
R-MMU-73856	RNA Polymerase II Transcription Termination	16/1137	63/8731	0.253968	1.95022	2.92877	0.00571563	0.0365537	0.0277475	Rnps1/Srsf3/Srsf7/Thoc1/Cstf2t/Clp1/Cstf3/Chtop/Ncbp1/Dhx38/Upf3b/Cdc40/Snrpd3/Srsf2/Magoh/Nudt21	16
R-MMU-5621481	C-type lectin receptors (CLRs)	21/1137	91/8731	0.230769	1.77207	2.86466	0.00572269	0.0365537	0.0277475	Psmd1/Ppp3r1/Fbxw11/Psmd11/Psma2/Psmb5/Ep300/Psmd2/Calm2/Map3k7/Raf1/Psmc4/Psmd8/Psma1/Psma4/Ubb/Psmb3/Map3k14/Psmb2/Calm3/Prkaca	21
R-MMU-5663213	RHO GTPases Activate WASPs and WAVEs	10/1137	32/8731	0.3125	2.39968	3.06917	0.00579447	0.0365553	0.0277487	Abi2/Actr3/Grb2/Mapk1/Cdc42/Arpc5/Wasf1/Abl1/Wasf3/Nck1	10
R-MMU-73933	Resolution of Abasic Sites (AP sites)	10/1137	32/8731	0.3125	2.39968	3.06917	0.00579447	0.0365553	0.0277487	Tdg/Rpa1/Smug1/Rfc5/Rpa3/Ogg1/Mbd4/Parp2/Rfc4/Pole3	10
R-MMU-5610780	Degradation of GLI1 by the proteasome	12/1137	42/8731	0.285714	2.19399	3.00119	0.00585284	0.0366969	0.0278562	Psmd1/Psmd11/Psma2/Psmb5/Psmd2/Psmc4/Psmd8/Psma1/Psma4/Ubb/Psmb3/Psmb2	12
R-MMU-2454202	Fc epsilon receptor (FCERI) signaling	22/1137	97/8731	0.226804	1.74162	2.84195	0.00590336	0.036788	0.0279254	Psmd1/Ppp3r1/Fbxw11/Psmd11/Grb2/Fos/Psma2/Psmb5/Mapk1/Psmd2/Calm2/Pik3ca/Map3k7/Psmc4/Psmd8/Psma1/Psma4/Ubb/Psmb3/Jun/Psmb2/Calm3	22
R-MMU-6782210	Gap-filling DNA repair synthesis and ligation in TC-NER	15/1137	58/8731	0.258621	1.98594	2.91496	0.0061297	0.037967	0.0288204	Rpa1/Ercc8/Gtf2h4/Rfc5/Rpa3/Isy1/Gtf2h1/Polr2c/Ubb/Polr2a/Rfc4/Gtf2h5/Pole3/Polr2i/Xab2	15
R-MMU-380320	Recruitment of NuMA to mitotic centrosomes	20/1137	86/8731	0.232558	1.78581	2.83358	0.00630954	0.0388455	0.0294872	Cdk1/Nedd1/Tuba1a/Mzt2/Ppp2r1a/Cep192/Haus1/Mapre1/Haus6/Ccp110/Pcm1/Tubb3/Nek2/Cep290/Tubb4b/Ssna1/Dynll1/Prkaca/Cep57/Cep70	20
R-MMU-166208	mTORC1-mediated signalling	8/1137	23/8731	0.347826	2.67095	3.1047	0.00649344	0.0397086	0.0301424	Rps6kb1/Lamtor2/Rheb/Lamtor4/Lamtor1/Eif4b/Mlst8/Akt1s1	8
R-MMU-69615	G1/S DNA Damage Checkpoints	14/1137	53/8731	0.264151	2.02841	2.90567	0.00652744	0.0397086	0.0301424	Psmd1/Psmd11/Psma2/Psmb5/Psmd2/Chek2/Psmc4/Psmd8/Psma1/Atm/Psma4/Ubb/Psmb3/Psmb2	14
R-MMU-983169	Class I MHC mediated antigen processing & presentation	59/1137	331/8731	0.178248	1.36876	2.6465	0.00669959	0.0402933	0.0305862	Eloc/Tpp2/Psmd1/Thop1/Fbxw11/Psmd11/Cdc27/Trim9/Psma2/Psmb5/Psmd2/Ltn1/Prkn/Ccnf/Psmb8/Fbxo11/Cul2/Hspa5/Ube2c/Rnf115/Wwp1/Ufl1/Cdc26/Lrrc41/Ube2j2/Anapc4/Rchy1/Anapc5/Kctd7/Znrf2/Kbtbd8/Psmc4/Psmd8/Herc2/Ube3a/Psma1/Cdc16/Asb5/Ube4a/Psma4/Ube2f/Canx/Ubb/Psmb3/Cbll1/Tapbp/Anapc2/Rbck1/Fbxw7/Ube2q1/Ube2d3/Psmb2/Ube3c/Ube2s/Asb7/Anapc10/Calr/Gan/Fbxo31	59
R-MMU-5696398	Nucleotide Excision Repair	22/1137	98/8731	0.22449	1.72385	2.78827	0.00670241	0.0402933	0.0305862	Rpa1/Ercc8/Actr8/Mcrs1/Gtf2h4/Ino80c/Ino80/Rfc5/Cops6/Rpa3/Isy1/Gtf2h1/Polr2c/Ubb/Polr2a/Yy1/Parp2/Rfc4/Gtf2h5/Pole3/Polr2i/Xab2	22
R-MMU-9013405	RHOD GTPase cycle	13/1137	48/8731	0.270833	2.07972	2.90235	0.00688739	0.0409239	0.0310649	Ankfy1/Diaph3/Arhgap12/Arhgap21/Rab7/Whamm/Lbr/Arhgap5/Actn1/Diaph1/Arhgap26/Rbm39/Arhgap35	13
R-MMU-9907900	Proteasome assembly	13/1137	48/8731	0.270833	2.07972	2.90235	0.00688739	0.0409239	0.0310649	Psmd1/Psmd11/Psma2/Psmb5/Psmd2/Psmb8/Psmd4/Psmc4/Psmd8/Psma1/Psma4/Psmb3/Psmb2	13
R-MMU-4641258	Degradation of DVL	12/1137	43/8731	0.27907	2.14297	2.90711	0.00717879	0.0424088	0.0321921	Psmd1/Psmd11/Psma2/Psmb5/Psmd2/Psmc4/Psmd8/Psma1/Psma4/Ubb/Psmb3/Psmb2	12
R-MMU-6782135	Dual incision in TC-NER	15/1137	59/8731	0.254237	1.95228	2.83978	0.00725513	0.0426135	0.0323474	Rpa1/Ercc8/Gtf2h4/Rfc5/Rpa3/Isy1/Gtf2h1/Polr2c/Ubb/Polr2a/Rfc4/Gtf2h5/Pole3/Polr2i/Xab2	15
R-MMU-159227	Transport of the SLBP independent Mature mRNA	10/1137	33/8731	0.30303	2.32696	2.95501	0.00736414	0.0430066	0.0326458	Nup85/Rae1/Ncbp1/Ndc1/Nup54/Tpr/Nup153/Nup58/Nup98/Nup133	10
R-MMU-110320	Translesion Synthesis by POLH	7/1137	19/8731	0.368421	2.8291	3.08821	0.00756739	0.0436942	0.0331678	Rpa1/Rchy1/Rfc5/Rpa3/Ubb/Rfc4/Vcp	7
R-MMU-8876725	Protein methylation	7/1137	19/8731	0.368421	2.8291	3.08821	0.00756739	0.0436942	0.0331678	Mettl21a/Eef1akmt1/Calm2/Camkmt/Vcp/Calm3/Hspa8	7
R-MMU-112382	Formation of RNA Pol II elongation complex	14/1137	54/8731	0.259259	1.99085	2.82599	0.00778277	0.0444357	0.0337307	Eloc/Eaf2/Gtf2h4/Mllt1/Ncbp1/Gtf2h1/Polr2c/Ccnt2/Polr2a/Gtf2h5/Nelfa/Paf1/Polr2i/Skic8	14
R-MMU-75955	RNA Polymerase II Transcription Elongation	14/1137	54/8731	0.259259	1.99085	2.82599	0.00778277	0.0444357	0.0337307	Eloc/Eaf2/Gtf2h4/Mllt1/Ncbp1/Gtf2h1/Polr2c/Ccnt2/Polr2a/Gtf2h5/Nelfa/Paf1/Polr2i/Skic8	14
R-MMU-6807505	RNA polymerase II transcribes snRNA genes	17/1137	71/8731	0.239437	1.83863	2.74531	0.00837681	0.0472498	0.0358669	Nabp1/Ice1/Ints9/Gtf2e1/Ints3/Ncbp1/Snapc3/Ints4/Ints10/Polr2c/Snapc5/Ccnt2/Polr2a/Ints6/Sp1/Rprd2/Polr2i	17
R-MMU-1660516	Synthesis of PIPs at the early endosome membrane	6/1137	15/8731	0.4	3.07159	3.10701	0.00846059	0.0472498	0.0358669	Pikfyve/Mtmr4/Mtmr12/Inpp5f/Vac14/Inpp4a	6
R-MMU-450604	KSRP (KHSRP) binds and destabilizes mRNA	6/1137	15/8731	0.4	3.07159	3.10701	0.00846059	0.0472498	0.0358669	Exosc1/Exosc2/Exosc9/Exosc6/Khsrp/Exosc5	6
R-MMU-9609523	Insertion of tail-anchored proteins into the endoplasmic reticulum membrane	6/1137	15/8731	0.4	3.07159	3.10701	0.00846059	0.0472498	0.0358669	Sec61g/Stx5a/Serp1/Ube2j2/Hmox1/Sec61b	6
R-MMU-5689877	Josephin domain DUBs	5/1137	8731-11-01	0.454545	3.49045	3.19792	0.00869804	0.048312	0.0366731	Atxn3/Prkn/Josd2/Ubb/Vcp	5
R-MMU-165159	MTOR signalling	11/1137	39/8731	0.282051	2.16587	2.8234	0.00907148	0.0500535	0.0379951	Rps6kb1/Cab39l/Tsc1/Lamtor2/Prkab2/Rheb/Lamtor4/Lamtor1/Eif4b/Mlst8/Akt1s1	11
R-MMU-5389840	Mitochondrial translation elongation	19/1137	83/8731	0.228916	1.75784	2.68417	0.00910955	0.0500535	0.0379951	Mrps9/Mrpl44/Mrps14/Mrpl32/Mrps27/Mrpl13/Mrpl39/Mrpl21/Mrps26/Mrpl9/Mrps18c/Mrps33/Mrpl17/Mrpl34/Mrpl55/Mrpl36/Mrpl18/Mrps18b/Mrpl11	19
R-MMU-159230	Transport of the SLBP Dependant Mature mRNA	10/1137	34/8731	0.294118	2.25852	2.84491	0.00924278	0.050514	0.0383447	Nup85/Rae1/Ncbp1/Ndc1/Nup54/Tpr/Nup153/Nup58/Nup98/Nup133	10
R-MMU-3108214	SUMOylation of DNA damage response and repair proteins	17/1137	72/8731	0.236111	1.81309	2.68055	0.00967317	0.052585	0.0399167	Tdg/Rpa1/Nup85/Xrcc4/Rae1/Ndc1/Nup54/Rad52/Herc2/Tpr/Brca1/Cbx8/Nup153/Nup58/Mdc1/Nup98/Nup133	17
R-MMU-187577	SCF(Skp2)-mediated degradation of p27/p21	13/1137	50/8731	0.26	1.99653	2.73429	0.00989598	0.0532577	0.0404274	Psmd1/Psmd11/Psma2/Psmb5/Psmd2/Psmc4/Psmd8/Psma1/Psma4/Cdk4/Ubb/Psmb3/Psmb2	13
R-MMU-5693532	DNA Double-Strand Break Repair	31/1137	156/8731	0.198718	1.52595	2.56474	0.00990114	0.0532577	0.0404274	Rpa1/Rad51b/Xrcc3/H2bc4/Xrcc4/Rad1/Polq/Rad51/Nbn/Paxip1/Chek2/Rfc5/Rad9b/Rpa3/Rad52/Herc2/Slx1b/Atm/Ubb/Brca1/H2bc11/H4c3/H4c1/Parp2/Prkdc/Rfc4/Mdc1/Kdm4b/Abl1/Pole3/Kdm4a	31
R-MMU-9912633	Antigen processing: Ub, ATP-independent proteasomal degradation	7/1137	20/8731	0.35	2.68764	2.92357	0.0103574	0.0552383	0.0419308	Psma2/Psmb5/Psmb8/Psma1/Psma4/Psmb3/Psmb2	7
R-MMU-983705	Signaling by the B Cell Receptor (BCR)	19/1137	84/8731	0.22619	1.73691	2.62588	0.0103775	0.0552383	0.0419308	Psmd1/Ppp3r1/Fbxw11/Psmd11/Grb2/Psma2/Psmb5/Psmd2/Calm2/Itpr1/Psmc4/Psmd8/Psma1/Psma4/Ubb/Psmb3/Psmb2/Calm3/Nck1	19
R-MMU-3247509	Chromatin modifying enzymes	38/1137	201/8731	0.189055	1.45175	2.5071	0.0106472	0.0563804	0.0427978	Setd3/H2ac6/H2bc4/Prmt5/Kansl2/Mcrs1/Brpf3/Mta2/Atf2/Gatad2b/Prmt6/Kdm1a/Setd1b/Sap30/Phf8/Kdm5c/Hdac2/Mbd3/Cdk4/Kat7/Jmjd6/Arid4a/Arid4b/H2ac11/H2bc11/H4c3/H4c1/Kdm4b/Wdr5/Kdm4a/Kdm3a/Brpf1/Kmt5c/Prmt1/Gatad2a/Carm1/Msl2/Hcfc1	38
R-MMU-170822	Regulation of Glucokinase by Glucokinase Regulatory Protein	9/1137	30/8731	0.3	2.30369	2.7676	0.0115927	0.0610711	0.0463584	Nup85/Rae1/Ndc1/Nup54/Tpr/Nup153/Nup58/Nup98/Nup133	9
R-MMU-4839726	Chromatin organization	40/1137	215/8731	0.186047	1.42865	2.46237	0.0116604	0.0611126	0.0463899	Setd3/H2ac6/H2bc4/Prmt5/Kansl2/Mcrs1/Brpf3/Mta2/Atf2/Gatad2b/Prmt6/Kdm1a/Setd1b/Bcl7b/Sap30/Brd7/Phf8/Kdm5c/Hdac2/Mbd3/Cdk4/Kat7/Jmjd6/Arid4a/Arid4b/H2ac11/H2bc11/H4c3/H4c1/Kdm4b/Wdr5/Kdm4a/Kdm3a/Brpf1/Kmt5c/Prmt1/Gatad2a/Carm1/Msl2/Hcfc1	40
R-MMU-5419276	Mitochondrial translation termination	19/1137	85/8731	0.223529	1.71648	2.56836	0.0117825	0.0614374	0.0466365	Mrps9/Mrpl44/Mrps14/Mrpl32/Mrps27/Mrpl13/Mrpl39/Mrpl21/Mrps26/Mrpl9/Mrps18c/Mrps33/Mrpl17/Mrpl34/Mrpl55/Mrpl36/Mrpl18/Mrps18b/Mrpl11	19
R-MMU-429958	mRNA decay by 3' to 5' exoribonuclease	6/1137	16/8731	0.375	2.87962	2.91171	0.0120702	0.0626179	0.0475326	Exosc1/Exosc2/Exosc9/Exosc6/Exosc5/Skic8	6
R-MMU-180786	Extension of Telomeres	12/1137	46/8731	0.26087	2.00321	2.6396	0.0126041	0.0650576	0.0493845	Terf1/Nhp2/Rpa1/Chtf18/Stn1/Rtel1/Rfc5/Rpa3/Terf2/Dkc1/Rfc4/Ppp6r3	12
R-MMU-5620924	Intraflagellar transport	14/1137	57/8731	0.245614	1.88607	2.59684	0.0127234	0.0653435	0.0496016	Kifap3/Tuba1a/Ift57/Ift52/Ift74/Ift172/Wdr19/Ift122/Tubb3/Cluap1/Ift140/Tubb4b/Ttc21b/Dynll1	14
R-MMU-73886	Chromosome Maintenance	26/1137	128/8731	0.203125	1.55979	2.46865	0.013078	0.0668285	0.0507288	Terf1/Npm1/Nhp2/Rpa1/Mis18bp1/H2ac6/H2bc4/Cenpp/Chtf18/Daxx/Cenpq/Stn1/Rtel1/Rfc5/Rpa3/Rsf1/Cenpu/Terf2/Dkc1/H2az2/H2ac11/H2bc11/H4c3/H4c1/Rfc4/Ppp6r3	26
R-MMU-5368287	Mitochondrial translation	19/1137	86/8731	0.22093	1.69652	2.51161	0.0133345	0.0678005	0.0514666	Mrps9/Mrpl44/Mrps14/Mrpl32/Mrps27/Mrpl13/Mrpl39/Mrpl21/Mrps26/Mrpl9/Mrps18c/Mrps33/Mrpl17/Mrpl34/Mrpl55/Mrpl36/Mrpl18/Mrps18b/Mrpl11	19
R-MMU-4615885	SUMOylation of DNA replication proteins	11/1137	41/8731	0.268293	2.06021	2.63286	0.013405	0.0678215	0.0514826	Nup85/Top1/Rae1/Ndc1/Nup54/Tpr/Nup153/Top2b/Nup58/Nup98/Nup133	11
R-MMU-72695	Formation of the ternary complex, and subsequently, the 43S complex	13/1137	52/8731	0.25	1.91974	2.57387	0.0138421	0.0693463	0.05264	Rps12/Rps26/Eif3d/Rps18/Eif3j1/Rps3a1/Rps20/Rps5/Rps13/Eif2s2/Rps19/Eif3f/Rps27l	13
R-MMU-8939236	RUNX1 regulates transcription of genes involved in differentiation of HSCs	13/1137	52/8731	0.25	1.91974	2.57387	0.0138421	0.0693463	0.05264	Psmd1/Psmd11/Psma2/Psmb5/Psmd2/Psmc4/Psmd8/Psma1/Psma4/Ubb/Psmb3/Abl1/Psmb2	13
R-MMU-6781827	Transcription-Coupled Nucleotide Excision Repair (TC-NER)	16/1137	69/8731	0.231884	1.78063	2.51892	0.0140978	0.0702827	0.0533509	Rpa1/Ercc8/Gtf2h4/Rfc5/Cops6/Rpa3/Isy1/Gtf2h1/Polr2c/Ubb/Polr2a/Rfc4/Gtf2h5/Pole3/Polr2i/Xab2	16
R-MMU-8873719	RAB geranylgeranylation	14/1137	58/8731	0.241379	1.85355	2.52353	0.0148215	0.0726497	0.0551477	Rab5b/Rab11b/Rab14/Rab7/Rab30/Rab6a/Rab3a/Rab11a/Rab8b/Rab1a/Rab40c/Rab43/Rab4b/Rab8a	14
R-MMU-5689880	Ub-specific processing proteases	32/1137	167/8731	0.191617	1.47142	2.38002	0.0149732	0.0726497	0.0551477	Psmd1/Psmd11/Psma2/H2ac6/Psmb5/Psmd2/Usp16/Map3k7/Psmc4/Psmd8/Psma1/Ccp110/Usp2/Psma4/Usp4/Usp19/Usp22/Ubb/Psmb3/H2ac11/Tomm70a/Usp20/Usp8/Psmb2/Usp48/Mul1/Tada2b/Usp5/Usp29/Cyld/Tomm20/Usp28	32
R-MMU-191859	snRNP Assembly	12/1137	47/8731	0.255319	1.96059	2.55493	0.0149769	0.0726497	0.0551477	Nup85/Prmt5/Rae1/Ndc1/Nup54/Snupn/Tpr/Snrpd3/Nup153/Nup58/Nup98/Nup133	12
R-MMU-194441	Metabolism of non-coding RNA	12/1137	47/8731	0.255319	1.96059	2.55493	0.0149769	0.0726497	0.0551477	Nup85/Prmt5/Rae1/Ndc1/Nup54/Snupn/Tpr/Snrpd3/Nup153/Nup58/Nup98/Nup133	12
R-MMU-2980766	Nuclear Envelope Breakdown	12/1137	47/8731	0.255319	1.96059	2.55493	0.0149769	0.0726497	0.0551477	Cdk1/Nup85/Vrk1/Rae1/Ndc1/Nup54/Tpr/Nup153/Nup58/Rbm39/Nup98/Nup133	12
R-MMU-9007101	Rab regulation of trafficking	23/1137	111/8731	0.207207	1.59114	2.42521	0.0149991	0.0726497	0.0551477	Rab3gap2/Tbc1d15/Rab5b/Tbc1d7/Rab11b/Optn/Tsc1/Rab14/Tbc1d2/Trappc3/Rab7/Rab6a/Trappc11/Rab3a/Gabarapl2/Map1lc3b/Rab11a/Rab8b/Rab1a/Tbc1d17/Rab8a/Mon1b/Dennd4a	23
R-MMU-2990846	SUMOylation	31/1137	161/8731	0.192547	1.47856	2.37144	0.0153997	0.074238	0.0563533	Tdg/Npm1/Rpa1/Nup85/Xrcc4/Hnrnpc/Mrtfa/Ep300/Daxx/Top1/Rae1/Ndc1/Nup54/Rad52/Herc2/Tpr/Hdac2/Brca1/Cbx8/H4c3/H4c1/Nup153/Top2b/Nup58/Ddx17/Senp2/Mdc1/Safb/Casp8ap2/Nup98/Nup133	31
R-MMU-3108232	SUMO E3 ligases SUMOylate target proteins	30/1137	155/8731	0.193548	1.48625	2.36341	0.0158229	0.0759202	0.0576302	Tdg/Npm1/Rpa1/Nup85/Xrcc4/Hnrnpc/Mrtfa/Ep300/Daxx/Top1/Rae1/Ndc1/Nup54/Rad52/Herc2/Tpr/Hdac2/Brca1/Cbx8/H4c3/H4c1/Nup153/Top2b/Nup58/Ddx17/Mdc1/Safb/Casp8ap2/Nup98/Nup133	30
R-MMU-5658442	Regulation of RAS by GAPs	13/1137	53/8731	0.245283	1.88352	2.49631	0.0162194	0.0774589	0.0587983	Psmd1/Rasal2/Psmd11/Psma2/Psmb5/Psmd2/Psmc4/Psmd8/Psma1/Psma4/Ubb/Psmb3/Psmb2	13
R-MMU-5627123	RHO GTPases activate PAKs	6/1137	17/8731	0.352941	2.71023	2.731	0.0166392	0.0787278	0.0597615	Nf2/Calm2/Cdc42/Myh10/Myh9/Calm3	6
R-MMU-6803529	FGFR2 alternative splicing	6/1137	17/8731	0.352941	2.71023	2.731	0.0166392	0.0787278	0.0597615	Hnrnpa1/Ncbp1/Polr2c/Ptbp1/Polr2a/Polr2i	6
R-MMU-69206	G1/S Transition	20/1137	94/8731	0.212766	1.63383	2.39059	0.0169572	0.0798628	0.060623	Psmd1/Rpa1/Psmd11/Psma2/Psmb5/Psmd2/Ppp2r1a/Mcm8/Rpa3/Mcm2/Psmc4/Psmd8/Psma1/Psma4/Cdk4/Ubb/Psmb3/Mcm4/Pole3/Psmb2	20
R-MMU-2871837	FCERI mediated NF-kB activation	14/1137	59/8731	0.237288	1.82213	2.45165	0.0171754	0.0805196	0.0611216	Psmd1/Fbxw11/Psmd11/Psma2/Psmb5/Psmd2/Map3k7/Psmc4/Psmd8/Psma1/Psma4/Ubb/Psmb3/Psmb2	14
R-MMU-4608870	Asymmetric localization of PCP proteins	12/1137	48/8731	0.25	1.91974	2.47232	0.0176734	0.082476	0.0626067	Psmd1/Psmd11/Psma2/Psmb5/Psmd2/Psmc4/Psmd8/Psma1/Psma4/Ubb/Psmb3/Psmb2	12
R-MMU-5205685	PINK1-PRKN Mediated Mitophagy	9/1137	32/8731	0.28125	2.15971	2.54298	0.0178996	0.0831516	0.0631195	Mterf3/Prkn/Optn/Map1lc3b/Ubb/Tomm70a/Ube2d3/Tomm40/Tomm20	9
R-MMU-380972	Energy dependent regulation of mTOR by LKB1-AMPK	8/1137	27/8731	0.296296	2.27525	2.56786	0.0183151	0.0843152	0.0640028	Cab39l/Tsc1/Lamtor2/Prkab2/Rheb/Lamtor4/Lamtor1/Mlst8	8
R-MMU-450282	MAPK targets/ Nuclear events mediated by MAP kinases	8/1137	27/8731	0.296296	2.27525	2.56786	0.0183151	0.0843152	0.0640028	Creb1/Mapkapk2/Fos/Mapk1/Ppp2r1a/Atf2/Rps6ka2/Jun	8
R-MMU-73884	Base Excision Repair	19/1137	89/8731	0.213483	1.63933	2.34567	0.0189732	0.0869535	0.0660055	Terf1/Tdg/Rpa1/H2ac6/H2bc4/Smug1/Rfc5/Rpa3/Ogg1/Mbd4/Terf2/H2az2/H2ac11/H2bc11/H4c3/H4c1/Parp2/Rfc4/Pole3	19
R-MMU-109606	Intrinsic Pathway for Apoptosis	10/1137	38/8731	0.263158	2.02078	2.44002	0.0205742	0.0934527	0.0709389	Apaf1/Ppp3r1/Mapk1/Bak1/Casp9/Cycs/Casp3/Apip/Bcl2l1/Dynll1	10
R-MMU-5696400	Dual Incision in GG-NER	10/1137	38/8731	0.263158	2.02078	2.44002	0.0205742	0.0934527	0.0709389	Rpa1/Gtf2h4/Rfc5/Rpa3/Gtf2h1/Ubb/Parp2/Rfc4/Gtf2h5/Pole3	10
R-MMU-8852135	Protein ubiquitination	16/1137	72/8731	0.222222	1.70644	2.32895	0.0208824	0.0944329	0.0716831	Pex12/H2bc4/Wac/Ube2c/Pex10/Shprh/Ubb/H2bc11/Otulin/Prkdc/Pex2/Ube2d3/Usp5/Ube2s/Paf1/Skic8	16
R-MMU-5693538	Homology Directed Repair	25/1137	127/8731	0.19685	1.51161	2.24721	0.0214101	0.0963928	0.0731708	Rpa1/Rad51b/Xrcc3/H2bc4/Rad1/Polq/Rad51/Nbn/Rfc5/Rad9b/Rpa3/Rad52/Herc2/Slx1b/Atm/Ubb/Brca1/H2bc11/H4c3/H4c1/Parp2/Rfc4/Mdc1/Abl1/Pole3	25
R-MMU-4085377	SUMOylation of SUMOylation proteins	9/1137	33/8731	0.272727	2.09427	2.43682	0.0218503	0.0976845	0.0741513	Nup85/Rae1/Ndc1/Nup54/Tpr/Nup153/Nup58/Nup98/Nup133	9
R-MMU-2029482	Regulation of actin dynamics for phagocytic cup formation	13/1137	55/8731	0.236364	1.81503	2.34611	0.0218882	0.0976845	0.0741513	Abi2/Actr3/Nf2/Grb2/Mapk1/Cdc42/Arpc5/Wasf1/Myo10/Myh9/Abl1/Wasf3/Nck1	13
R-MMU-72086	mRNA Capping	8/1137	28/8731	0.285714	2.19399	2.44849	0.0227959	0.101293	0.0768905	Gtf2h4/Rnmt/Ncbp1/Gtf2h1/Polr2c/Polr2a/Gtf2h5/Polr2i	8
R-MMU-8978934	Metabolism of cofactors	7/1137	23/8731	0.304348	2.33708	2.48436	0.0231091	0.102152	0.0775426	Idh1/Coq6/Calm2/Coq3/Coq9/Calm3/Coq7	7
R-MMU-202424	Downstream TCR signaling	15/1137	67/8731	0.223881	1.71917	2.28647	0.0232856	0.102152	0.0775426	Psmd1/Fbxw11/Psmd11/Psma2/Psmb5/Psmd2/Pik3ca/Map3k7/Psmc4/Psmd8/Psma1/Psma4/Ubb/Psmb3/Psmb2	15
R-MMU-6811442	Intra-Golgi and retrograde Golgi-to-ER traffic	33/1137	179/8731	0.184358	1.41568	2.17421	0.0232891	0.102152	0.0775426	Kifap3/Rab3gap2/Gcc2/Vps53/Kif27/Arf4/Pla2g6/Tuba1a/Vps52/Stx5a/Gbf1/Napb/Rint1/Stx18/Tmed2/Copg1/M6pr/Rab30/Rab6a/Tubb3/Cog2/Copb2/Kif9/Rab1a/Cog5/Bicd2/Kifc5b/Kifc1/Tubb4b/Dynll1/Rab43/Napa/Cyth2	33
R-MMU-9663891	Selective autophagy	16/1137	73/8731	0.219178	1.68306	2.2676	0.0236215	0.103168	0.0783134	Mterf3/Tuba1a/Arl13b/Prkn/Optn/Map1lc3b/Tubb3/Atm/Ubb/Nbr1/Tomm70a/Tubb4b/Ube2d3/Dynll1/Tomm40/Tomm20	16
R-MMU-5685942	HDR through Homologous Recombination (HRR)	13/1137	56/8731	0.232143	1.78262	2.27333	0.0252214	0.109686	0.0832616	Rpa1/Rad51b/Xrcc3/Rad51/Nbn/Rfc5/Rpa3/Slx1b/Atm/Ubb/Brca1/Rfc4/Pole3	13
R-MMU-6791312	TP53 Regulates Transcription of Cell Cycle Genes	9/1137	34/8731	0.264706	2.03267	2.33437	0.0263891	0.11392	0.0864757	Cnot9/Cdk1/Npm1/Cnot6/Cnot8/Cnot4/Gadd45a/Cnot3/Cnot1	9
R-MMU-4570464	SUMOylation of RNA binding proteins	11/1137	45/8731	0.244444	1.87708	2.28239	0.0265294	0.11392	0.0864757	Nup85/Hnrnpc/Rae1/Ndc1/Nup54/Tpr/Cbx8/Nup153/Nup58/Nup98/Nup133	11
R-MMU-5357905	Regulation of TNFR1 signaling	11/1137	45/8731	0.244444	1.87708	2.28239	0.0265294	0.11392	0.0864757	Mapkapk2/Optn/Sppl2a/Fadd/Usp2/Usp4/Ubb/Otud1/Rbck1/Ube2d3/Cyld	11
R-MMU-453279	Mitotic G1 phase and G1/S transition	23/1137	117/8731	0.196581	1.50954	2.14696	0.0269462	0.115226	0.0874667	Psmd1/Rpa1/Psmd11/Psma2/Psmb5/Psmd2/Ppp2r1a/Mcm8/Rpa3/Mcm2/Psmc4/Psmd8/Psma1/Psma4/Cdk4/Ubb/Psmb3/Lin52/E2f3/Mcm4/Abl1/Pole3/Psmb2	23
R-MMU-159231	Transport of Mature mRNA Derived from an Intronless Transcript	10/1137	40/8731	0.25	1.91974	2.25587	0.0290285	0.123613	0.0938334	Nup85/Rae1/Ncbp1/Ndc1/Nup54/Tpr/Nup153/Nup58/Nup98/Nup133	10
R-MMU-2029480	Fcgamma receptor (FCGR) dependent phagocytosis	16/1137	75/8731	0.213333	1.63818	2.14768	0.0298994	0.126269	0.0958498	Abi2/Actr3/Nf2/Grb2/Pla2g6/Mapk1/Pik3ca/Cdc42/Yes1/Arpc5/Wasf1/Myo10/Myh9/Abl1/Wasf3/Nck1	16
R-MMU-5696399	Global Genome Nucleotide Excision Repair (GG-NER)	16/1137	75/8731	0.213333	1.63818	2.14768	0.0298994	0.126269	0.0958498	Rpa1/Actr8/Mcrs1/Gtf2h4/Ino80c/Ino80/Rfc5/Cops6/Rpa3/Gtf2h1/Ubb/Yy1/Parp2/Rfc4/Gtf2h5/Pole3	16
R-MMU-450341	Activation of the AP-1 family of transcription factors	4/1137	8731-10-01	0.4	3.07159	2.53614	0.0314015	0.131092	0.0995108	Fos/Mapk1/Atf2/Jun	4
R-MMU-9664873	Pexophagy	4/1137	8731-10-01	0.4	3.07159	2.53614	0.0314015	0.131092	0.0995108	Map1lc3b/Atm/Ubb/Nbr1	4
R-MMU-176187	Activation of ATR in response to replication stress	9/1137	35/8731	0.257143	1.97459	2.23538	0.0315545	0.131092	0.0995108	Rpa1/Rad1/Mcm8/Rfc5/Rad9b/Rpa3/Mcm2/Mcm4/Rfc4	9
R-MMU-9772755	Formation of WDR5-containing histone-modifying complexes	9/1137	35/8731	0.257143	1.97459	2.23538	0.0315545	0.131092	0.0995108	Mbip/Kansl2/Mcrs1/Cxxc1/Paxip1/Setd1b/Wdr5/Tasp1/Hcfc1	9
R-MMU-8866654	E3 ubiquitin ligases ubiquitinate target proteins	12/1137	52/8731	0.230769	1.77207	2.16061	0.032182	0.133158	0.101079	Pex12/H2bc4/Wac/Pex10/Shprh/Ubb/H2bc11/Prkdc/Pex2/Ube2d3/Paf1/Skic8	12
R-MMU-9020702	Interleukin-1 signaling	18/1137	88/8731	0.204545	1.5707	2.08195	0.0327806	0.135088	0.102544	Psmd1/Fbxw11/Psmd11/Psma2/Nkiras1/Psmb5/Lrrc14/Psmd2/Map3k7/Psmc4/Psmd8/Psma1/Psma4/Ubb/Psmb3/Map3k3/Psmb2/Hmgb1	18
R-MMU-9833482	PKR-mediated signaling	14/1137	64/8731	0.21875	1.67978	2.1119	0.0334166	0.137156	0.104113	Cdk1/Npm1/Hspa2/Tuba1a/Ppp2r1a/Fance/Mavs/Tubb3/Stat3/Tubb4b/Ilf3/Hspa8/Arih1/Nck1	14
R-MMU-1592230	Mitochondrial biogenesis	8/1137	30/8731	0.266667	2.04773	2.22421	0.0339599	0.138716	0.105298	Atp5f1b/Dmac2l/Atp5pf/Gabpa/Atp5f1a/Atp5f1e/Cycs/Acss2	8
R-MMU-159234	Transport of Mature mRNAs Derived from Intronless Transcripts	10/1137	41/8731	0.243902	1.87292	2.16775	0.0340683	0.138716	0.105298	Nup85/Rae1/Ncbp1/Ndc1/Nup54/Tpr/Nup153/Nup58/Nup98/Nup133	10
R-MMU-157579	Telomere Maintenance	20/1137	101/8731	0.19802	1.52059	2.03612	0.0348175	0.141204	0.107187	Terf1/Nhp2/Rpa1/H2ac6/H2bc4/Chtf18/Daxx/Stn1/Rtel1/Rfc5/Rpa3/Terf2/Dkc1/H2az2/H2ac11/H2bc11/H4c3/H4c1/Rfc4/Ppp6r3	20
R-MMU-9013409	RHOJ GTPase cycle	5/1137	15/8731	0.333333	2.55966	2.33921	0.0362533	0.146446	0.111166	Arhgap21/Arhgap5/Arhgap26/Prex1/Arhgap35	5
R-MMU-171319	Telomere Extension By Telomerase	6/1137	20/8731	0.3	2.30369	2.25844	0.0370731	0.148583	0.112788	Terf1/Nhp2/Rtel1/Terf2/Dkc1/Ppp6r3	6
R-MMU-5620916	VxPx cargo-targeting to cilium	6/1137	20/8731	0.3	2.30369	2.25844	0.0370731	0.148583	0.112788	Arf4/Gbf1/Exoc4/Rab11a/Rho/Rab8a	6
R-MMU-9033241	Peroxisomal protein import	14/1137	65/8731	0.215385	1.65393	2.04754	0.0376796	0.150424	0.114185	Idh1/Tysnd1/Pex12/Ephx2/Cat/Acot8/Pex10/Acox3/Zfand6/Lonp2/Ubb/Pex2/Ube2d3/Pex1	14
R-MMU-73762	RNA Polymerase I Transcription Initiation	10/1137	42/8731	0.238095	1.82833	2.08207	0.0396882	0.157826	0.119804	Gtf2h4/Polr1h/Mta2/Gatad2b/Gtf2h1/Hdac2/Mbd3/Polr1f/Gtf2h5/Gatad2a	10
R-MMU-174417	Telomere C-strand (Lagging Strand) Synthesis	8/1137	31/8731	0.258065	1.98167	2.11856	0.0407303	0.160719	0.122	Terf1/Rpa1/Chtf18/Stn1/Rfc5/Rpa3/Terf2/Rfc4	8
R-MMU-5357956	TNFR1-induced NF-kappa-B signaling pathway	8/1137	31/8731	0.258065	1.98167	2.11856	0.0407303	0.160719	0.122	Optn/Map3k7/Usp2/Usp4/Ubb/Otud1/Rbck1/Cyld	8
R-MMU-6781823	Formation of TC-NER Pre-Incision Complex	11/1137	48/8731	0.229167	1.75977	2.04229	0.0411541	0.161767	0.122796	Ercc8/Gtf2h4/Cops6/Isy1/Gtf2h1/Polr2c/Ubb/Polr2a/Gtf2h5/Polr2i/Xab2	11
R-MMU-196849	Metabolism of water-soluble vitamins and cofactors	20/1137	103/8731	0.194175	1.49106	1.93979	0.0418486	0.163152	0.123847	Lmbrd1/Abcd4/Mtr/Mtrr/Mccc2/Mmut/Mmadhc/Pank2/Flad1/Mmachc/Mmab/Tpk1/Nadsyn1/Slc19a2/Pank3/Nadk2/Slc25a32/Mthfr/Slc25a42/Aasdhppt	20
R-MMU-75893	TNF signaling	12/1137	54/8731	0.222222	1.70644	2.01483	0.0419852	0.163152	0.123847	Mapkapk2/Optn/Sppl2a/Map3k7/Fadd/Usp2/Usp4/Ubb/Otud1/Rbck1/Ube2d3/Cyld	12
R-MMU-8948751	Regulation of PTEN stability and activity	12/1137	54/8731	0.222222	1.70644	2.01483	0.0419852	0.163152	0.123847	Psmd1/Psmd11/Psma2/Psmb5/Psmd2/Psmc4/Psmd8/Psma1/Psma4/Ubb/Psmb3/Psmb2	12
R-MMU-9013106	RHOC GTPase cycle	14/1137	66/8731	0.212121	1.62887	1.98428	0.0423179	0.163269	0.123936	Diaph3/Tfrc/Stx5a/Arhgap21/Pkn2/Rhoa/Lbr/Rock2/Arhgap5/Diaph1/Arhgap26/Stom/Prex1/Arhgap35	14
R-MMU-69202	Cyclin E associated events during G1/S transition	13/1137	60/8731	0.216667	1.66378	1.99626	0.0423348	0.163269	0.123936	Psmd1/Psmd11/Psma2/Psmb5/Psmd2/Psmc4/Psmd8/Psma1/Psma4/Cdk4/Ubb/Psmb3/Psmb2	13
R-MMU-77075	RNA Pol II CTD phosphorylation and interaction with CE	7/1137	26/8731	0.269231	2.06742	2.10906	0.0438813	0.16751	0.127155	Gtf2h4/Rnmt/Gtf2h1/Polr2c/Polr2a/Gtf2h5/Polr2i	7
R-MMU-3232142	SUMOylation of ubiquitinylation proteins	9/1137	37/8731	0.243243	1.86786	2.04688	0.0439023	0.16751	0.127155	Nup85/Rae1/Ndc1/Nup54/Tpr/Nup153/Nup58/Nup98/Nup133	9
R-MMU-1169410	Antiviral mechanism by IFN-stimulated genes	18/1137	91/8731	0.197802	1.51892	1.92538	0.0440903	0.16751	0.127155	Cdk1/Npm1/Hspa2/Flnb/Tuba1a/Ppp2r1a/Fance/Mavs/Tubb3/Eif4a1/Stat3/Tubb4b/Eif4g2/Abce1/Ilf3/Hspa8/Arih1/Nck1	18
R-MMU-6811434	COPI-dependent Golgi-to-ER retrograde traffic	18/1137	91/8731	0.197802	1.51892	1.92538	0.0440903	0.16751	0.127155	Kifap3/Kif27/Arf4/Tuba1a/Gbf1/Napb/Rint1/Stx18/Tmed2/Copg1/Tubb3/Copb2/Kif9/Rab1a/Kifc5b/Kifc1/Tubb4b/Napa	18
R-MMU-1362409	Mitochondrial iron-sulfur cluster biogenesis	4/1137	8731-11-01	0.363636	2.79236	2.30152	0.044375	0.167968	0.127502	Isca1/Hscb/Fdxr/Glrx5	4
R-MMU-6811440	Retrograde transport at the Trans-Golgi-Network	10/1137	43/8731	0.232558	1.78581	1.99868	0.045913	0.172335	0.130818	Gcc2/Vps53/Vps52/Napb/M6pr/Rab6a/Cog2/Cog5/Rab43/Napa	10
R-MMU-73854	RNA Polymerase I Promoter Clearance	10/1137	43/8731	0.232558	1.78581	1.99868	0.045913	0.172335	0.130818	Gtf2h4/Polr1h/Mta2/Gatad2b/Gtf2h1/Hdac2/Mbd3/Polr1f/Gtf2h5/Gatad2a	10
R-MMU-110373	Resolution of AP sites via the multiple-nucleotide patch replacement pathway	6/1137	21/8731	0.285714	2.19399	2.1196	0.0463719	0.172335	0.130818	Rpa1/Rfc5/Rpa3/Parp2/Rfc4/Pole3	6
R-MMU-5696397	Gap-filling DNA repair synthesis and ligation in GG-NER	6/1137	21/8731	0.285714	2.19399	2.1196	0.0463719	0.172335	0.130818	Rpa1/Rfc5/Rpa3/Ubb/Rfc4/Pole3	6
R-MMU-9013418	RHOBTB2 GTPase cycle	6/1137	21/8731	0.285714	2.19399	2.1196	0.0463719	0.172335	0.130818	Hnrnpc/Twf1/Cct6a/Myo6/Actn1/Cct7	6
R-MMU-4086400	PCP/CE pathway	15/1137	73/8731	0.205479	1.57787	1.91839	0.0467801	0.173222	0.131491	Psmd1/Psmd11/Cltc/Psma2/Psmb5/Psmd2/Psmc4/Psmd8/Psma1/Psma4/Rhoa/Ubb/Psmb3/Psmb2/Ap2a1	15
R-MMU-110312	Translesion synthesis by REV1	5/1137	16/8731	0.3125	2.39968	2.16824	0.0472456	0.173687	0.131844	Rpa1/Rfc5/Rpa3/Ubb/Rfc4	5
R-MMU-9865881	Complex III assembly	5/1137	16/8731	0.3125	2.39968	2.16824	0.0472456	0.173687	0.131844	Lyrm7/Uqcrfs1/Uqcrh/Hscb/Uqcrq	5
R-MMU-70171	Glycolysis	13/1137	61/8731	0.213115	1.6365	1.93023	0.047646	0.174531	0.132485	Nup85/Gnpda1/Rae1/Ndc1/Nup54/Bpgm/Pgm2l1/Tpr/Nup153/Nup58/Nup98/Nup133/Adpgk	13
R-MMU-113418	Formation of the Early Elongation Complex	8/1137	32/8731	0.25	1.91974	2.01679	0.0483405	0.175192	0.132986	Gtf2h4/Ncbp1/Gtf2h1/Polr2c/Polr2a/Gtf2h5/Nelfa/Polr2i	8
R-MMU-168928	DDX58/IFIH1-mediated induction of interferon-alpha/beta	8/1137	32/8731	0.25	1.91974	2.01679	0.0483405	0.175192	0.132986	Nkiras1/Ep300/Mavs/Pin1/Ubb/Tomm70a/Hmgb1/Cyld	8
R-MMU-75105	Fatty acyl-CoA biosynthesis	8/1137	32/8731	0.25	1.91974	2.01679	0.0483405	0.175192	0.132986	Morc2a/Hsd17b12/Cbr4/Acsf3/Hacd3/Acsl3/Hacd2/Acsl1	8
R-MMU-5693567	HDR through Homologous Recombination (HRR) or Single Strand Annealing (SSA)	23/1137	124/8731	0.185484	1.42433	1.84136	0.048802	0.175618	0.13331	Rpa1/Rad51b/Xrcc3/H2bc4/Rad1/Rad51/Nbn/Rfc5/Rad9b/Rpa3/Rad52/Herc2/Slx1b/Atm/Ubb/Brca1/H2bc11/H4c3/H4c1/Rfc4/Mdc1/Abl1/Pole3	23
R-MMU-8856688	Golgi-to-ER retrograde transport	23/1137	124/8731	0.185484	1.42433	1.84136	0.048802	0.175618	0.13331	Kifap3/Rab3gap2/Kif27/Arf4/Pla2g6/Tuba1a/Gbf1/Napb/Rint1/Stx18/Tmed2/Copg1/Rab6a/Tubb3/Copb2/Kif9/Rab1a/Bicd2/Kifc5b/Kifc1/Tubb4b/Dynll1/Napa	23
R-MMU-9013423	RAC3 GTPase cycle	17/1137	86/8731	0.197674	1.51794	1.86765	0.0496826	0.17816	0.135239	Abi2/Diaph3/Tfrc/Arhgap21/Cdc42/Taok3/Rab7/Lamtor1/Srgap2/Lbr/Wasf1/Arhgap5/Mpp7/Arhgap26/Rbm39/Prex1/Arhgap35	17
R-MMU-3858494	Beta-catenin independent WNT signaling	21/1137	112/8731	0.1875	1.43981	1.81258	0.052409	0.18728	0.142162	Psmd1/Ppp3r1/Psmd11/Cltc/Psma2/Psmb5/Psmd2/Calm2/Map3k7/Pde6b/Psmc4/Psmd8/Psma1/Psma4/Rhoa/Ubb/Psmb3/Pde6g/Psmb2/Calm3/Ap2a1	21
R-MMU-73864	RNA Polymerase I Transcription	10/1137	44/8731	0.227273	1.74522	1.91747	0.0527643	0.187893	0.142627	Gtf2h4/Polr1h/Mta2/Gatad2b/Gtf2h1/Hdac2/Mbd3/Polr1f/Gtf2h5/Gatad2a	10
R-MMU-69656	Cyclin A:Cdk2-associated events at S phase entry	13/1137	62/8731	0.209677	1.61011	1.86539	0.0534007	0.189498	0.143846	Psmd1/Psmd11/Psma2/Psmb5/Psmd2/Psmc4/Psmd8/Psma1/Psma4/Cdk4/Ubb/Psmb3/Psmb2	13
R-MMU-9013404	RAC2 GTPase cycle	16/1137	81/8731	0.197531	1.51684	1.80817	0.0560432	0.197443	0.149877	Abi2/Dock4/Diaph3/Tfrc/Arhgap21/Pik3ca/Cdc42/Taok3/Rab7/Lamtor1/Lbr/Mpp7/Arhgap26/Rbm39/Prex1/Arhgap35	16
R-MMU-74158	RNA Polymerase III Transcription	8/1137	33/8731	0.242424	1.86157	1.91863	0.0568174	0.197443	0.149877	Polr3g/Bdp1/Polr3k/Polr3c/Snapc3/Gtf3a/Snapc5/Gtf3c4	8
R-MMU-76046	RNA Polymerase III Transcription Initiation	8/1137	33/8731	0.242424	1.86157	1.91863	0.0568174	0.197443	0.149877	Polr3g/Bdp1/Polr3k/Polr3c/Snapc3/Gtf3a/Snapc5/Gtf3c4	8
R-MMU-3371571	HSF1-dependent transactivation	6/1137	22/8731	0.272727	2.09427	1.98839	0.0569918	0.197443	0.149877	Hspa2/Hsf1/Ep300/Mlst8/Akt1s1/Hspa8	6
R-MMU-5357786	TNFR1-induced proapoptotic signaling	6/1137	22/8731	0.272727	2.09427	1.98839	0.0569918	0.197443	0.149877	Fadd/Usp2/Usp4/Otud1/Rbck1/Cyld	6
R-MMU-69190	DNA strand elongation	6/1137	22/8731	0.272727	2.09427	1.98839	0.0569918	0.197443	0.149877	Rpa1/Gins1/Rfc5/Rpa3/Rfc4/Gins2	6
R-MMU-75876	Synthesis of very long-chain fatty acyl-CoAs	6/1137	22/8731	0.272727	2.09427	1.98839	0.0569918	0.197443	0.149877	Hsd17b12/Acsf3/Hacd3/Acsl3/Hacd2/Acsl1	6
R-MMU-9006925	Intracellular signaling by second messengers	39/1137	233/8731	0.167382	1.28532	1.70808	0.0572977	0.197539	0.14995	Creb1/Psmd1/Pip4k2c/Camkk1/Psmd11/Grb2/Psma2/Psmb5/Mapk1/Psmd2/Ppp2r1a/Calm2/Rps6kb2/Mta2/Pik3ca/Lamtor2/Gatad2b/Casp9/Rheb/Lamtor4/Prkar1b/Psmc4/Psmd8/Lamtor1/Psma1/Psma4/Phlpp1/Hdac2/Mbd3/Pip5k1c/Ubb/Psmb3/Maf1/Mlst8/Psmb2/Calm3/Akt1s1/Gatad2a/Prkaca	39
R-MMU-674695	RNA Polymerase II Pre-transcription Events	15/1137	75/8731	0.2	1.5358	1.80312	0.0574062	0.197539	0.14995	Eloc/Eaf2/Gtf2e1/Gtf2h4/Mllt1/Ncbp1/Gtf2h1/Polr2c/Ccnt2/Polr2a/Gtf2h5/Nelfa/Paf1/Polr2i/Skic8	15
R-MMU-5205647	Mitophagy	9/1137	39/8731	0.230769	1.77207	1.86975	0.0591224	0.202762	0.153915	Mterf3/Prkn/Optn/Map1lc3b/Ubb/Tomm70a/Ube2d3/Tomm40/Tomm20	9
R-MMU-140342	Apoptosis induced DNA fragmentation	4/1137	8731-12-01	0.333333	2.55966	2.09189	0.0598957	0.20304	0.154126	Casp3/Kpnb1/Hmgb1/Hmgb2	4
R-MMU-2142789	Ubiquinol biosynthesis	4/1137	8731-12-01	0.333333	2.55966	2.09189	0.0598957	0.20304	0.154126	Coq6/Coq3/Coq9/Coq7	4
R-MMU-5655862	Translesion synthesis by POLK	5/1137	17/8731	0.294118	2.25852	2.00969	0.0599982	0.20304	0.154126	Rpa1/Rfc5/Rpa3/Ubb/Rfc4	5
R-MMU-5656121	Translesion synthesis by POLI	5/1137	17/8731	0.294118	2.25852	2.00969	0.0599982	0.20304	0.154126	Rpa1/Rfc5/Rpa3/Ubb/Rfc4	5
R-MMU-913531	Interferon Signaling	24/1137	134/8731	0.179104	1.37534	1.69416	0.0632698	0.213405	0.161994	Cdk1/Npm1/Hspa2/Flnb/Tuba1a/Mapk1/Ppp2r1a/Fance/Mavs/Ybx1/Raf1/Tubb3/Ifngr1/Ubb/Eif4a1/Kpnb1/Stat3/Tubb4b/Eif4g2/Abce1/Ilf3/Hspa8/Arih1/Nck1	24
R-MMU-9711123	Cellular response to chemical stress	25/1137	141/8731	0.177305	1.36152	1.67455	0.0650673	0.218746	0.166048	Psmd1/Psmd11/Psma2/Psmb5/Ep300/Psmd2/Cat/Srxn1/Nudt2/Prdx1/Cycs/Psmc4/Psmd8/Psma1/Hmox1/Map1lc3b/Psma4/Ubb/Psmb3/Gsk3b/Vcp/Psmb2/Mul1/Ndufa4/Carm1	25
R-MMU-5696394	DNA Damage Recognition in GG-NER	8/1137	34/8731	0.235294	1.80682	1.82382	0.0661799	0.221757	0.168333	Actr8/Mcrs1/Ino80c/Ino80/Cops6/Ubb/Yy1/Parp2	8
R-MMU-432722	Golgi Associated Vesicle Biogenesis	11/1137	52/8731	0.211538	1.6244	1.74736	0.0681927	0.227755	0.172886	Cltc/Ap3b1/Tfrc/Golgb1/Gak/Ap1m1/Ap1g1/Dnm2/Snx5/Napa/Hspa8	11
R-MMU-8956321	Nucleotide salvage	6/1137	23/8731	0.26087	2.00321	1.86402	0.0689505	0.229535	0.174238	Adk/Pnp/Adal/Dck/Dguok/Aprt	6
R-MMU-196854	Metabolism of vitamins and cofactors	29/1137	169/8731	0.171598	1.31769	1.61368	0.0708262	0.235014	0.178397	Lmbrd1/Idh1/Coq6/Abcd4/Mtr/Mtrr/Mccc2/Mmut/Calm2/Mmadhc/Pank2/Flad1/Coq3/Mmachc/Mmab/Tpk1/Nadsyn1/Coq9/Slc19a2/Pank3/Nadk2/Slc25a32/Mthfr/Vkorc1l1/Gpc2/Calm3/Coq7/Slc25a42/Aasdhppt	29
R-MMU-69473	G2/M DNA damage checkpoint	17/1137	90/8731	0.188889	1.45047	1.66211	0.0712364	0.235611	0.178849	Cdk1/Rpa1/H2bc4/Rad1/Nbn/Chek2/Rfc5/Rad9b/Rpa3/Herc2/Atm/Brca1/H2bc11/H4c3/H4c1/Rfc4/Mdc1	17
R-MMU-4551638	SUMOylation of chromatin organization proteins	13/1137	65/8731	0.2	1.5358	1.67764	0.0734406	0.241339	0.183198	Nup85/Rae1/Ndc1/Nup54/Tpr/Hdac2/Cbx8/H4c3/H4c1/Nup153/Nup58/Nup98/Nup133	13
R-MMU-8878159	Transcriptional regulation by RUNX3	13/1137	65/8731	0.2	1.5358	1.67764	0.0734406	0.241339	0.183198	Psmd1/Psmd11/Psma2/Psmb5/Ep300/Psmd2/Psmc4/Psmd8/Psma1/Psma4/Ubb/Psmb3/Psmb2	13
R-MMU-202403	TCR signaling	16/1137	84/8731	0.190476	1.46266	1.64863	0.0737521	0.241585	0.183385	Psmd1/Fbxw11/Psmd11/Psma2/Psmb5/Psmd2/Pik3ca/Map3k7/Psmc4/Psmd8/Psma1/Psma4/Ubb/Psmb3/Psmb2/Nck1	16
R-MMU-6804760	Regulation of TP53 Activity through Methylation	5/1137	18/8731	0.277778	2.13305	1.86189	0.0745084	0.241738	0.183501	Prmt5/Ep300/Chek2/Atm/Ubb	5
R-MMU-9629569	Protein hydroxylation	5/1137	18/8731	0.277778	2.13305	1.86189	0.0745084	0.241738	0.183501	Rwdd1/Rpl27a/Jmjd6/Kdm8/Ogfod1	5
R-MMU-9854311	Maturation of TCA enzymes and regulation of TCA cycle	5/1137	18/8731	0.277778	2.13305	1.86189	0.0745084	0.241738	0.183501	Isca1/Sdhaf3/Sdhd/Aco2/Sdhb	5
R-MMU-442755	Activation of NMDA receptors and postsynaptic events	8/1137	35/8731	0.228571	1.7552	1.73215	0.0764393	0.245663	0.186481	Creb1/Camkk1/Calm2/Prkar1b/Rps6ka2/Calm3/Dlg2/Prkaca	8
R-MMU-6804757	Regulation of TP53 Degradation	8/1137	35/8731	0.228571	1.7552	1.73215	0.0764393	0.245663	0.186481	Cdk1/Ppp2r1a/Daxx/Chek2/Usp2/Atm/Ubb/Mlst8	8
R-MMU-6806003	Regulation of TP53 Expression and Degradation	8/1137	35/8731	0.228571	1.7552	1.73215	0.0764393	0.245663	0.186481	Cdk1/Ppp2r1a/Daxx/Chek2/Usp2/Atm/Ubb/Mlst8	8
R-MMU-9696273	RND1 GTPase cycle	9/1137	41/8731	0.219512	1.68563	1.70264	0.0773631	0.245724	0.186527	Fam135a/Rasal2/Ccdc88a/Tfrc/Stip1/Wdr6/Arhgap5/Rbm39/Arhgap35	9
R-MMU-6807878	COPI-mediated anterograde transport	17/1137	91/8731	0.186813	1.43453	1.61228	0.0774727	0.245724	0.186527	Arf4/Tuba1a/Golgb1/Stx5a/Gbf1/Napb/Tmed2/Copg1/Tubb3/Cog2/Copb2/Tmem115/Rab1a/Cog5/Tubb4b/Dynll1/Napa	17
R-MMU-3371568	Attenuation phase	4/1137	13/8731	0.307692	2.36276	1.90255	0.0779008	0.245724	0.186527	Hspa2/Hsf1/Ep300/Hspa8	4
R-MMU-400685	Sema4D in semaphorin signaling	4/1137	13/8731	0.307692	2.36276	1.90255	0.0779008	0.245724	0.186527	Rhoa/Rhob/Rock2/Arhgap35	4
R-MMU-430039	mRNA decay by 5' to 3' exoribonuclease	4/1137	13/8731	0.307692	2.36276	1.90255	0.0779008	0.245724	0.186527	Dcp1a/Patl1/Lsm6/Lsm4	4
R-MMU-5358565	Mismatch repair (MMR) directed by MSH2:MSH6 (MutSalpha)	4/1137	13/8731	0.307692	2.36276	1.90255	0.0779008	0.245724	0.186527	Rpa1/Msh2/Rpa3/Mlh1	4
R-MMU-174411	Polymerase switching on the C-strand of the telomere	6/1137	24/8731	0.25	1.91974	1.74579	0.0822463	0.258633	0.196326	Terf1/Chtf18/Stn1/Rfc5/Terf2/Rfc4	6
R-MMU-166058	MyD88:MAL(TIRAP) cascade initiated on plasma membrane	15/1137	79/8731	0.189873	1.45803	1.58236	0.0833432	0.258896	0.196525	Creb1/Mapkapk2/Fbxw11/Fos/Nkiras1/Lrrc14/Mapk1/Ppp2r1a/Atf2/Map3k7/Tirap/Ubb/Rps6ka2/Jun/Hmgb1	15
R-MMU-168179	Toll Like Receptor TLR1:TLR2 Cascade	15/1137	79/8731	0.189873	1.45803	1.58236	0.0833432	0.258896	0.196525	Creb1/Mapkapk2/Fbxw11/Fos/Nkiras1/Lrrc14/Mapk1/Ppp2r1a/Atf2/Map3k7/Tirap/Ubb/Rps6ka2/Jun/Hmgb1	15
R-MMU-168188	Toll Like Receptor TLR6:TLR2 Cascade	15/1137	79/8731	0.189873	1.45803	1.58236	0.0833432	0.258896	0.196525	Creb1/Mapkapk2/Fbxw11/Fos/Nkiras1/Lrrc14/Mapk1/Ppp2r1a/Atf2/Map3k7/Tirap/Ubb/Rps6ka2/Jun/Hmgb1	15
R-MMU-181438	Toll Like Receptor 2 (TLR2) Cascade	15/1137	79/8731	0.189873	1.45803	1.58236	0.0833432	0.258896	0.196525	Creb1/Mapkapk2/Fbxw11/Fos/Nkiras1/Lrrc14/Mapk1/Ppp2r1a/Atf2/Map3k7/Tirap/Ubb/Rps6ka2/Jun/Hmgb1	15
R-MMU-446652	Interleukin-1 family signaling	19/1137	105/8731	0.180952	1.38953	1.55375	0.0837428	0.259349	0.196869	Psmd1/Fbxw11/Psmd11/Psma2/Nkiras1/Psmb5/Lrrc14/Psmd2/Map3k7/Psmc4/Psmd8/Psma1/Psma4/Ubb/Psmb3/Stat3/Map3k3/Psmb2/Hmgb1	19
R-MMU-199977	ER to Golgi Anterograde Transport	25/1137	145/8731	0.172414	1.32396	1.52207	0.0846679	0.261422	0.198442	Mia3/Lman2/Arf4/Tuba1a/Sec22a/Golgb1/Tfg/Stx5a/Gbf1/Napb/Trappc3/Preb/Tmed2/Copg1/Tubb3/Cog2/Copb2/Tmem115/Rab1a/Cog5/Ppp6r3/Tubb4b/Sec16a/Dynll1/Napa	25
R-MMU-917729	Endosomal Sorting Complex Required For Transport (ESCRT)	7/1137	30/8731	0.233333	1.79176	1.68083	0.0860919	0.263515	0.200031	Vps4b/Vta1/Chmp5/Ubap1/Ubb/Chmp7/Mvb12a	7
R-MMU-1483255	PI Metabolism	14/1137	73/8731	0.191781	1.47268	1.56918	0.0862905	0.263515	0.200031	Pikfyve/Pip4k2c/Mtmr4/Pip4p1/Mtmr6/Mtmr9/Mtmr12/Inpp5e/Rab14/Pik3ca/Inpp5f/Vac14/Inpp4a/Pip5k1c	14
R-MMU-5693565	Recruitment and ATM-mediated phosphorylation of repair and signaling proteins at DNA double strand breaks	14/1137	73/8731	0.191781	1.47268	1.56918	0.0862905	0.263515	0.200031	H2bc4/Nbn/Chek2/Herc2/Atm/Ubb/Brca1/H2bc11/H4c3/H4c1/Mdc1/Kdm4b/Abl1/Kdm4a	14
R-MMU-166016	Toll Like Receptor 4 (TLR4) Cascade	20/1137	112/8731	0.178571	1.37125	1.53001	0.0863772	0.263515	0.200031	Creb1/Ptpn4/Mapkapk2/Fbxw11/Fos/Nkiras1/Lrrc14/Mapk1/Ppp2r1a/Optn/Atf2/Map3k7/Fadd/Dnm2/Tirap/Ubb/Rps6ka2/Ube2d3/Jun/Hmgb1	20
R-MMU-3928662	EPHB-mediated forward signaling	8/1137	36/8731	0.222222	1.70644	1.6434	0.0875986	0.265775	0.201747	Actr3/Cdc42/Yes1/Rhoa/Arpc5/Rock2/Ephb3/Itsn1	8
R-MMU-6796648	TP53 Regulates Transcription of DNA Repair Genes	9/1137	42/8731	0.214286	1.6455	1.6225	0.087638	0.265775	0.201747	Eloc/Gtf2h4/Gtf2h1/Polr2c/Ccnt2/Polr2a/Gtf2h5/Nelfa/Polr2i	9
R-MMU-5632684	Hedgehog 'on' state	13/1137	67/8731	0.19403	1.48995	1.5577	0.0891945	0.268108	0.203518	Psmd1/Psmd11/Spop/Psma2/Psmb5/Psmd2/Psmc4/Psmd8/Psma1/Psma4/Ubb/Psmb3/Psmb2	13
R-MMU-73929	Base-Excision Repair, AP Site Formation	13/1137	67/8731	0.19403	1.48995	1.5577	0.0891945	0.268108	0.203518	Terf1/Tdg/H2ac6/H2bc4/Smug1/Ogg1/Mbd4/Terf2/H2az2/H2ac11/H2bc11/H4c3/H4c1	13
R-MMU-9013026	RHOB GTPase cycle	13/1137	67/8731	0.19403	1.48995	1.5577	0.0891945	0.268108	0.203518	Diaph3/Tfrc/Arhgap21/Ect2/Pkn2/Rhob/Rock2/Arhgap5/Diaph1/Arhgap26/Stom/Prex1/Arhgap35	13
R-MMU-5651801	PCNA-Dependent Long Patch Base Excision Repair	5/1137	19/8731	0.263158	2.02078	1.72347	0.0907406	0.27116	0.205835	Rpa1/Rfc5/Rpa3/Rfc4/Pole3	5
R-MMU-8982491	Glycogen metabolism	5/1137	19/8731	0.263158	2.02078	1.72347	0.0907406	0.27116	0.205835	Gaa/Gbe1/Calm2/Gys1/Calm3	5
R-MMU-5654738	Signaling by FGFR2	12/1137	61/8731	0.196721	1.51062	1.54848	0.0919956	0.274109	0.208073	Grb2/Hnrnpa1/Mapk1/Ppp2r1a/Fgfbp3/Pik3ca/Ncbp1/Polr2c/Ptbp1/Ubb/Polr2a/Polr2i	12
R-MMU-5693606	DNA Double Strand Break Response	14/1137	74/8731	0.189189	1.45278	1.51346	0.0943138	0.279446	0.212125	H2bc4/Nbn/Chek2/Herc2/Atm/Ubb/Brca1/H2bc11/H4c3/H4c1/Mdc1/Kdm4b/Abl1/Kdm4a	14
R-MMU-448424	Interleukin-17 signaling	11/1137	55/8731	0.2	1.5358	1.54231	0.094607	0.279446	0.212125	Creb1/Mapkapk2/Fbxw11/Fos/Mapk1/Ppp2r1a/Atf2/Map3k7/Ubb/Rps6ka2/Jun	11
R-MMU-450294	MAP kinase activation	11/1137	55/8731	0.2	1.5358	1.54231	0.094607	0.279446	0.212125	Creb1/Mapkapk2/Fbxw11/Fos/Mapk1/Ppp2r1a/Atf2/Map3k7/Ubb/Rps6ka2/Jun	11
R-MMU-111996	Ca-dependent events	6/1137	25/8731	0.24	1.84296	1.63312	0.0968595	0.279742	0.212349	Camkk1/Mapk1/Calm2/Prkar1b/Calm3/Prkaca	6
R-MMU-5693579	Homologous DNA Pairing and Strand Exchange	6/1137	25/8731	0.24	1.84296	1.63312	0.0968595	0.279742	0.212349	Rad51b/Xrcc3/Rad51/Nbn/Atm/Brca1	6
R-MMU-199992	trans-Golgi Network Vesicle Budding	13/1137	68/8731	0.191176	1.46804	1.49919	0.0978029	0.279742	0.212349	Cltc/Ap3b1/Tfrc/Golgb1/Gbf1/Gak/M6pr/Ap1m1/Ap1g1/Dnm2/Snx5/Napa/Hspa8	13
R-MMU-5628897	TP53 Regulates Metabolic Genes	13/1137	68/8731	0.191176	1.46804	1.49919	0.0978029	0.279742	0.212349	Gls/Tsc1/Lamtor2/Prkab2/Prdx1/Rheb/Lamtor4/Cycs/Tigar/Lamtor1/Ddit4/Mlst8/Ndufa4	13
R-MMU-1257604	PIP3 activates AKT signaling	34/1137	209/8731	0.162679	1.24921	1.41099	0.0981052	0.279742	0.212349	Creb1/Psmd1/Pip4k2c/Psmd11/Grb2/Psma2/Psmb5/Mapk1/Psmd2/Ppp2r1a/Rps6kb2/Mta2/Pik3ca/Lamtor2/Gatad2b/Casp9/Rheb/Lamtor4/Psmc4/Psmd8/Lamtor1/Psma1/Psma4/Phlpp1/Hdac2/Mbd3/Pip5k1c/Ubb/Psmb3/Maf1/Mlst8/Psmb2/Akt1s1/Gatad2a	34
R-MMU-111931	PKA-mediated phosphorylation of CREB	4/1137	14/8731	0.285714	2.19399	1.72995	0.0982655	0.279742	0.212349	Calm2/Prkar1b/Calm3/Prkaca	4
R-MMU-163615	PKA activation	4/1137	14/8731	0.285714	2.19399	1.72995	0.0982655	0.279742	0.212349	Calm2/Prkar1b/Calm3/Prkaca	4
R-MMU-174437	Removal of the Flap Intermediate from the C-strand	4/1137	14/8731	0.285714	2.19399	1.72995	0.0982655	0.279742	0.212349	Terf1/Rpa1/Rpa3/Terf2	4
R-MMU-180024	DARPP-32 events	4/1137	14/8731	0.285714	2.19399	1.72995	0.0982655	0.279742	0.212349	Ppp2r1a/Cdk5/Prkar1b/Prkaca	4
R-MMU-5358508	Mismatch Repair	4/1137	14/8731	0.285714	2.19399	1.72995	0.0982655	0.279742	0.212349	Rpa1/Msh2/Rpa3/Mlh1	4
R-MMU-5633008	TP53 Regulates Transcription of Cell Death Genes	4/1137	14/8731	0.285714	2.19399	1.72995	0.0982655	0.279742	0.212349	Bnip3l/Casp2/Atm/Triap1	4
R-MMU-8956320	Nucleotide biosynthesis	4/1137	14/8731	0.285714	2.19399	1.72995	0.0982655	0.279742	0.212349	Dhodh/Gart/Ppat/Paics	4
R-MMU-936440	Negative regulators of DDX58/IFIH1 signaling	4/1137	14/8731	0.285714	2.19399	1.72995	0.0982655	0.279742	0.212349	Mavs/Pin1/Ubb/Cyld	4
R-MMU-9013407	RHOH GTPase cycle	7/1137	31/8731	0.225806	1.73396	1.58397	0.0993224	0.28134	0.213562	Mtr/Tfrc/Rab7/Lamtor1/Rock2/Stom/Vcp	7
R-MMU-2559580	Oxidative Stress Induced Senescence	8/1137	37/8731	0.216216	1.66032	1.55739	0.0996527	0.28134	0.213562	Mapkapk2/Map3k5/Fos/Mapk1/Cdk4/Ubb/Jun/Mapkapk5	8
R-MMU-3899300	SUMOylation of transcription cofactors	8/1137	37/8731	0.216216	1.66032	1.55739	0.0996527	0.28134	0.213562	Npm1/Mrtfa/Ep300/Daxx/Cbx8/Ddx17/Safb/Casp8ap2	8
R-MMU-8878171	Transcriptional regulation by RUNX1	29/1137	175/8731	0.165714	1.27252	1.40906	0.100175	0.282037	0.214091	Psmd1/Psmd11/Psma2/H2ac6/H2bc4/Psmb5/Ep300/Psmd2/Pcgf5/Prmt6/Setd1b/Psmc4/Psmd8/Psma1/Psma4/H2az2/Ubb/Psmb3/Cbx8/H2ac11/H2bc11/H4c3/H4c1/Elf1/Wdr5/Abl1/Psmb2/Prmt1/Zfpm1	29
R-MMU-187037	Signaling by NTRK1 (TRKA)	12/1137	62/8731	0.193548	1.48625	1.48671	0.101258	0.284302	0.215811	Creb1/Mapkapk2/Cltc/Grb2/Mapk1/Crkl/Ppp2r1a/Srf/Pik3ca/Rhoa/Rps6ka2/Ap2a1	12
R-MMU-9012999	RHO GTPase cycle	60/1137	394/8731	0.152284	1.16939	1.3313	0.106364	0.297819	0.226071	Fam135a/Hspe1/Abi2/Rasal2/Ccdc88a/Ankfy1/Cltc/Grb2/Dock4/Mtr/Faf2/Hnrnpc/Diaph3/Scrib/Twf1/Tfrc/Arl13b/Cdc42ep3/Arhgap12/Stip1/Stx5a/Arhgap21/Ect2/Pik3ca/Arhgef26/Pkn2/Cdc42/Taok3/Cct6a/Ndufa5/Rab7/Plekhg2/Whamm/Lamtor1/Ccp110/Myo6/Rhoa/Wdr6/Ccdc115/Srgap2/Lbr/Wasf1/Rhob/Rock2/Arhgap5/Actn1/Itsn1/Mpp7/Diaph1/Arhgap26/Stom/Tmem87a/Ddrgk1/Rbm39/Prex1/Vcp/Wasf3/Cct7/Arhgap35/Nck1	60
R-MMU-163210	Formation of ATP by chemiosmotic coupling	5/1137	20/8731	0.25	1.91974	1.59331	0.10863	0.301684	0.229005	Atp5f1b/Dmac2l/Atp5pf/Atp5f1a/Atp5f1e	5
R-MMU-77595	Processing of Intronless Pre-mRNAs	5/1137	20/8731	0.25	1.91974	1.59331	0.10863	0.301684	0.229005	Cstf2t/Clp1/Cstf3/Ncbp1/Nudt21	5
R-MMU-8949613	Cristae formation	5/1137	20/8731	0.25	1.91974	1.59331	0.10863	0.301684	0.229005	Atp5f1b/Dmac2l/Atp5pf/Atp5f1a/Atp5f1e	5
R-MMU-5693571	Nonhomologous End-Joining (NHEJ)	12/1137	63/8731	0.190476	1.46266	1.42603	0.111058	0.30646	0.232631	H2bc4/Xrcc4/Nbn/Paxip1/Herc2/Atm/Brca1/H2bc11/H4c3/H4c1/Prkdc/Mdc1	12
R-MMU-168164	Toll Like Receptor 3 (TLR3) Cascade	14/1137	76/8731	0.184211	1.41455	1.40443	0.111702	0.30646	0.232631	Creb1/Mapkapk2/Fbxw11/Fos/Nkiras1/Lrrc14/Mapk1/Ppp2r1a/Atf2/Map3k7/Ubb/Rps6ka2/Jun/Hmgb1	14
R-MMU-110313	Translesion synthesis by Y family DNA polymerases bypasses lesions on DNA template	8/1137	38/8731	0.210526	1.61663	1.47395	0.112589	0.30646	0.232631	Rpa1/Rchy1/Rfc5/Rpa3/Ubb/Rfc4/Vcp/Pole3	8
R-MMU-9035034	RHOF GTPase cycle	8/1137	38/8731	0.210526	1.61663	1.47395	0.112589	0.30646	0.232631	Diaph3/Arhgap12/Arhgap21/Rab7/Srgap2/Arhgap5/Actn1/Diaph1	8
R-MMU-198725	Nuclear Events (kinase and transcription factor activation)	6/1137	26/8731	0.230769	1.77207	1.5255	0.112753	0.30646	0.232631	Creb1/Mapkapk2/Mapk1/Ppp2r1a/Srf/Rps6ka2	6
R-MMU-76061	RNA Polymerase III Transcription Initiation From Type 1 Promoter	6/1137	26/8731	0.230769	1.77207	1.5255	0.112753	0.30646	0.232631	Polr3g/Bdp1/Polr3k/Polr3c/Gtf3a/Gtf3c4	6
R-MMU-76071	RNA Polymerase III Transcription Initiation From Type 3 Promoter	6/1137	26/8731	0.230769	1.77207	1.5255	0.112753	0.30646	0.232631	Polr3g/Bdp1/Polr3k/Polr3c/Snapc3/Snapc5	6
R-MMU-9668328	Sealing of the nuclear envelope (NE) by ESCRT-III	6/1137	26/8731	0.230769	1.77207	1.5255	0.112753	0.30646	0.232631	Tuba1a/Cc2d1b/Ist1/Tubb3/Chmp7/Tubb4b	6
R-MMU-71403	Citric acid cycle (TCA cycle)	7/1137	32/8731	0.21875	1.67978	1.49059	0.113597	0.30646	0.232631	Isca1/Sdhaf3/Sdhd/Idh3g/Aco2/Sdhb/Mdh2	7
R-MMU-9706574	RHOBTB GTPase Cycle	7/1137	32/8731	0.21875	1.67978	1.49059	0.113597	0.30646	0.232631	Hnrnpc/Twf1/Cct6a/Myo6/Rock2/Actn1/Cct7	7
R-MMU-166166	MyD88-independent TLR4 cascade	17/1137	96/8731	0.177083	1.35982	1.37164	0.113948	0.30646	0.232631	Creb1/Mapkapk2/Fbxw11/Fos/Nkiras1/Lrrc14/Mapk1/Ppp2r1a/Optn/Atf2/Map3k7/Fadd/Ubb/Rps6ka2/Ube2d3/Jun/Hmgb1	17
R-MMU-937061	TRIF (TICAM1)-mediated TLR4 signaling	17/1137	96/8731	0.177083	1.35982	1.37164	0.113948	0.30646	0.232631	Creb1/Mapkapk2/Fbxw11/Fos/Nkiras1/Lrrc14/Mapk1/Ppp2r1a/Optn/Atf2/Map3k7/Fadd/Ubb/Rps6ka2/Ube2d3/Jun/Hmgb1	17
R-MMU-70326	Glucose metabolism	13/1137	70/8731	0.185714	1.4261	1.38492	0.116483	0.312455	0.237181	Nup85/Gnpda1/Rae1/Ndc1/Nup54/Bpgm/Pgm2l1/Tpr/Nup153/Nup58/Nup98/Nup133/Adpgk	13
R-MMU-199220	Vitamin B5 (pantothenate) metabolism	4/1137	15/8731	0.266667	2.04773	1.5714	0.120815	0.32071	0.243448	Pank2/Pank3/Slc25a42/Aasdhppt	4
R-MMU-202131	Metabolism of nitric oxide: NOS3 activation and regulation	4/1137	15/8731	0.266667	2.04773	1.5714	0.120815	0.32071	0.243448	Calm2/Cyb5b/Dnm2/Calm3	4
R-MMU-264642	Acetylcholine Neurotransmitter Release Cycle	4/1137	15/8731	0.266667	2.04773	1.5714	0.120815	0.32071	0.243448	Snap25/Ppfia1/Rab3a/Syt1	4
R-MMU-532668	N-glycan trimming in the ER and Calnexin/Calreticulin cycle	4/1137	15/8731	0.266667	2.04773	1.5714	0.120815	0.32071	0.243448	Canx/Ubb/Vcp/Calr	4
R-MMU-2559586	DNA Damage/Telomere Stress Induced Senescence	15/1137	84/8731	0.178571	1.37125	1.32288	0.124942	0.329951	0.250462	Terf1/Asf1a/Cabin1/H2ac6/H2bc4/Nbn/Terf2/Atm/H2az2/H2ac11/H2bc11/H4c3/H4c1/Ubn1/Ep400	15
R-MMU-6804756	Regulation of TP53 Activity through Phosphorylation	15/1137	84/8731	0.178571	1.37125	1.32288	0.124942	0.329951	0.250462	Rpa1/Rad1/Prkab2/Nbn/Cdk5/Chek2/Rfc5/Rad9b/Rpa3/Pin1/Atm/Ubb/Brca1/Rfc4/Mapkapk5	15
R-MMU-3214847	HATs acetylate histones	13/1137	71/8731	0.183099	1.40601	1.32911	0.126547	0.33183	0.251888	H2bc4/Kansl2/Mcrs1/Brpf3/Atf2/Kat7/H2bc11/H4c3/H4c1/Wdr5/Brpf1/Msl2/Hcfc1	13
R-MMU-5620971	Pyroptosis	5/1137	21/8731	0.238095	1.82833	1.47047	0.128085	0.33183	0.251888	Bak1/Cycs/Casp3/Chmp7/Hmgb1	5
R-MMU-912631	Regulation of signaling by CBL	5/1137	21/8731	0.238095	1.82833	1.47047	0.128085	0.33183	0.251888	Grb2/Crkl/Pik3ca/Yes1/Ubb	5
R-MMU-5693607	Processing of DNA double-strand break ends	16/1137	91/8731	0.175824	1.35015	1.29918	0.128232	0.33183	0.251888	Rpa1/H2bc4/Rad1/Nbn/Rfc5/Rad9b/Rpa3/Herc2/Atm/Ubb/Brca1/H2bc11/H4c3/H4c1/Rfc4/Mdc1	16
R-MMU-112043	PLC beta mediated events	7/1137	33/8731	0.212121	1.62887	1.40044	0.128884	0.33183	0.251888	Gna11/Camkk1/Mapk1/Calm2/Prkar1b/Calm3/Prkaca	7
R-MMU-5693537	Resolution of D-Loop Structures	7/1137	33/8731	0.212121	1.62887	1.40044	0.128884	0.33183	0.251888	Rad51b/Xrcc3/Rad51/Nbn/Slx1b/Atm/Brca1	7
R-MMU-5693568	Resolution of D-loop Structures through Holliday Junction Intermediates	7/1137	33/8731	0.212121	1.62887	1.40044	0.128884	0.33183	0.251888	Rad51b/Xrcc3/Rad51/Nbn/Slx1b/Atm/Brca1	7
R-MMU-168142	Toll Like Receptor 10 (TLR10) Cascade	14/1137	78/8731	0.179487	1.37828	1.29846	0.130865	0.33183	0.251888	Creb1/Mapkapk2/Fbxw11/Fos/Nkiras1/Lrrc14/Mapk1/Ppp2r1a/Atf2/Map3k7/Ubb/Rps6ka2/Jun/Hmgb1	14
R-MMU-168176	Toll Like Receptor 5 (TLR5) Cascade	14/1137	78/8731	0.179487	1.37828	1.29846	0.130865	0.33183	0.251888	Creb1/Mapkapk2/Fbxw11/Fos/Nkiras1/Lrrc14/Mapk1/Ppp2r1a/Atf2/Map3k7/Ubb/Rps6ka2/Jun/Hmgb1	14
R-MMU-975871	MyD88 cascade initiated on plasma membrane	14/1137	78/8731	0.179487	1.37828	1.29846	0.130865	0.33183	0.251888	Creb1/Mapkapk2/Fbxw11/Fos/Nkiras1/Lrrc14/Mapk1/Ppp2r1a/Atf2/Map3k7/Ubb/Rps6ka2/Jun/Hmgb1	14
R-MMU-1660517	Synthesis of PIPs at the late endosome membrane	3/1137	8731-10-01	0.3	2.30369	1.59604	0.131173	0.33183	0.251888	Pikfyve/Mtmr4/Vac14	3
R-MMU-1855183	Synthesis of IP2, IP, and Ins in the cytosol	3/1137	8731-10-01	0.3	2.30369	1.59604	0.131173	0.33183	0.251888	Impa2/Inpp4a/Inpp5a	3
R-MMU-190873	Gap junction degradation	3/1137	8731-10-01	0.3	2.30369	1.59604	0.131173	0.33183	0.251888	Cltc/Dnm2/Myo6	3
R-MMU-2151201	Transcriptional activation of mitochondrial biogenesis	3/1137	8731-10-01	0.3	2.30369	1.59604	0.131173	0.33183	0.251888	Gabpa/Cycs/Acss2	3
R-MMU-381119	Unfolded Protein Response (UPR)	3/1137	8731-10-01	0.3	2.30369	1.59604	0.131173	0.33183	0.251888	Eif2ak3/Mbtps1/Eif2s2	3
R-MMU-416572	Sema4D induced cell migration and growth-cone collapse	3/1137	8731-10-01	0.3	2.30369	1.59604	0.131173	0.33183	0.251888	Rhoa/Rhob/Rock2	3
R-MMU-8984722	Interleukin-35 Signalling	3/1137	8731-10-01	0.3	2.30369	1.59604	0.131173	0.33183	0.251888	Canx/Stat3/Il6st	3
R-MMU-68875	Mitotic Prophase	22/1137	132/8731	0.166667	1.27983	1.25346	0.131904	0.332853	0.252665	Cdk1/Nup85/Vrk1/H2ac6/H2bc4/Ncaph2/Mapk1/Rae1/Ndc1/Nup54/Tpr/H2az2/Rab1a/H2ac11/H2bc11/H4c3/H4c1/Nup153/Nup58/Rbm39/Nup98/Nup133	22
R-MMU-73887	Death Receptor Signaling	22/1137	133/8731	0.165414	1.27021	1.215	0.139677	0.351602	0.266897	Mapkapk2/Rtn4/Optn/Sppl2a/Ect2/Arhgef26/Map3k7/Casp2/Plekhg2/Fadd/Casp3/Usp2/Rhoa/Usp4/Ubb/Itsn1/Otud1/Rbck1/Prex1/Ube2d3/Cyld/Aph1b	22
R-MMU-9696264	RND3 GTPase cycle	8/1137	40/8731	0.2	1.5358	1.31416	0.141019	0.354106	0.268798	Rasal2/Ccdc88a/Scrib/Arhgap21/Wdr6/Arhgap5/Rbm39/Arhgap35	8
R-MMU-9639288	Amino acids regulate mTORC1	10/1137	53/8731	0.188679	1.44886	1.26822	0.144191	0.359652	0.273008	Atp6v1h/Sh3bp4/Fnip2/Lamtor2/Rheb/Lamtor4/Samtor/Lamtor1/Wdr59/Mlst8	10
R-MMU-9711097	Cellular response to starvation	10/1137	53/8731	0.188679	1.44886	1.26822	0.144191	0.359652	0.273008	Atp6v1h/Sh3bp4/Fnip2/Lamtor2/Rheb/Lamtor4/Samtor/Lamtor1/Wdr59/Mlst8	10
R-MMU-6811438	Intra-Golgi traffic	7/1137	34/8731	0.205882	1.58097	1.31328	0.145141	0.359652	0.273008	Stx5a/Napb/Rab30/Cog2/Cog5/Napa/Cyth2	7
R-MMU-1295596	Spry regulation of FGF signaling	4/1137	16/8731	0.25	1.91974	1.42477	0.145339	0.359652	0.273008	Grb2/Mapk1/Ppp2r1a/Ubb	4
R-MMU-174414	Processive synthesis on the C-strand of the telomere	4/1137	16/8731	0.25	1.91974	1.42477	0.145339	0.359652	0.273008	Terf1/Rpa1/Rpa3/Terf2	4
R-MMU-2559584	Formation of Senescence-Associated Heterochromatin Foci (SAHF)	4/1137	16/8731	0.25	1.91974	1.42477	0.145339	0.359652	0.273008	Asf1a/Cabin1/Ubn1/Ep400	4
R-MMU-5693616	Presynaptic phase of homologous DNA pairing and strand exchange	5/1137	22/8731	0.227273	1.74522	1.35415	0.148995	0.367809	0.2792	Rad51b/Rad51/Nbn/Atm/Brca1	5
R-MMU-109581	Apoptosis	17/1137	100/8731	0.17	1.30543	1.18858	0.149496	0.368157	0.279464	Apaf1/Ppp3r1/Mapk1/Opa1/Bak1/Casp9/Cycs/Fadd/Casp3/Kpnb1/Acin1/Apip/Bcl2l1/Oma1/Dynll1/Hmgb1/Hmgb2	17
R-MMU-3214842	HDMs demethylate histones	9/1137	47/8731	0.191489	1.47044	1.25126	0.150335	0.369333	0.280357	Kdm1a/Phf8/Kdm5c/Jmjd6/H4c3/H4c1/Kdm4b/Kdm4a/Kdm3a	9
R-MMU-446203	Asparagine N-linked glycosylation	40/1137	261/8731	0.153257	1.17686	1.1224	0.151828	0.372107	0.282462	Mia3/Nus1/Mgat2/Lman2/Arf4/Alg12/Tuba1a/Alg3/Sec22a/Golgb1/Tfg/Stx5a/Gbf1/Napb/Alg14/Fpgt/Alg6/Trappc3/Preb/Tmed2/Copg1/St3gal2/Tubb3/Cog2/Copb2/Tmem115/Rab1a/Canx/Ubb/Cog5/Pmm1/Ppp6r3/Tubb4b/Sec16a/B4galt1/Vcp/Alg2/Dynll1/Napa/Calr	40
R-MMU-9864848	Complex IV assembly	8/1137	41/8731	0.195122	1.49834	1.23754	0.15645	0.382517	0.290365	Coa5/Coq10b/Coq10a/Timm21/Cox15/Cox20/Cox18/Ndufa4	8
R-MMU-15869	Metabolism of nucleotides	16/1137	94/8731	0.170213	1.30706	1.15813	0.157234	0.383517	0.291124	Nme1/Adk/Pnp/Rrm2b/Entpd7/Nudt5/Adal/Dck/Dguok/Dhodh/Aprt/Gart/Dut/Ctps1/Ppat/Paics	16
R-MMU-437239	Recycling pathway of L1	7/1137	35/8731	0.2	1.5358	1.22893	0.162316	0.39497	0.299817	Cltc/Tuba1a/Mapk1/Tubb3/Dnm2/Tubb4b/Ap2a1	7
R-MMU-1236975	Antigen processing-Cross presentation	14/1137	81/8731	0.17284	1.32723	1.14483	0.162839	0.395301	0.300069	Psmd1/Psmd11/Psma2/Psmb5/Psmd2/Psmb8/Psmc4/Psmd8/Psma1/Psma4/Psmb3/Tapbp/Psmb2/Calr	14
R-MMU-73817	Purine ribonucleoside monophosphate biosynthesis	3/1137	8731-11-01	0.272727	2.09427	1.40512	0.163723	0.395567	0.300271	Gart/Ppat/Paics	3
R-MMU-83936	Transport of nucleosides and free purine and pyrimidine bases across the plasma membrane	3/1137	8731-11-01	0.272727	2.09427	1.40512	0.163723	0.395567	0.300271	Slc25a4/Arl2bp/Slc29a2	3
R-MMU-110314	Recognition of DNA damage by PCNA-containing replication complex	6/1137	29/8731	0.206897	1.58875	1.22878	0.16752	0.40189	0.30507	Rpa1/Rfc5/Rpa3/Ubb/Rfc4/Pole3	6
R-MMU-5689896	Ovarian tumor domain proteases	6/1137	29/8731	0.206897	1.58875	1.22878	0.16752	0.40189	0.30507	Vcpip1/Cdk1/Rhoa/Ubb/Vcp/Zranb1	6
R-MMU-75067	Processing of Capped Intronless Pre-mRNA	6/1137	29/8731	0.206897	1.58875	1.22878	0.16752	0.40189	0.30507	Cstf2t/Clp1/Cstf3/Ncbp1/Snrpd3/Nudt21	6
R-MMU-111933	Calmodulin induced events	5/1137	23/8731	0.217391	1.66934	1.24367	0.17123	0.407843	0.309589	Camkk1/Calm2/Prkar1b/Calm3/Prkaca	5
R-MMU-111997	CaM pathway	5/1137	23/8731	0.217391	1.66934	1.24367	0.17123	0.407843	0.309589	Camkk1/Calm2/Prkar1b/Calm3/Prkaca	5
R-MMU-190236	Signaling by FGFR	13/1137	75/8731	0.173333	1.33102	1.11399	0.171457	0.407843	0.309589	Grb2/Hnrnpa1/Mapk1/Ppp2r1a/Fgfbp3/Pik3ca/Ncbp1/Polr2c/Ptbp1/Ubb/Polr2a/Polr2i/Gipc1	13
R-MMU-881907	Gastrin-CREB signalling pathway via PKC and MAPK	4/1137	17/8731	0.235294	1.80682	1.28838	0.171597	0.407843	0.309589	Creb1/Grb2/Mapk1/Rps6ka2	4
R-MMU-9013420	RHOU GTPase cycle	7/1137	36/8731	0.194444	1.49313	1.14719	0.180352	0.427655	0.324628	Cltc/Grb2/Cdc42/Myo6/Wdr6/Srgap2/Nck1	7
R-MMU-948021	Transport to the Golgi and subsequent modification	27/1137	173/8731	0.156069	1.19845	1.02011	0.180995	0.428188	0.325033	Mia3/Mgat2/Lman2/Arf4/Tuba1a/Sec22a/Golgb1/Tfg/Stx5a/Gbf1/Napb/Trappc3/Preb/Tmed2/Copg1/Tubb3/Cog2/Copb2/Tmem115/Rab1a/Cog5/Ppp6r3/Tubb4b/Sec16a/B4galt1/Dynll1/Napa	27
R-MMU-5668541	TNFR2 non-canonical NF-kB pathway	14/1137	83/8731	0.168675	1.29525	1.04574	0.186195	0.438379	0.332769	Psmd1/Fbxw11/Psmd11/Psma2/Psmb5/Psmd2/Psmc4/Psmd8/Psma1/Psma4/Ubb/Psmb3/Map3k14/Psmb2	14
R-MMU-975138	TRAF6 mediated induction of NFkB and MAP kinases upon TLR7/8 or 9 activation	14/1137	83/8731	0.168675	1.29525	1.04574	0.186195	0.438379	0.332769	Creb1/Mapkapk2/Fbxw11/Fos/Nkiras1/Lrrc14/Mapk1/Ppp2r1a/Atf2/Map3k7/Ubb/Rps6ka2/Jun/Hmgb1	14
R-MMU-168638	NOD1/2 Signaling Pathway	6/1137	30/8731	0.2	1.5358	1.13744	0.187877	0.438379	0.332769	Map3k7/Casp9/Casp2/Aamp/Ubb/Cyld	6
R-MMU-5626467	RHO GTPases activate IQGAPs	6/1137	30/8731	0.2	1.5358	1.13744	0.187877	0.438379	0.332769	Tuba1a/Calm2/Cdc42/Tubb3/Tubb4b/Calm3	6
R-MMU-69273	Cyclin A/B1/B2 associated events during G2/M transition	6/1137	30/8731	0.2	1.5358	1.13744	0.187877	0.438379	0.332769	Cdk1/Mis18bp1/Ppp2r1a/Sgo1/Ticrr/Ppme1	6
R-MMU-9856649	Transcriptional and post-translational regulation of MITF-M expression and activity	6/1137	30/8731	0.2	1.5358	1.13744	0.187877	0.438379	0.332769	Mars1/Ep300/Mapk1/Eprs1/Iars1/Gsk3b	6
R-MMU-70268	Pyruvate metabolism	8/1137	43/8731	0.186047	1.42865	1.09025	0.189546	0.441267	0.334961	Gid8/Gid4/Ubb/Gstz1/Fahd1/Me2/Pdhx/Pdp1	8
R-MMU-204005	COPII-mediated vesicle transport	12/1137	70/8731	0.171429	1.3164	1.02837	0.193967	0.445782	0.338388	Lman2/Sec22a/Tfg/Stx5a/Napb/Trappc3/Preb/Tmed2/Rab1a/Ppp6r3/Sec16a/Napa	12
R-MMU-1489509	DAG and IP3 signaling	5/1137	24/8731	0.208333	1.59979	1.13847	0.194646	0.445782	0.338388	Camkk1/Calm2/Prkar1b/Calm3/Prkaca	5
R-MMU-210500	Glutamate Neurotransmitter Release Cycle	5/1137	24/8731	0.208333	1.59979	1.13847	0.194646	0.445782	0.338388	Gls/Snap25/Ppfia1/Rab3a/Syt1	5
R-MMU-210991	Basigin interactions	5/1137	24/8731	0.208333	1.59979	1.13847	0.194646	0.445782	0.338388	Ppia/Atp1b2/Slc3a2/Slc16a1/Bsg	5
R-MMU-606279	Deposition of new CENPA-containing nucleosomes at the centromere	13/1137	77/8731	0.168831	1.29645	1.01098	0.196529	0.445782	0.338388	Npm1/Mis18bp1/H2ac6/H2bc4/Cenpp/Cenpq/Rsf1/Cenpu/H2az2/H2ac11/H2bc11/H4c3/H4c1	13
R-MMU-774815	Nucleosome assembly	13/1137	77/8731	0.168831	1.29645	1.01098	0.196529	0.445782	0.338388	Npm1/Mis18bp1/H2ac6/H2bc4/Cenpp/Cenpq/Rsf1/Cenpu/H2az2/H2ac11/H2bc11/H4c3/H4c1	13
R-MMU-1483213	Synthesis of PE	3/1137	8731-12-01	0.25	1.91974	1.23361	0.198332	0.445782	0.338388	Cept1/Selenoi/Chkb	3
R-MMU-174430	Telomere C-strand synthesis initiation	3/1137	8731-12-01	0.25	1.91974	1.23361	0.198332	0.445782	0.338388	Terf1/Stn1/Terf2	3
R-MMU-203615	eNOS activation	3/1137	8731-12-01	0.25	1.91974	1.23361	0.198332	0.445782	0.338388	Calm2/Cyb5b/Calm3	3
R-MMU-3134975	Regulation of innate immune responses to cytosolic DNA	3/1137	8731-12-01	0.25	1.91974	1.23361	0.198332	0.445782	0.338388	Dtx4/Ubb/Ddx41	3
R-MMU-9755088	Ribavirin ADME	3/1137	8731-12-01	0.25	1.91974	1.23361	0.198332	0.445782	0.338388	Nme1/Adk/Pnp	3
R-MMU-975155	MyD88 dependent cascade initiated on endosome	14/1137	84/8731	0.166667	1.27983	0.997133	0.198445	0.445782	0.338388	Creb1/Mapkapk2/Fbxw11/Fos/Nkiras1/Lrrc14/Mapk1/Ppp2r1a/Atf2/Map3k7/Ubb/Rps6ka2/Jun/Hmgb1	14
R-MMU-9646399	Aggrephagy	7/1137	37/8731	0.189189	1.45278	1.0679	0.199181	0.445782	0.338388	Tuba1a/Arl13b/Prkn/Tubb3/Ubb/Tubb4b/Dynll1	7
R-MMU-181429	Serotonin Neurotransmitter Release Cycle	4/1137	18/8731	0.222222	1.70644	1.16086	0.199337	0.445782	0.338388	Snap25/Ppfia1/Rab3a/Syt1	4
R-MMU-181430	Norepinephrine Neurotransmitter Release Cycle	4/1137	18/8731	0.222222	1.70644	1.16086	0.199337	0.445782	0.338388	Snap25/Ppfia1/Rab3a/Syt1	4
R-MMU-69186	Lagging Strand Synthesis	4/1137	18/8731	0.222222	1.70644	1.16086	0.199337	0.445782	0.338388	Rpa1/Rfc5/Rpa3/Rfc4	4
R-MMU-888590	GABA synthesis, release, reuptake and degradation	4/1137	18/8731	0.222222	1.70644	1.16086	0.199337	0.445782	0.338388	Snap25/Rab3a/Syt1/Hspa8	4
R-MMU-8964038	LDL clearance	4/1137	18/8731	0.222222	1.70644	1.16086	0.199337	0.445782	0.338388	Cltc/Nceh1/Npc1/Ap2a1	4
R-MMU-3214815	HDACs deacetylate histones	15/1137	91/8731	0.164835	1.26577	0.986087	0.199845	0.445943	0.33851	H2ac6/H2bc4/Mta2/Gatad2b/Kdm1a/Sap30/Hdac2/Mbd3/Arid4a/Arid4b/H2ac11/H2bc11/H4c3/H4c1/Gatad2a	15
R-MMU-8856828	Clathrin-mediated endocytosis	21/1137	133/8731	0.157895	1.21247	0.955384	0.201575	0.448822	0.340696	Actr3/Rab5b/Cltc/Grb2/Tfrc/Sh3gl1/Tor1a/Gak/Cops6/M6pr/Eps15l1/Dnm2/Arpc5/Pip5k1c/Syt1/Ubb/Itsn1/Hip1/Ap2a1/Hspa8/Snap91	21
R-MMU-168643	Nucleotide-binding domain, leucine rich repeat containing receptor (NLR) signaling pathways	8/1137	44/8731	0.181818	1.39618	1.01938	0.207114	0.460153	0.349298	Sugt1/Map3k7/Casp9/Casp2/Aamp/Ubb/Bcl2l1/Cyld	8
R-MMU-5656169	Termination of translesion DNA synthesis	6/1137	31/8731	0.193548	1.48625	1.04939	0.209129	0.46262	0.35117	Rpa1/Rfc5/Rpa3/Ubb/Rfc4/Pole3	6
R-MMU-68962	Activation of the pre-replicative complex	6/1137	31/8731	0.193548	1.48625	1.04939	0.209129	0.46262	0.35117	Rpa1/Mcm8/Rpa3/Mcm2/Mcm4/Pole3	6
R-MMU-168138	Toll Like Receptor 9 (TLR9) Cascade	15/1137	92/8731	0.163043	1.25201	0.940216	0.211984	0.467922	0.355194	Creb1/Mapkapk2/Eea1/Fbxw11/Fos/Nkiras1/Lrrc14/Mapk1/Ppp2r1a/Atf2/Map3k7/Ubb/Rps6ka2/Jun/Hmgb1	15
R-MMU-110330	Recognition and association of DNA glycosylase with site containing an affected purine	10/1137	58/8731	0.172414	1.32396	0.957801	0.216853	0.477637	0.362569	Terf1/H2ac6/H2bc4/Ogg1/Terf2/H2az2/H2ac11/H2bc11/H4c3/H4c1	10
R-MMU-112040	G-protein mediated events	7/1137	38/8731	0.184211	1.41455	0.990911	0.218734	0.4805	0.364743	Gna11/Camkk1/Mapk1/Calm2/Prkar1b/Calm3/Prkaca	7
R-MMU-76066	RNA Polymerase III Transcription Initiation From Type 2 Promoter	5/1137	25/8731	0.2	1.5358	1.03804	0.219093	0.4805	0.364743	Polr3g/Bdp1/Polr3k/Polr3c/Gtf3c4	5
R-MMU-9917777	Epigenetic regulation by WDR5-containing histone modifying complexes	17/1137	107/8731	0.158879	1.22002	0.886056	0.224369	0.491017	0.372726	Mbip/H2ac6/H2bc4/Kansl2/Mcrs1/Cxxc1/Paxip1/Setd1b/H2az2/H2ac11/H2bc11/H4c3/H4c1/Wdr5/Abl1/Tasp1/Hcfc1	17
R-MMU-9856530	High laminar flow shear stress activates signaling by PIEZO1 and PECAM1:CDH5:KDR in endothelial cells	8/1137	45/8731	0.177778	1.36515	0.950215	0.225291	0.491981	0.373457	Gna11/Calm2/Pkn2/Prkar1b/Vcl/Mlst8/Calm3/Prkaca	8
R-MMU-877300	Interferon gamma signaling	4/1137	19/8731	0.210526	1.61663	1.0411	0.228296	0.497481	0.377632	Mapk1/Ybx1/Raf1/Ifngr1	4
R-MMU-2046104	alpha-linolenic (omega3) and linoleic (omega6) acid metabolism	3/1137	13/8731	0.230769	1.77207	1.07789	0.234461	0.507668	0.385365	Fads2/Acot8/Acsl1	3
R-MMU-2046106	alpha-linolenic acid (ALA) metabolism	3/1137	13/8731	0.230769	1.77207	1.07789	0.234461	0.507668	0.385365	Fads2/Acot8/Acsl1	3
R-MMU-8849471	PTK6 Regulates RHO GTPases, RAS GTPase and MAP kinases	3/1137	13/8731	0.230769	1.77207	1.07789	0.234461	0.507668	0.385365	Pxn/Rhoa/Arhgap35	3
R-MMU-8936459	RUNX1 regulates genes involved in megakaryocyte differentiation and platelet function	13/1137	80/8731	0.1625	1.24783	0.861639	0.23702	0.511626	0.38837	H2ac6/H2bc4/Ep300/Prmt6/Setd1b/H2az2/H2ac11/H2bc11/H4c3/H4c1/Wdr5/Prmt1/Zfpm1	13
R-MMU-2187338	Visual phototransduction	14/1137	87/8731	0.16092	1.2357	0.85489	0.23729	0.511626	0.38837	Guca1b/Calm2/Dhrs3/Pde6b/Sag/Pde6g/Guca1a/Camkmt/Nmt2/Grk4/Gpc2/Rho/Calm3/Gnat1	14
R-MMU-168898	Toll-like Receptor Cascades	22/1137	144/8731	0.152778	1.17318	0.810782	0.241403	0.519398	0.39427	Creb1/Ptpn4/Mapkapk2/Eea1/Fbxw11/Fos/Nkiras1/Lrrc14/Mapk1/Ppp2r1a/Optn/Atf2/Map3k7/Fadd/Dnm2/Tirap/Hsp90b1/Ubb/Rps6ka2/Ube2d3/Jun/Hmgb1	22
R-MMU-9648002	RAS processing	5/1137	26/8731	0.192308	1.47673	0.941942	0.244412	0.524767	0.398345	Calm2/Ubb/Abhd17b/Bcl2l1/Calm3	5
R-MMU-110331	Cleavage of the damaged purine	10/1137	60/8731	0.166667	1.27983	0.841564	0.249409	0.532142	0.403943	Terf1/H2ac6/H2bc4/Ogg1/Terf2/H2az2/H2ac11/H2bc11/H4c3/H4c1	10
R-MMU-73927	Depurination	10/1137	60/8731	0.166667	1.27983	0.841564	0.249409	0.532142	0.403943	Terf1/H2ac6/H2bc4/Ogg1/Terf2/H2az2/H2ac11/H2bc11/H4c3/H4c1	10
R-MMU-9670095	Inhibition of DNA recombination at telomere	10/1137	60/8731	0.166667	1.27983	0.841564	0.249409	0.532142	0.403943	Terf1/H2ac6/H2bc4/Daxx/Terf2/H2az2/H2ac11/H2bc11/H4c3/H4c1	10
R-MMU-168181	Toll Like Receptor 7/8 (TLR7/8) Cascade	14/1137	88/8731	0.159091	1.22166	0.808612	0.250874	0.533631	0.405074	Creb1/Mapkapk2/Fbxw11/Fos/Nkiras1/Lrrc14/Mapk1/Ppp2r1a/Atf2/Map3k7/Ubb/Rps6ka2/Jun/Hmgb1	14
R-MMU-166520	Signaling by NTRKs	12/1137	74/8731	0.162162	1.24524	0.819739	0.251151	0.533631	0.405074	Creb1/Mapkapk2/Cltc/Grb2/Mapk1/Crkl/Ppp2r1a/Srf/Pik3ca/Rhoa/Rps6ka2/Ap2a1	12
R-MMU-1236394	Signaling by ERBB4	6/1137	33/8731	0.181818	1.39618	0.882246	0.253907	0.535036	0.406141	Grb2/Pik3ca/Wwp1/Ubb/Wwox/Aph1b	6
R-MMU-432720	Lysosome Vesicle Biogenesis	6/1137	33/8731	0.181818	1.39618	0.882246	0.253907	0.535036	0.406141	Cltc/M6pr/Ap1m1/Ap1g1/Dnm2/Hspa8	6
R-MMU-9013424	RHOV GTPase cycle	6/1137	33/8731	0.181818	1.39618	0.882246	0.253907	0.535036	0.406141	Cltc/Arhgap12/Cdc42/Ccp110/Wdr6/Nck1	6
R-MMU-9861718	Regulation of pyruvate metabolism	6/1137	33/8731	0.181818	1.39618	0.882246	0.253907	0.535036	0.406141	Gid8/Gid4/Ubb/Gstz1/Pdhx/Pdp1	6
R-MMU-201556	Signaling by ALK	4/1137	20/8731	0.2	1.5358	0.928181	0.258213	0.540765	0.410489	Ep300/Pik3ca/Hdac2/Stat3	4
R-MMU-6807004	Negative regulation of MET activity	4/1137	20/8731	0.2	1.5358	0.928181	0.258213	0.540765	0.410489	Grb2/Sh3gl1/Ubb/Usp8	4
R-MMU-9603798	Class I peroxisomal membrane protein import	4/1137	20/8731	0.2	1.5358	0.928181	0.258213	0.540765	0.410489	Pex3/Pex12/Pxmp4/Pex2	4
R-MMU-190828	Gap junction trafficking	7/1137	40/8731	0.175	1.34382	0.843296	0.259706	0.54278	0.412018	Cltc/Tuba1a/Tubb3/Dnm2/Myo6/Tubb4b/Gja5	7
R-MMU-73893	DNA Damage Bypass	8/1137	47/8731	0.170213	1.30706	0.816704	0.263234	0.549032	0.416764	Rpa1/Rchy1/Rfc5/Rpa3/Ubb/Rfc4/Vcp/Pole3	8
R-MMU-5357801	Programmed Cell Death	20/1137	132/8731	0.151515	1.16348	0.732292	0.267039	0.555832	0.421927	Apaf1/Ppp3r1/Mapk1/Opa1/Prkn/Bak1/Casp9/Cycs/Fadd/Casp3/Ubb/Kpnb1/Acin1/Chmp7/Apip/Bcl2l1/Oma1/Dynll1/Hmgb1/Hmgb2	20
R-MMU-186763	Downstream signal transduction	5/1137	27/8731	0.185185	1.42203	0.849809	0.270444	0.560636	0.425573	Grb2/Crkl/Pik3ca/Stat3/Nck1	5
R-MMU-8955332	Carboxyterminal post-translational modifications of tubulin	5/1137	27/8731	0.185185	1.42203	0.849809	0.270444	0.560636	0.425573	Tuba1a/Ttll11/Tubb3/Ttll5/Tubb4b	5
R-MMU-6785807	Interleukin-4 and Interleukin-13 signaling	3/1137	14/8731	0.214286	1.6455	0.935246	0.271605	0.561904	0.426536	Hsp90b1/Stat3/Socs5	3
R-MMU-71291	Metabolism of amino acids and derivatives	33/1137	227/8731	0.145374	1.11633	0.687125	0.273438	0.564553	0.428546	Gls/Psmd1/Aldh9a1/Amd1/Oaz1/Psmd11/Arg2/Mtr/Psma2/Mtrr/Mccc2/Psmb5/Psmd2/Slc3a2/Carnmt1/Oaz3/Psph/Psmc4/Psmd8/Psma1/Gpt2/Acad8/Psma4/Psmb3/Odc1/Aldh6a1/Gstz1/Azin1/Got1/Psmb2/Aldh4a1/Qdpr/Gcsh	33
R-MMU-8964043	Plasma lipoprotein clearance	6/1137	34/8731	0.176471	1.35511	0.80274	0.277214	0.571194	0.433588	Cltc/Nceh1/Hdlbp/Ubb/Npc1/Ap2a1	6
R-MMU-5696395	Formation of Incision Complex in GG-NER	7/1137	41/8731	0.170732	1.31105	0.772428	0.280964	0.577757	0.43857	Rpa1/Gtf2h4/Rpa3/Gtf2h1/Ubb/Parp2/Gtf2h5	7
R-MMU-6811436	COPI-independent Golgi-to-ER retrograde traffic	8/1137	48/8731	0.166667	1.27983	0.752198	0.282879	0.580526	0.440671	Rab3gap2/Pla2g6/Tuba1a/Rab6a/Tubb3/Bicd2/Tubb4b/Dynll1	8
R-MMU-163841	Gamma carboxylation, hypusinylation, hydroxylation, and arylsulfatase activation	9/1137	55/8731	0.163636	1.25656	0.738521	0.283602	0.580845	0.440913	Rwdd1/Arsg/Eif5a2/Rpl27a/Dohh/Eif5a/Jmjd6/Kdm8/Ogfod1	9
R-MMU-9013422	RHOBTB1 GTPase cycle	4/1137	21/8731	0.190476	1.46266	0.821329	0.288831	0.589192	0.447249	Hnrnpc/Myo6/Rock2/Cct7	4
R-MMU-9615933	Postmitotic nuclear pore complex (NPC) reformation	4/1137	21/8731	0.190476	1.46266	0.821329	0.288831	0.589192	0.447249	Nup85/Ndc1/Nup98/Nup133	4
R-MMU-9013149	RAC1 GTPase cycle	24/1137	163/8731	0.147239	1.13065	0.651488	0.289851	0.590095	0.447935	Abi2/Dock4/Diaph3/Tfrc/Arhgap12/Arhgap21/Ect2/Pik3ca/Pkn2/Cdc42/Taok3/Rab7/Plekhg2/Lamtor1/Srgap2/Lbr/Wasf1/Arhgap5/Mpp7/Arhgap26/Rbm39/Prex1/Wasf3/Arhgap35	24
R-MMU-73772	RNA Polymerase I Promoter Escape	5/1137	28/8731	0.178571	1.37125	0.761305	0.297028	0.603504	0.458114	Gtf2h4/Polr1h/Gtf2h1/Polr1f/Gtf2h5	5
R-MMU-157858	Gap junction trafficking and regulation	7/1137	42/8731	0.166667	1.27983	0.703374	0.302629	0.61297	0.465299	Cltc/Tuba1a/Tubb3/Dnm2/Myo6/Tubb4b/Gja5	7
R-MMU-177929	Signaling by EGFR	8/1137	49/8731	0.163265	1.25371	0.689096	0.302886	0.61297	0.465299	Grb2/Sh3gl1/Pik3ca/Cdc42/Pxn/Eps15l1/Aamp/Ubb	8
R-MMU-4420097	VEGFA-VEGFR2 Pathway	14/1137	92/8731	0.152174	1.16854	0.628808	0.307822	0.619819	0.470498	Abi2/Mapkapk2/Calm2/Pik3ca/Cdc42/Pxn/Rhoa/Wasf1/Rock2/Mlst8/Wasf3/Calm3/Prkaca/Nck1	14
R-MMU-204174	Regulation of pyruvate dehydrogenase (PDH) complex	3/1137	15/8731	0.2	1.5358	0.803597	0.309303	0.619819	0.470498	Gstz1/Pdhx/Pdp1	3
R-MMU-2559585	Oncogene Induced Senescence	3/1137	15/8731	0.2	1.5358	0.803597	0.309303	0.619819	0.470498	Mapk1/Cdk4/Ubb	3
R-MMU-70221	Glycogen breakdown (glycogenolysis)	3/1137	15/8731	0.2	1.5358	0.803597	0.309303	0.619819	0.470498	Gaa/Calm2/Calm3	3
R-MMU-8866427	VLDLR internalisation and degradation	3/1137	15/8731	0.2	1.5358	0.803597	0.309303	0.619819	0.470498	Cltc/Ubb/Ap2a1	3
R-MMU-2173795	Downregulation of SMAD2/3:SMAD4 transcriptional activity	4/1137	22/8731	0.181818	1.39618	0.719896	0.319905	0.639811	0.485674	Mapk1/Trim33/Ubb/Ube2d3	4
R-MMU-73863	RNA Polymerase I Transcription Termination	5/1137	29/8731	0.172414	1.32396	0.676138	0.324009	0.646752	0.490943	Gtf2h4/Polr1h/Gtf2h1/Polr1f/Gtf2h5	5
R-MMU-449147	Signaling by Interleukins	38/1137	271/8731	0.140221	1.07676	0.496674	0.336293	0.669965	0.508563	Creb1/Psmd1/Mapkapk2/Fbxw11/Psmd11/Grb2/Fos/Psma2/Nkiras1/Psmb5/Lrrc14/Mapk1/Crkl/Psmd2/Ppp2r1a/Atf2/Snap25/Pik3ca/Map3k7/Yes1/Psmc4/Psmd8/Psma1/Casp3/Psma4/Hsp90b1/Canx/Ubb/Psmb3/Stat3/Map3k3/Il6st/Rps6ka2/Socs5/Jun/Psmb2/Hmgb1/Prkaca	38
R-MMU-8876198	RAB GEFs exchange GTP for GDP on RABs	13/1137	87/8731	0.149425	1.14743	0.534751	0.341753	0.678352	0.51493	Rab3gap2/Rab5b/Rab14/Trappc3/Rab7/Rab6a/Trappc11/Rab3a/Rab8b/Rab1a/Rab8a/Mon1b/Dennd4a	13
R-MMU-3371497	HSP90 chaperone cycle for steroid hormone receptors (SHR) in the presence of ligand	8/1137	51/8731	0.156863	1.20455	0.56685	0.343735	0.678352	0.51493	Hspa2/Tuba1a/Stip1/Dnaja1/Tubb3/Tubb4b/Dynll1/Hspa8	8
R-MMU-73776	RNA Polymerase II Promoter Escape	7/1137	44/8731	0.159091	1.22166	0.570325	0.346847	0.678352	0.51493	Gtf2e1/Gtf2h4/Gtf2h1/Polr2c/Polr2a/Gtf2h5/Polr2i	7
R-MMU-73779	RNA Polymerase II Transcription Pre-Initiation And Promoter Opening	7/1137	44/8731	0.159091	1.22166	0.570325	0.346847	0.678352	0.51493	Gtf2e1/Gtf2h4/Gtf2h1/Polr2c/Polr2a/Gtf2h5/Polr2i	7
R-MMU-75953	RNA Polymerase II Transcription Initiation	7/1137	44/8731	0.159091	1.22166	0.570325	0.346847	0.678352	0.51493	Gtf2e1/Gtf2h4/Gtf2h1/Polr2c/Polr2a/Gtf2h5/Polr2i	7
R-MMU-76042	RNA Polymerase II Transcription Initiation And Promoter Clearance	7/1137	44/8731	0.159091	1.22166	0.570325	0.346847	0.678352	0.51493	Gtf2e1/Gtf2h4/Gtf2h1/Polr2c/Polr2a/Gtf2h5/Polr2i	7
R-MMU-162710	Synthesis of glycosylphosphatidylinositol (GPI)	3/1137	16/8731	0.1875	1.43981	0.681306	0.347141	0.678352	0.51493	Pigm/Pigf/Piga	3
R-MMU-190840	Microtubule-dependent trafficking of connexons from Golgi to the plasma membrane	3/1137	16/8731	0.1875	1.43981	0.681306	0.347141	0.678352	0.51493	Tuba1a/Tubb3/Tubb4b	3
R-MMU-446353	Cell-extracellular matrix interactions	3/1137	16/8731	0.1875	1.43981	0.681306	0.347141	0.678352	0.51493	Tesk1/Pxn/Actn1	3
R-MMU-5621575	CD209 (DC-SIGN) signaling	3/1137	16/8731	0.1875	1.43981	0.681306	0.347141	0.678352	0.51493	Ep300/Raf1/Prkaca	3
R-MMU-2173793	Transcriptional activity of SMAD2/SMAD3:SMAD4 heterotrimer	6/1137	37/8731	0.162162	1.24524	0.578408	0.349486	0.678568	0.515094	Mapk1/Trim33/Ccnt2/Ubb/Sp1/Ube2d3	6
R-MMU-6814122	Cooperation of PDCL (PhLP1) and TRiC/CCT in G-protein beta folding	6/1137	37/8731	0.162162	1.24524	0.578408	0.349486	0.678568	0.515094	Gna11/Cct4/Cct3/Cct6a/Tcp1/Cct7	6
R-MMU-212676	Dopamine Neurotransmitter Release Cycle	4/1137	23/8731	0.173913	1.33547	0.623328	0.351205	0.678568	0.515094	Snap25/Ppfia1/Rab3a/Syt1	4
R-MMU-9674555	Signaling by CSF3 (G-CSF)	4/1137	23/8731	0.173913	1.33547	0.623328	0.351205	0.678568	0.515094	Eloc/Grb2/Ubb/Ube2d3	4
R-MMU-1834949	Cytosolic sensors of pathogen-associated DNA	5/1137	30/8731	0.166667	1.27983	0.594049	0.351235	0.678568	0.515094	Nkiras1/Ep300/Dtx4/Ubb/Ddx41	5
R-MMU-8866652	Synthesis of active ubiquitin: roles of E1 and E2 enzymes	5/1137	30/8731	0.166667	1.27983	0.594049	0.351235	0.678568	0.515094	Ube2c/Ubb/Otulin/Usp5/Ube2s	5
R-MMU-9855142	Cellular responses to mechanical stimuli	10/1137	66/8731	0.151515	1.16348	0.515833	0.355056	0.683366	0.518736	Gna11/Ppp2r1a/Calm2/Pkn2/Prkar1b/Vcl/Mlst8/Abl1/Calm3/Prkaca	10
R-MMU-9860931	Response of endothelial cells to shear stress	10/1137	66/8731	0.151515	1.16348	0.515833	0.355056	0.683366	0.518736	Gna11/Ppp2r1a/Calm2/Pkn2/Prkar1b/Vcl/Mlst8/Abl1/Calm3/Prkaca	10
R-MMU-5218859	Regulated Necrosis	8/1137	52/8731	0.153846	1.18138	0.507589	0.364448	0.698811	0.53046	Prkn/Bak1/Cycs/Fadd/Casp3/Ubb/Chmp7/Hmgb1	8
R-MMU-983189	Kinesins	8/1137	52/8731	0.153846	1.18138	0.507589	0.364448	0.698811	0.53046	Kifap3/Kif27/Tuba1a/Tubb3/Kif9/Kifc5b/Kifc1/Tubb4b	8
R-MMU-390466	Chaperonin-mediated protein folding	6/1137	38/8731	0.157895	1.21247	0.507876	0.374002	0.705964	0.53589	Gna11/Cct4/Cct3/Cct6a/Tcp1/Cct7	6
R-MMU-391251	Protein folding	6/1137	38/8731	0.157895	1.21247	0.507876	0.374002	0.705964	0.53589	Gna11/Cct4/Cct3/Cct6a/Tcp1/Cct7	6
R-MMU-182971	EGFR downregulation	5/1137	31/8731	0.16129	1.23855	0.514806	0.378563	0.705964	0.53589	Grb2/Sh3gl1/Cdc42/Eps15l1/Ubb	5
R-MMU-111367	SLBP independent Processing of Histone Pre-mRNAs	2/1137	8731-10-01	0.2	1.5358	0.655946	0.381273	0.705964	0.53589	Ncbp1/Snrpd3	2
R-MMU-162658	Golgi Cisternae Pericentriolar Stack Reorganization	2/1137	8731-10-01	0.2	1.5358	0.655946	0.381273	0.705964	0.53589	Mapk1/Rab1a	2
R-MMU-177504	Retrograde neurotrophin signalling	2/1137	8731-10-01	0.2	1.5358	0.655946	0.381273	0.705964	0.53589	Cltc/Ap2a1	2
R-MMU-1855167	Synthesis of pyrophosphates in the cytosol	2/1137	8731-10-01	0.2	1.5358	0.655946	0.381273	0.705964	0.53589	Ppip5k2/Ippk	2
R-MMU-198693	AKT phosphorylates targets in the nucleus	2/1137	8731-10-01	0.2	1.5358	0.655946	0.381273	0.705964	0.53589	Creb1/Rps6kb2	2
R-MMU-2122948	Activated NOTCH1 Transmits Signal to the Nucleus	2/1137	8731-10-01	0.2	1.5358	0.655946	0.381273	0.705964	0.53589	Dtx4/Ubb	2
R-MMU-2468052	Establishment of Sister Chromatid Cohesion	2/1137	8731-10-01	0.2	1.5358	0.655946	0.381273	0.705964	0.53589	Wapl/Cdca5	2
R-MMU-3000480	Scavenging by Class A Receptors	2/1137	8731-10-01	0.2	1.5358	0.655946	0.381273	0.705964	0.53589	Hsp90b1/Calr	2
R-MMU-451306	Ionotropic activity of kainate receptors	2/1137	8731-10-01	0.2	1.5358	0.655946	0.381273	0.705964	0.53589	Calm2/Calm3	2
R-MMU-451308	Activation of Ca-permeable Kainate Receptor	2/1137	8731-10-01	0.2	1.5358	0.655946	0.381273	0.705964	0.53589	Calm2/Calm3	2
R-MMU-74749	Signal attenuation	2/1137	8731-10-01	0.2	1.5358	0.655946	0.381273	0.705964	0.53589	Grb2/Mapk1	2
R-MMU-9027284	Erythropoietin activates RAS	2/1137	8731-10-01	0.2	1.5358	0.655946	0.381273	0.705964	0.53589	Grb2/Crkl	2
R-MMU-937042	IRAK2 mediated activation of TAK1 complex	2/1137	8731-10-01	0.2	1.5358	0.655946	0.381273	0.705964	0.53589	Map3k7/Ubb	2
R-MMU-9645460	Alpha-protein kinase 1 signaling pathway	2/1137	8731-10-01	0.2	1.5358	0.655946	0.381273	0.705964	0.53589	Map3k7/Ubb	2
R-MMU-8980692	RHOA GTPase cycle	19/1137	134/8731	0.141791	1.08881	0.400863	0.382079	0.705964	0.53589	Faf2/Diaph3/Tfrc/Stx5a/Arhgap21/Ect2/Pkn2/Rhoa/Ccdc115/Lbr/Rock2/Arhgap5/Diaph1/Arhgap26/Stom/Tmem87a/Ddrgk1/Prex1/Arhgap35	19
R-MMU-2173796	SMAD2/SMAD3:SMAD4 heterotrimer regulates transcription	4/1137	24/8731	0.166667	1.27983	0.531151	0.382517	0.705964	0.53589	Mapk1/Ccnt2/Ubb/Sp1	4
R-MMU-1660514	Synthesis of PIPs at the Golgi membrane	3/1137	17/8731	0.176471	1.35511	0.567069	0.384757	0.705964	0.53589	Pikfyve/Inpp5e/Vac14	3
R-MMU-180292	GAB1 signalosome	3/1137	17/8731	0.176471	1.35511	0.567069	0.384757	0.705964	0.53589	Grb2/Pik3ca/Pxn	3
R-MMU-190872	Transport of connexons to the plasma membrane	3/1137	17/8731	0.176471	1.35511	0.567069	0.384757	0.705964	0.53589	Tuba1a/Tubb3/Tubb4b	3
R-MMU-447115	Interleukin-12 family signaling	3/1137	17/8731	0.176471	1.35511	0.567069	0.384757	0.705964	0.53589	Canx/Stat3/Il6st	3
R-MMU-9006335	Signaling by Erythropoietin	3/1137	17/8731	0.176471	1.35511	0.567069	0.384757	0.705964	0.53589	Grb2/Crkl/Pik3ca	3
R-MMU-195721	Signaling by WNT	30/1137	217/8731	0.138249	1.06161	0.355604	0.391361	0.713606	0.541691	Psmd1/Znrf3/Ppp3r1/Psmd11/Cltc/Psma2/Chd8/Psmb5/Ep300/Psmd2/Ppp2r1a/Calm2/Map3k7/Pde6b/Vps29/Psmc4/Psmd8/Psma1/Psma4/Rhoa/Ubb/Psmb3/Pde6g/Gsk3b/Tle4/Usp8/Psmb2/Calm3/Ap2a1/Zranb1	30
R-MMU-1227986	Signaling by ERBB2	7/1137	46/8731	0.152174	1.16854	0.443456	0.391715	0.713606	0.541691	Grb2/Pik3ca/Yes1/Rhoa/Ubb/Diaph1/Usp8	7
R-MMU-1483249	Inositol phosphate metabolism	7/1137	46/8731	0.152174	1.16854	0.443456	0.391715	0.713606	0.541691	Ppip5k2/Ippk/Calm2/Impa2/Inpp4a/Calm3/Inpp5a	7
R-MMU-389356	Co-stimulation by CD28	7/1137	46/8731	0.152174	1.16854	0.443456	0.391715	0.713606	0.541691	Grb2/Ppp2r1a/Pik3ca/Cdc42/Yes1/Map3k14/Mlst8	7
R-MMU-1483257	Phospholipid metabolism	26/1137	188/8731	0.138298	1.06199	0.332448	0.402302	0.731589	0.555342	Pikfyve/Osbpl8/Pip4k2c/Mtmr4/Ptdss1/Pip4p1/Mtmr6/Mtmr9/Mtmr12/Pla2g6/Inpp5e/Miga2/Rab14/Pik3ca/Cept1/Selenoi/Inpp5f/Pla2g15/Vac14/Inpp4a/Pip5k1c/Abhd4/Pnpla3/Chkb/Agpat1/Lpcat3	26
R-MMU-9840310	Glycosphingolipid catabolism	5/1137	32/8731	0.15625	1.19984	0.438204	0.405858	0.736743	0.559254	Glb1l/Arsg/Smpd4/M6pr/Asah1	5
R-MMU-2132295	MHC class II antigen presentation	17/1137	121/8731	0.140496	1.07886	0.338008	0.407794	0.737639	0.559934	Kifap3/Cltc/Kif27/Tuba1a/Ctsf/Rab7/Ap1m1/Ap1g1/Tubb3/Dnm2/Kif9/Canx/Kifc5b/Kifc1/Tubb4b/Dynll1/Ap2a1	17
R-MMU-983231	Factors involved in megakaryocyte development and platelet production	17/1137	121/8731	0.140496	1.07886	0.338008	0.407794	0.737639	0.559934	Kifap3/Dock4/Rad51b/Kif27/Tuba1a/Cbx5/Kdm1a/Cdc42/Prkar1b/Tubb3/Kif9/Hdac2/Kifc5b/Kifc1/Tubb4b/Prkaca/Zfpm1	17
R-MMU-9013148	CDC42 GTPase cycle	12/1137	84/8731	0.142857	1.097	0.345635	0.412605	0.745022	0.565539	Arhgap21/Ect2/Arhgef26/Cdc42/Plekhg2/Srgap2/Lbr/Arhgap5/Itsn1/Arhgap26/Prex1/Arhgap35	12
R-MMU-1660499	Synthesis of PIPs at the plasma membrane	7/1137	47/8731	0.148936	1.14368	0.382147	0.414199	0.745267	0.565724	Pip4k2c/Mtmr6/Mtmr9/Rab14/Pik3ca/Inpp4a/Pip5k1c	7
R-MMU-373755	Semaphorin interactions	7/1137	47/8731	0.148936	1.14368	0.382147	0.414199	0.745267	0.565724	Cdk5/Rhoa/Pip5k1c/Rhob/Rock2/Gsk3b/Arhgap35	7
R-MMU-198753	ERK/MAPK targets	3/1137	18/8731	0.166667	1.27983	0.459831	0.421841	0.756354	0.574141	Mapk1/Ppp2r1a/Rps6ka2	3
R-MMU-70895	Branched-chain amino acid catabolism	3/1137	18/8731	0.166667	1.27983	0.459831	0.421841	0.756354	0.574141	Mccc2/Acad8/Aldh6a1	3
R-MMU-157118	Signaling by NOTCH	6/1137	40/8731	0.15	1.15185	0.372437	0.423063	0.757016	0.574643	Ep300/Dtx4/Ybx1/Tmed2/Ubb/Aph1b	6
R-MMU-3214858	RMTs methylate histone arginines	10/1137	70/8731	0.142857	1.097	0.315265	0.428726	0.757016	0.574643	H2ac6/Prmt5/Prmt6/Cdk4/H2ac11/H4c3/H4c1/Wdr5/Prmt1/Carm1	10
R-MMU-194138	Signaling by VEGF	14/1137	100/8731	0.14	1.07506	0.292088	0.429363	0.757016	0.574643	Abi2/Mapkapk2/Calm2/Pik3ca/Cdc42/Pxn/Rhoa/Wasf1/Rock2/Mlst8/Wasf3/Calm3/Prkaca/Nck1	14
R-MMU-1251985	Nuclear signaling by ERBB4	2/1137	8731-11-01	0.181818	1.39618	0.508722	0.429618	0.757016	0.574643	Wwox/Aph1b	2
R-MMU-389359	CD28 dependent Vav1 pathway	2/1137	8731-11-01	0.181818	1.39618	0.508722	0.429618	0.757016	0.574643	Grb2/Cdc42	2
R-MMU-400451	Free fatty acids regulate insulin secretion	2/1137	8731-11-01	0.181818	1.39618	0.508722	0.429618	0.757016	0.574643	Gna11/Acsl3	2
R-MMU-435354	Zinc transporters	2/1137	8731-11-01	0.181818	1.39618	0.508722	0.429618	0.757016	0.574643	Slc39a7/Slc39a6	2
R-MMU-5140745	WNT5A-dependent internalization of FZD2, FZD5 and ROR2	2/1137	8731-11-01	0.181818	1.39618	0.508722	0.429618	0.757016	0.574643	Cltc/Ap2a1	2
R-MMU-77588	SLBP Dependent Processing of Replication-Dependent Histone Pre-mRNAs	2/1137	8731-11-01	0.181818	1.39618	0.508722	0.429618	0.757016	0.574643	Ncbp1/Snrpd3	2
R-MMU-8866907	Activation of the TFAP2 (AP-2) family of transcription factors	2/1137	8731-11-01	0.181818	1.39618	0.508722	0.429618	0.757016	0.574643	Ep300/Wwox	2
R-MMU-1280215	Cytokine Signaling in Immune system	61/1137	456/8731	0.133772	1.02723	0.231116	0.430537	0.757331	0.574882	Eloc/Creb1/Psmd1/Mapkapk2/Cdk1/Fbxw11/Npm1/Psmd11/Grb2/Hspa2/Fos/Psma2/Flnb/Nkiras1/Psmb5/Lrrc14/Tuba1a/Mapk1/Crkl/Psmd2/Ppp2r1a/Fance/Atf2/Mavs/Snap25/Pik3ca/Map3k7/Ybx1/Yes1/Raf1/Psmc4/Psmd8/Psma1/Casp3/Tubb3/Psma4/Ifngr1/Hsp90b1/Canx/Ubb/Eif4a1/Kpnb1/Psmb3/Stat3/Map3k14/Map3k3/Il6st/Rps6ka2/Socs5/Tubb4b/Ube2d3/Jun/Psmb2/Hmgb1/Eif4g2/Abce1/Prkaca/Ilf3/Hspa8/Arih1/Nck1	61
R-MMU-5694530	Cargo concentration in the ER	5/1137	33/8731	0.151515	1.16348	0.364056	0.432992	0.760339	0.577166	Mia3/Lman2/Stx5a/Preb/Tmed2	5
R-MMU-201681	TCF dependent signaling in response to WNT	19/1137	138/8731	0.137681	1.05725	0.262302	0.434577	0.761814	0.578285	Psmd1/Znrf3/Psmd11/Psma2/Chd8/Psmb5/Ep300/Psmd2/Ppp2r1a/Psmc4/Psmd8/Psma1/Psma4/Ubb/Psmb3/Gsk3b/Tle4/Usp8/Psmb2	19
R-MMU-1236974	ER-Phagosome pathway	7/1137	48/8731	0.145833	1.11985	0.322166	0.43662	0.764085	0.580009	Psma2/Psmb8/Psma1/Psma4/Psmb3/Tapbp/Calr	7
R-MMU-2682334	EPH-Ephrin signaling	9/1137	63/8731	0.142857	1.097	0.298966	0.437807	0.764852	0.580591	Actr3/Cdc42/Yes1/Rhoa/Arpc5/Rock2/Ephb3/Itsn1/Aph1b	9
R-MMU-187687	Signalling to ERKs	4/1137	26/8731	0.153846	1.18138	0.358383	0.444415	0.773752	0.587347	Mapkapk2/Grb2/Mapk1/Crkl	4
R-MMU-2871809	FCERI mediated Ca+2 mobilization	4/1137	26/8731	0.153846	1.18138	0.358383	0.444415	0.773752	0.587347	Ppp3r1/Grb2/Calm2/Calm3	4
R-MMU-5675221	Negative regulation of MAPK pathway	6/1137	41/8731	0.146341	1.12375	0.30732	0.447423	0.777664	0.590317	Mapk1/Ppp2r1a/Pebp1/Raf1/Ubb/Paqr3	6
R-MMU-8957322	Metabolism of steroids	17/1137	124/8731	0.137097	1.05276	0.228965	0.449629	0.780171	0.59222	Stard3nl/Hsd17b12/Acot8/Fdps/Mvk/Dhcr7/Mbtps1/Hsd17b7/Lbr/Kpnb1/Fdxr/Idi1/Ggps1/Srd5a1/Hmgcs1/Osbp/Cyp51	17
R-MMU-6806834	Signaling by MET	9/1137	64/8731	0.140625	1.07986	0.248095	0.457273	0.785587	0.596331	Grb2/Crkl/Sh3gl1/Pik3ca/Ubb/Stat3/Usp8/Rab4b/Ranbp10	9
R-MMU-1980143	Signaling by NOTCH1	3/1137	19/8731	0.157895	1.21247	0.358731	0.458131	0.785587	0.596331	Ep300/Dtx4/Ubb	3
R-MMU-376176	Signaling by ROBO receptors	3/1137	19/8731	0.157895	1.21247	0.358731	0.458131	0.785587	0.596331	Rhoa/Ubb/Abl1	3
R-MMU-5357769	Caspase activation via extrinsic apoptotic signalling pathway	3/1137	19/8731	0.157895	1.21247	0.358731	0.458131	0.785587	0.596331	Casp9/Fadd/Casp3	3
R-MMU-9012852	Signaling by NOTCH3	3/1137	19/8731	0.157895	1.21247	0.358731	0.458131	0.785587	0.596331	Ybx1/Ubb/Aph1b	3
R-MMU-9013507	NOTCH3 Activation and Transmission of Signal to the Nucleus	3/1137	19/8731	0.157895	1.21247	0.358731	0.458131	0.785587	0.596331	Ybx1/Ubb/Aph1b	3
R-MMU-9705462	Inactivation of CSF3 (G-CSF) signaling	3/1137	19/8731	0.157895	1.21247	0.358731	0.458131	0.785587	0.596331	Eloc/Ubb/Ube2d3	3
R-MMU-5673000	RAF activation	5/1137	34/8731	0.147059	1.12926	0.292198	0.45985	0.786965	0.597377	Ppp2r1a/Calm2/Shoc2/Raf1/Calm3	5
R-MMU-9696270	RND2 GTPase cycle	6/1137	42/8731	0.142857	1.097	0.243809	0.471556	0.786965	0.597377	Scrib/Tfrc/Wdr6/Arhgap5/Rbm39/Arhgap35	6
R-MMU-1660661	Sphingolipid de novo biosynthesis	4/1137	27/8731	0.148148	1.13763	0.277126	0.474671	0.786965	0.597377	Sptssa/Sptlc2/Sptlc1/Cyb5b	4
R-MMU-499943	Interconversion of nucleotide di- and triphosphates	4/1137	27/8731	0.148148	1.13763	0.277126	0.474671	0.786965	0.597377	Nme1/Rrm2b/Dut/Ctps1	4
R-MMU-9860927	Turbulent (oscillatory, disturbed) flow shear stress activates signaling by PIEZO1 and integrins in endothelial cells	4/1137	27/8731	0.148148	1.13763	0.277126	0.474671	0.786965	0.597377	Gna11/Ppp2r1a/Vcl/Abl1	4
R-MMU-1358803	Downregulation of ERBB2:ERBB3 signaling	2/1137	8731-12-01	0.166667	1.27983	0.375322	0.475875	0.786965	0.597377	Ubb/Usp8	2
R-MMU-167044	Signalling to RAS	2/1137	8731-12-01	0.166667	1.27983	0.375322	0.475875	0.786965	0.597377	Mapkapk2/Grb2	2
R-MMU-170968	Frs2-mediated activation	2/1137	8731-12-01	0.166667	1.27983	0.375322	0.475875	0.786965	0.597377	Mapk1/Crkl	2
R-MMU-196108	Pregnenolone biosynthesis	2/1137	8731-12-01	0.166667	1.27983	0.375322	0.475875	0.786965	0.597377	Stard3nl/Fdxr	2
R-MMU-202670	ERKs are inactivated	2/1137	8731-12-01	0.166667	1.27983	0.375322	0.475875	0.786965	0.597377	Mapk1/Ppp2r1a	2
R-MMU-2160916	Hyaluronan uptake and degradation	2/1137	8731-12-01	0.166667	1.27983	0.375322	0.475875	0.786965	0.597377	Hmmr/Chp1	2
R-MMU-425561	Sodium/Calcium exchangers	2/1137	8731-12-01	0.166667	1.27983	0.375322	0.475875	0.786965	0.597377	Calm2/Calm3	2
R-MMU-5684264	MAP3K8 (TPL2)-dependent MAPK1/3 activation	2/1137	8731-12-01	0.166667	1.27983	0.375322	0.475875	0.786965	0.597377	Fbxw11/Ubb	2
R-MMU-69166	Removal of the Flap Intermediate	2/1137	8731-12-01	0.166667	1.27983	0.375322	0.475875	0.786965	0.597377	Rpa1/Rpa3	2
R-MMU-8963691	Phenylalanine and tyrosine metabolism	2/1137	8731-12-01	0.166667	1.27983	0.375322	0.475875	0.786965	0.597377	Gstz1/Qdpr	2
R-MMU-8983432	Interleukin-15 signaling	2/1137	8731-12-01	0.166667	1.27983	0.375322	0.475875	0.786965	0.597377	Grb2/Stat3	2
R-MMU-9024446	NR1H2 and NR1H3-mediated signaling	2/1137	8731-12-01	0.166667	1.27983	0.375322	0.475875	0.786965	0.597377	Ep300/Rxrb	2
R-MMU-9029569	NR1H3 & NR1H2 regulate gene expression linked to cholesterol transport and efflux	2/1137	8731-12-01	0.166667	1.27983	0.375322	0.475875	0.786965	0.597377	Ep300/Rxrb	2
R-MMU-9759475	Regulation of CDH11 Expression and Function	2/1137	8731-12-01	0.166667	1.27983	0.375322	0.475875	0.786965	0.597377	Sp1/Ilf3	2
R-MMU-9759476	Regulation of Homotypic Cell-Cell Adhesion	2/1137	8731-12-01	0.166667	1.27983	0.375322	0.475875	0.786965	0.597377	Sp1/Ilf3	2
R-MMU-9764260	Regulation of Expression and Function of Type II Classical Cadherins	2/1137	8731-12-01	0.166667	1.27983	0.375322	0.475875	0.786965	0.597377	Sp1/Ilf3	2
R-MMU-9842663	Signaling by LTK	2/1137	8731-12-01	0.166667	1.27983	0.375322	0.475875	0.786965	0.597377	Grb2/Pik3ca	2
R-MMU-9018519	Estrogen-dependent gene expression	12/1137	88/8731	0.136364	1.04713	0.171946	0.479411	0.791532	0.600844	H2bc4/Ep300/Kdm1a/Polr2c/Polr2a/H2bc11/H4c3/H4c1/Sp1/Polr2i/Prmt1/Carm1	12
R-MMU-445989	TAK1-dependent IKK and NF-kappa-B activation	5/1137	35/8731	0.142857	1.097	0.222477	0.486327	0.801656	0.608528	Nkiras1/Lrrc14/Map3k7/Ubb/Hmgb1	5
R-MMU-193704	p75 NTR receptor-mediated signalling	11/1137	81/8731	0.135802	1.04282	0.149823	0.490168	0.806685	0.612346	Rtn4/Ect2/Arhgef26/Casp2/Plekhg2/Casp3/Rhoa/Ubb/Itsn1/Prex1/Aph1b	11
R-MMU-425410	Metal ion SLC transporters	3/1137	20/8731	0.15	1.15185	0.263051	0.493411	0.809416	0.614419	Slc39a7/Slc39a6/Slc31a1	3
R-MMU-4641263	Regulation of FZD by ubiquitination	3/1137	20/8731	0.15	1.15185	0.263051	0.493411	0.809416	0.614419	Znrf3/Ubb/Usp8	3
R-MMU-512988	Interleukin-3, Interleukin-5 and GM-CSF signaling	6/1137	43/8731	0.139535	1.07149	0.181821	0.495383	0.810764	0.615442	Grb2/Crkl/Pik3ca/Yes1/Ubb/Prkaca	6
R-MMU-204998	Cell death signalling via NRAGE, NRIF and NADE	9/1137	66/8731	0.136364	1.04713	0.14872	0.495819	0.810764	0.615442	Ect2/Arhgef26/Casp2/Plekhg2/Casp3/Ubb/Itsn1/Prex1/Aph1b	9
R-MMU-8856825	Cargo recognition for clathrin-mediated endocytosis	13/1137	97/8731	0.134021	1.02914	0.111672	0.501209	0.818267	0.621138	Cltc/Grb2/Tfrc/Sh3gl1/Tor1a/Cops6/M6pr/Eps15l1/Syt1/Ubb/Itsn1/Ap2a1/Snap91	13
R-MMU-1169408	ISG15 antiviral mechanism	4/1137	28/8731	0.142857	1.097	0.198909	0.504279	0.819352	0.621962	Flnb/Eif4a1/Eif4g2/Arih1	4
R-MMU-2022928	HS-GAG biosynthesis	4/1137	28/8731	0.142857	1.097	0.198909	0.504279	0.819352	0.621962	Ext1/Hs3st3b1/Hs2st1/Gpc2	4
R-MMU-5654732	Negative regulation of FGFR3 signaling	4/1137	28/8731	0.142857	1.097	0.198909	0.504279	0.819352	0.621962	Grb2/Mapk1/Ppp2r1a/Ubb	4
R-MMU-6783310	Fanconi Anemia Pathway	5/1137	36/8731	0.138889	1.06652	0.154758	0.51233	0.830005	0.630048	Rpa1/Fance/Rpa3/Slx1b/Ubb	5
R-MMU-111885	Opioid Signalling	9/1137	67/8731	0.134328	1.0315	0.100163	0.514818	0.830005	0.630048	Gna11/Camkk1/Mapk1/Ppp2r1a/Calm2/Cdk5/Prkar1b/Calm3/Prkaca	9
R-MMU-9730414	MITF-M-regulated melanocyte development	6/1137	44/8731	0.136364	1.04713	0.121276	0.518837	0.830005	0.630048	Mars1/Ep300/Mapk1/Eprs1/Iars1/Gsk3b	6
R-MMU-373752	Netrin-1 signaling	2/1137	13/8731	0.153846	1.18138	0.253226	0.519769	0.830005	0.630048	Cdc42/Nck1	2
R-MMU-4419969	Depolymerization of the Nuclear Lamina	2/1137	13/8731	0.153846	1.18138	0.253226	0.519769	0.830005	0.630048	Cdk1/Rbm39	2
R-MMU-5620922	BBSome-mediated cargo-targeting to cilium	2/1137	13/8731	0.153846	1.18138	0.253226	0.519769	0.830005	0.630048	Ttc8/Bbs2	2
R-MMU-6785631	ERBB2 Regulates Cell Motility	2/1137	13/8731	0.153846	1.18138	0.253226	0.519769	0.830005	0.630048	Rhoa/Diaph1	2
R-MMU-69091	Polymerase switching	2/1137	13/8731	0.153846	1.18138	0.253226	0.519769	0.830005	0.630048	Rfc5/Rfc4	2
R-MMU-69109	Leading Strand Synthesis	2/1137	13/8731	0.153846	1.18138	0.253226	0.519769	0.830005	0.630048	Rfc5/Rfc4	2
R-MMU-69183	Processive synthesis on the lagging strand	2/1137	13/8731	0.153846	1.18138	0.253226	0.519769	0.830005	0.630048	Rpa1/Rpa3	2
R-MMU-933542	TRAF6 mediated NF-kB activation	2/1137	13/8731	0.153846	1.18138	0.253226	0.519769	0.830005	0.630048	Nkiras1/Hmgb1	2
R-MMU-2024096	HS-GAG degradation	3/1137	21/8731	0.142857	1.097	0.172191	0.527508	0.838434	0.636446	Glb1l/Naglu/Gpc2	3
R-MMU-5625740	RHO GTPases activate PKNs	3/1137	21/8731	0.142857	1.097	0.172191	0.527508	0.838434	0.636446	Pkn2/Rhoa/Rhob	3
R-MMU-8864260	Transcriptional regulation by the AP-2 (TFAP2) family of transcription factors	3/1137	21/8731	0.142857	1.097	0.172191	0.527508	0.838434	0.636446	Npm1/Ep300/Wwox	3
R-MMU-5250913	Positive epigenetic regulation of rRNA expression	4/1137	29/8731	0.137931	1.05917	0.123492	0.533122	0.844729	0.641225	Ep300/Polr1h/Polr1f/Gsk3b	4
R-MMU-5250924	B-WICH complex positively regulates rRNA expression	4/1137	29/8731	0.137931	1.05917	0.123492	0.533122	0.844729	0.641225	Ep300/Polr1h/Polr1f/Gsk3b	4
R-MMU-212165	Epigenetic regulation of gene expression	23/1137	177/8731	0.129944	0.997834	-0.011267	0.538837	0.852464	0.647097	Tdg/Mbip/H2ac6/H2bc4/Ep300/Kansl2/Mcrs1/Zfp53/Polr1h/Cxxc1/Paxip1/Setd1b/H2az2/Polr1f/H2ac11/H2bc11/H4c3/H4c1/Gsk3b/Wdr5/Abl1/Tasp1/Hcfc1	23
R-MMU-71387	Metabolism of carbohydrates and carbohydrate derivatives	33/1137	256/8731	0.128906	0.989868	-0.0636615	0.554234	0.861072	0.653631	Glb1l/Hmmr/Naglu/Nup85/Gaa/Ext1/Gbe1/Calm2/Gnpda1/Chp1/Rae1/Ndc1/Akr1a1/Nup54/Bpgm/Rpia/Gys1/Pgm2l1/St3gal2/Tpr/Hs3st3b1/Nup153/Nup58/Slc26a2/Papss1/Hs2st1/B4galt1/Gpc2/Chst12/Calm3/Nup98/Nup133/Adpgk	33
R-MMU-112409	RAF-independent MAPK1/3 activation	3/1137	22/8731	0.136364	1.04713	0.0856466	0.560287	0.861072	0.653631	Cdk1/Mapk1/Il6st	3
R-MMU-438066	Unblocking of NMDA receptors, glutamate binding and activation	3/1137	22/8731	0.136364	1.04713	0.0856466	0.560287	0.861072	0.653631	Calm2/Calm3/Dlg2	3
R-MMU-450302	activated TAK1 mediates p38 MAPK activation	3/1137	22/8731	0.136364	1.04713	0.0856466	0.560287	0.861072	0.653631	Mapkapk2/Map3k7/Ubb	3
R-MMU-2871796	FCERI mediated MAPK activation	4/1137	30/8731	0.133333	1.02386	0.0506607	0.561104	0.861072	0.653631	Grb2/Fos/Mapk1/Jun	4
R-MMU-445355	Smooth Muscle Contraction	4/1137	30/8731	0.133333	1.02386	0.0506607	0.561104	0.861072	0.653631	Calm2/Pxn/Vcl/Calm3	4
R-MMU-1433559	Regulation of KIT signaling	2/1137	14/8731	0.142857	1.097	0.140537	0.561129	0.861072	0.653631	Grb2/Yes1	2
R-MMU-169893	Prolonged ERK activation events	2/1137	14/8731	0.142857	1.097	0.140537	0.561129	0.861072	0.653631	Mapk1/Crkl	2
R-MMU-189451	Heme biosynthesis	2/1137	14/8731	0.142857	1.097	0.140537	0.561129	0.861072	0.653631	Cox15/Flvcr1	2
R-MMU-196299	Beta-catenin phosphorylation cascade	2/1137	14/8731	0.142857	1.097	0.140537	0.561129	0.861072	0.653631	Ppp2r1a/Gsk3b	2
R-MMU-1963642	PI3K events in ERBB2 signaling	2/1137	14/8731	0.142857	1.097	0.140537	0.561129	0.861072	0.653631	Grb2/Pik3ca	2
R-MMU-205043	NRIF signals cell death from the nucleus	2/1137	14/8731	0.142857	1.097	0.140537	0.561129	0.861072	0.653631	Ubb/Aph1b	2
R-MMU-2173791	TGF-beta receptor signaling in EMT (epithelial to mesenchymal transition)	2/1137	14/8731	0.142857	1.097	0.140537	0.561129	0.861072	0.653631	Rhoa/Ubb	2
R-MMU-2730905	Role of LAT2/NTAL/LAB on calcium mobilization	2/1137	14/8731	0.142857	1.097	0.140537	0.561129	0.861072	0.653631	Grb2/Pik3ca	2
R-MMU-392517	Rap1 signalling	2/1137	14/8731	0.142857	1.097	0.140537	0.561129	0.861072	0.653631	Raf1/Prkaca	2
R-MMU-418359	Reduction of cytosolic Ca++ levels	2/1137	14/8731	0.142857	1.097	0.140537	0.561129	0.861072	0.653631	Calm2/Calm3	2
R-MMU-5099900	WNT5A-dependent internalization of FZD4	2/1137	14/8731	0.142857	1.097	0.140537	0.561129	0.861072	0.653631	Cltc/Ap2a1	2
R-MMU-622312	Inflammasomes	2/1137	14/8731	0.142857	1.097	0.140537	0.561129	0.861072	0.653631	Sugt1/Bcl2l1	2
R-MMU-75035	Chk1/Chk2(Cds1) mediated inactivation of Cyclin B:Cdk1 complex	2/1137	14/8731	0.142857	1.097	0.140537	0.561129	0.861072	0.653631	Cdk1/Chek2	2
R-MMU-9824878	Regulation of TBK1, IKKŒµ (IKBKE)-mediated activation of IRF3, IRF7	2/1137	14/8731	0.142857	1.097	0.140537	0.561129	0.861072	0.653631	Optn/Ubb	2
R-MMU-5654741	Signaling by FGFR3	5/1137	38/8731	0.131579	1.01039	0.0248406	0.562588	0.862016	0.654347	Grb2/Mapk1/Ppp2r1a/Pik3ca/Ubb	5
R-MMU-4086398	Ca2+ pathway	6/1137	46/8731	0.130435	1.00161	0.00422578	0.564372	0.863455	0.65544	Ppp3r1/Calm2/Map3k7/Pde6b/Pde6g/Calm3	6
R-MMU-5683057	MAPK family signaling cascades	36/1137	281/8731	0.128114	0.983784	-0.106911	0.570173	0.871026	0.661187	Psmd1/Rasal2/Cdk1/Psmd11/Grb2/Psma2/Psmb5/Mapk1/Psmd2/Ppp2r1a/Cdc42ep3/Calm2/Shoc2/Pik3ca/Lamtor2/Cdc42/Pebp1/Raf1/Psmc4/Psmd8/Psma1/Psma4/Rgl1/Ubb/Psmb3/Il6st/Vcl/Abhd17b/Bcl2l1/Psmb2/Paqr3/Mapkapk5/Calm3/Dlg2/Prkaca/Septin7	36
R-MMU-9818564	Epigenetic regulation of gene expression by MLL3 and MLL4 complexes	10/1137	78/8731	0.128205	0.984485	-0.0532573	0.572284	0.872947	0.662645	H2ac6/H2bc4/Paxip1/H2az2/H2ac11/H2bc11/H4c3/H4c1/Wdr5/Abl1	10
R-MMU-8848021	Signaling by PTK6	6/1137	47/8731	0.12766	0.980295	-0.0524096	0.586348	0.887868	0.673971	Pxn/Rhoa/Cdk4/Ubb/Stat3/Arhgap35	6
R-MMU-9006927	Signaling by Non-Receptor Tyrosine Kinases	6/1137	47/8731	0.12766	0.980295	-0.0524096	0.586348	0.887868	0.673971	Pxn/Rhoa/Cdk4/Ubb/Stat3/Arhgap35	6
R-MMU-5674135	MAP2K and MAPK activation	5/1137	39/8731	0.128205	0.984485	-0.037574	0.58671	0.887868	0.673971	Mapk1/Lamtor2/Pebp1/Raf1/Vcl	5
R-MMU-5689901	Metalloprotease DUBs	5/1137	39/8731	0.128205	0.984485	-0.037574	0.58671	0.887868	0.673971	H2ac6/Ep300/Ubb/Brca1/H2ac11	5
R-MMU-190861	Gap junction assembly	4/1137	31/8731	0.129032	0.990836	-0.0197767	0.588147	0.887868	0.673971	Tuba1a/Tubb3/Tubb4b/Gja5	4
R-MMU-5654726	Negative regulation of FGFR1 signaling	4/1137	31/8731	0.129032	0.990836	-0.0197767	0.588147	0.887868	0.673971	Grb2/Mapk1/Ppp2r1a/Ubb	4
R-MMU-5654733	Negative regulation of FGFR4 signaling	4/1137	31/8731	0.129032	0.990836	-0.0197767	0.588147	0.887868	0.673971	Grb2/Mapk1/Ppp2r1a/Ubb	4
R-MMU-8953750	Transcriptional Regulation by E2F6	3/1137	23/8731	0.130435	1.00161	0.00298413	0.591649	0.891837	0.676984	Max/Epc1/Mga	3
R-MMU-156581	Methylation	2/1137	15/8731	0.133333	1.02386	0.0357917	0.599871	0.894991	0.679378	Mtr/Mtrr	2
R-MMU-2173788	Downregulation of TGF-beta receptor signaling	2/1137	15/8731	0.133333	1.02386	0.0357917	0.599871	0.894991	0.679378	Mtmr4/Ubb	2
R-MMU-399956	CRMPs in Sema3A signaling	2/1137	15/8731	0.133333	1.02386	0.0357917	0.599871	0.894991	0.679378	Cdk5/Gsk3b	2
R-MMU-422085	Synthesis, secretion, and deacylation of Ghrelin	2/1137	15/8731	0.133333	1.02386	0.0357917	0.599871	0.894991	0.679378	Spcs1/Spcs3	2
R-MMU-449836	Other interleukin signaling	2/1137	15/8731	0.133333	1.02386	0.0357917	0.599871	0.894991	0.679378	Snap25/Casp3	2
R-MMU-975163	IRAK2 mediated activation of TAK1 complex upon TLR7/8 or 9 stimulation	2/1137	15/8731	0.133333	1.02386	0.0357917	0.599871	0.894991	0.679378	Map3k7/Ubb	2
R-MMU-9758274	Regulation of NF-kappa B signaling	2/1137	15/8731	0.133333	1.02386	0.0357917	0.599871	0.894991	0.679378	Lrrc14/Ubb	2
R-MMU-174824	Plasma lipoprotein assembly, remodeling, and clearance	8/1137	64/8731	0.125	0.959872	-0.124667	0.605828	0.90256	0.685124	Cltc/Lmf2/Nceh1/Hdlbp/Ubb/Npc1/Ap2a1/Prkaca	8
R-MMU-112310	Neurotransmitter release cycle	6/1137	48/8731	0.125	0.959872	-0.107865	0.607738	0.904088	0.686284	Gls/Snap25/Ppfia1/Rab3a/Syt1/Hspa8	6
R-MMU-5654743	Signaling by FGFR4	5/1137	40/8731	0.125	0.959872	-0.0984214	0.610088	0.906264	0.687935	Grb2/Mapk1/Ppp2r1a/Pik3ca/Ubb	5
R-MMU-983695	Antigen activates B Cell Receptor (BCR) leading to generation of second messengers	3/1137	24/8731	0.125	0.959872	-0.0761668	0.621525	0.921914	0.699815	Grb2/Itpr1/Nck1	3
R-MMU-5654736	Signaling by FGFR1	6/1137	49/8731	0.122449	0.940283	-0.162195	0.628505	0.930916	0.706649	Grb2/Mapk1/Ppp2r1a/Pik3ca/Ubb/Gipc1	6
R-MMU-156584	Cytosolic sulfonation of small molecules	2/1137	16/8731	0.125	0.959872	-0.0621614	0.635976	0.935205	0.709904	Slc26a2/Papss1	2
R-MMU-193048	Androgen biosynthesis	2/1137	16/8731	0.125	0.959872	-0.0621614	0.635976	0.935205	0.709904	Hsd17b12/Srd5a1	2
R-MMU-8949664	Processing of SMDT1	2/1137	16/8731	0.125	0.959872	-0.0621614	0.635976	0.935205	0.709904	Micu1/Afg3l2	2
R-MMU-937072	TRAF6-mediated induction of TAK1 complex within TLR4 complex	2/1137	16/8731	0.125	0.959872	-0.0621614	0.635976	0.935205	0.709904	Map3k7/Ubb	2
R-MMU-9933939	Formation of the polybromo-BAF (pBAF) complex	2/1137	16/8731	0.125	0.959872	-0.0621614	0.635976	0.935205	0.709904	Bcl7b/Brd7	2
R-MMU-5654727	Negative regulation of FGFR2 signaling	4/1137	33/8731	0.121212	0.930785	-0.154133	0.639181	0.937774	0.711855	Grb2/Mapk1/Ppp2r1a/Ubb	4
R-MMU-446193	Biosynthesis of the N-glycan precursor (dolichol lipid-linked oligosaccharide, LLO) and transfer to a nascent protein	9/1137	74/8731	0.121622	0.93393	-0.220846	0.639559	0.937774	0.711855	Nus1/Alg12/Alg3/Alg14/Fpgt/Alg6/St3gal2/Pmm1/Alg2	9
R-MMU-9018677	Biosynthesis of DHA-derived SPMs	3/1137	25/8731	0.12	0.921478	-0.152127	0.649872	0.951532	0.722298	Ephx2/Gstm4/Lta4h	3
R-MMU-69231	Cyclin D associated events in G1	5/1137	42/8731	0.119048	0.914164	-0.215755	0.654453	0.955502	0.725312	Ppp2r1a/Cdk4/Ubb/E2f3/Abl1	5
R-MMU-69236	G1 Phase	5/1137	42/8731	0.119048	0.914164	-0.215755	0.654453	0.955502	0.725312	Ppp2r1a/Cdk4/Ubb/E2f3/Abl1	5
R-MMU-114604	GPVI-mediated activation cascade	4/1137	34/8731	0.117647	0.903409	-0.218344	0.663092	0.965021	0.732537	Pik3ca/Cdc42/Rhoa/Rhob	4
R-MMU-3299685	Detoxification of Reactive Oxygen Species	4/1137	34/8731	0.117647	0.903409	-0.218344	0.663092	0.965021	0.732537	Cat/Nudt2/Prdx1/Cycs	4
R-MMU-1660662	Glycosphingolipid metabolism	6/1137	51/8731	0.117647	0.903409	-0.267678	0.668056	0.965021	0.732537	Glb1l/Arsg/Smpd4/M6pr/St3gal2/Asah1	6
R-MMU-196757	Metabolism of folate and pterines	2/1137	17/8731	0.117647	0.903409	-0.154242	0.669472	0.965021	0.732537	Slc25a32/Mthfr	2
R-MMU-210993	Tie2 Signaling	2/1137	17/8731	0.117647	0.903409	-0.154242	0.669472	0.965021	0.732537	Grb2/Pik3ca	2
R-MMU-2142845	Hyaluronan metabolism	2/1137	17/8731	0.117647	0.903409	-0.154242	0.669472	0.965021	0.732537	Hmmr/Chp1	2
R-MMU-3928663	EPHA-mediated growth cone collapse	2/1137	17/8731	0.117647	0.903409	-0.154242	0.669472	0.965021	0.732537	Yes1/Rhoa	2
R-MMU-5654710	PI-3K cascade:FGFR3	2/1137	17/8731	0.117647	0.903409	-0.154242	0.669472	0.965021	0.732537	Grb2/Pik3ca	2
R-MMU-8949215	Mitochondrial calcium ion transport	2/1137	17/8731	0.117647	0.903409	-0.154242	0.669472	0.965021	0.732537	Micu1/Afg3l2	2
R-MMU-2299718	Condensation of Prophase Chromosomes	9/1137	76/8731	0.118421	0.909353	-0.3071	0.671778	0.966982	0.734026	Cdk1/H2ac6/H2bc4/Ncaph2/H2az2/H2ac11/H2bc11/H4c3/H4c1	9
R-MMU-211976	Endogenous sterols	3/1137	26/8731	0.115385	0.886036	-0.225176	0.676671	0.969927	0.736261	Fdxr/Arnt/Cyp51	3
R-MMU-418360	Platelet calcium homeostasis	3/1137	26/8731	0.115385	0.886036	-0.225176	0.676671	0.969927	0.736261	Calm2/Itpr1/Calm3	3
R-MMU-9018678	Biosynthesis of specialized proresolving mediators (SPMs)	3/1137	26/8731	0.115385	0.886036	-0.225176	0.676671	0.969927	0.736261	Ephx2/Gstm4/Lta4h	3
R-MMU-5578775	Ion homeostasis	6/1137	52/8731	0.115385	0.886036	-0.318923	0.686798	0.983064	0.746234	Atp1b2/Calm2/Itpr1/Ahcyl1/Calm3/Prkaca	6
R-MMU-114452	Activation of BH3-only proteins	2/1137	18/8731	0.111111	0.85322	-0.241197	0.700425	0.996338	0.75631	Ppp3r1/Dynll1	2
R-MMU-389661	Glyoxylate metabolism and glycine degradation	2/1137	18/8731	0.111111	0.85322	-0.241197	0.700425	0.996338	0.75631	Aldh4a1/Gcsh	2
R-MMU-74259	Purine catabolism	2/1137	18/8731	0.111111	0.85322	-0.241197	0.700425	0.996338	0.75631	Pnp/Nudt5	2
R-MMU-936964	Activation of IRF3, IRF7 mediated by TBK1, IKKŒµ (IKBKE)	2/1137	18/8731	0.111111	0.85322	-0.241197	0.700425	0.996338	0.75631	Optn/Ubb	2
R-MMU-1482839	Acyl chain remodelling of PE	3/1137	27/8731	0.111111	0.85322	-0.295557	0.701921	0.996338	0.75631	Pla2g6/Abhd4/Lpcat3	3
R-MMU-389357	CD28 dependent PI3K/Akt signaling	3/1137	27/8731	0.111111	0.85322	-0.295557	0.701921	0.996338	0.75631	Pik3ca/Map3k14/Mlst8	3
R-MMU-1638091	Heparan sulfate/heparin (HS-GAG) metabolism	6/1137	53/8731	0.113208	0.869318	-0.369228	0.704832	0.999082	0.758393	Glb1l/Naglu/Ext1/Hs3st3b1/Hs2st1/Gpc2	6
R-MMU-170834	Signaling by TGF-beta Receptor Complex	8/1137	70/8731	0.114286	0.877598	-0.397838	0.707391	1	0.75909	Mtmr4/Mapk1/Trim33/Rhoa/Ccnt2/Ubb/Sp1/Ube2d3	8
R-MMU-388841	Regulation of T cell activation by CD28 family	7/1137	62/8731	0.112903	0.866982	-0.406701	0.713874	1	0.75909	Grb2/Ppp2r1a/Pik3ca/Cdc42/Yes1/Map3k14/Mlst8	7
R-MMU-5684996	MAPK1/MAPK3 signaling	31/1137	258/8731	0.120155	0.922668	-0.487868	0.714677	1	0.75909	Psmd1/Rasal2/Cdk1/Psmd11/Grb2/Psma2/Psmb5/Mapk1/Psmd2/Ppp2r1a/Calm2/Shoc2/Pik3ca/Lamtor2/Pebp1/Raf1/Psmc4/Psmd8/Psma1/Psma4/Rgl1/Ubb/Psmb3/Il6st/Vcl/Abhd17b/Bcl2l1/Psmb2/Paqr3/Calm3/Dlg2	31
R-MMU-416482	G alpha (12/13) signalling events	8/1137	71/8731	0.112676	0.865237	-0.441156	0.722532	1	0.75909	Ect2/Arhgef26/Plekhg2/Rhoa/Rhob/Rock2/Itsn1/Prex1	8
R-MMU-1474165	Reproduction	3/1137	28/8731	0.107143	0.822748	-0.363486	0.725638	1	0.75909	Rad51/Catsperd/B4galt1	3
R-MMU-5218920	VEGFR2 mediated vascular permeability	3/1137	28/8731	0.107143	0.822748	-0.363486	0.725638	1	0.75909	Calm2/Mlst8/Calm3	3
R-MMU-1433557	Signaling by SCF-KIT	4/1137	37/8731	0.108108	0.83016	-0.400574	0.728182	1	0.75909	Grb2/Pik3ca/Yes1/Stat3	4
R-MMU-373760	L1CAM interactions	7/1137	63/8731	0.111111	0.85322	-0.452408	0.7297	1	0.75909	Cltc/Tuba1a/Mapk1/Tubb3/Dnm2/Tubb4b/Ap2a1	7
R-MMU-9841922	MLL4 and MLL3 complexes regulate expression of PPARG target genes in adipogenesis and hepatic steatosis	8/1137	72/8731	0.111111	0.85322	-0.483895	0.737139	1	0.75909	H2ac6/H2bc4/H2az2/H2ac11/H2bc11/H4c3/H4c1/Abl1	8
R-MMU-9851695	Epigenetic regulation of adipogenesis genes by MLL3 and MLL4 complexes	8/1137	72/8731	0.111111	0.85322	-0.483895	0.737139	1	0.75909	H2ac6/H2bc4/H2az2/H2ac11/H2bc11/H4c3/H4c1/Abl1	8
R-MMU-156590	Glutathione conjugation	4/1137	38/8731	0.105263	0.808314	-0.458195	0.747663	1	0.75909	Gstm4/Akr1a1/Gstz1/Ggt7	4
R-MMU-983170	Antigen Presentation: Folding, assembly and peptide loading of class I MHC	4/1137	38/8731	0.105263	0.808314	-0.458195	0.747663	1	0.75909	Hspa5/Canx/Tapbp/Calr	4
R-MMU-909733	Interferon alpha/beta signaling	3/1137	29/8731	0.103448	0.794377	-0.429154	0.747852	1	0.75909	Ubb/Kpnb1/Abce1	3
R-MMU-9607240	FLT3 Signaling	3/1137	29/8731	0.103448	0.794377	-0.429154	0.747852	1	0.75909	Grb2/Pik3ca/Ubb	3
R-MMU-75153	Apoptotic execution phase	5/1137	47/8731	0.106383	0.816913	-0.486967	0.750438	1	0.75909	Casp3/Kpnb1/Acin1/Hmgb1/Hmgb2	5
R-MMU-428157	Sphingolipid metabolism	10/1137	90/8731	0.111111	0.85322	-0.541575	0.751413	1	0.75909	Glb1l/Arsg/Sptssa/Sptlc2/Sptlc1/Smpd4/M6pr/Cyb5b/St3gal2/Asah1	10
R-MMU-193692	Regulated proteolysis of p75NTR	1/1137	8731-10-01	0.1	0.767898	-0.28415	0.752411	1	0.75909	Aph1b	1
R-MMU-196780	Biotin transport and metabolism	1/1137	8731-10-01	0.1	0.767898	-0.28415	0.752411	1	0.75909	Mccc2	1
R-MMU-2122947	NOTCH1 Intracellular Domain Regulates Transcription	1/1137	8731-10-01	0.1	0.767898	-0.28415	0.752411	1	0.75909	Ep300	1
R-MMU-2534343	Interaction With Cumulus Cells And The Zona Pellucida	1/1137	8731-10-01	0.1	0.767898	-0.28415	0.752411	1	0.75909	B4galt1	1
R-MMU-3215018	Processing and activation of SUMO	1/1137	8731-10-01	0.1	0.767898	-0.28415	0.752411	1	0.75909	Senp2	1
R-MMU-3371378	Regulation by c-FLIP	1/1137	8731-10-01	0.1	0.767898	-0.28415	0.752411	1	0.75909	Fadd	1
R-MMU-391160	Signal regulatory protein family interactions	1/1137	8731-10-01	0.1	0.767898	-0.28415	0.752411	1	0.75909	Grb2	1
R-MMU-399955	SEMA3A-Plexin repulsion signaling by inhibiting Integrin adhesion	1/1137	8731-10-01	0.1	0.767898	-0.28415	0.752411	1	0.75909	Pip5k1c	1
R-MMU-418457	cGMP effects	1/1137	8731-10-01	0.1	0.767898	-0.28415	0.752411	1	0.75909	Itpr1	1
R-MMU-430116	GP1b-IX-V activation signalling	1/1137	8731-10-01	0.1	0.767898	-0.28415	0.752411	1	0.75909	Raf1	1
R-MMU-4641265	Repression of WNT target genes	1/1137	8731-10-01	0.1	0.767898	-0.28415	0.752411	1	0.75909	Tle4	1
R-MMU-5218900	CASP8 activity is inhibited	1/1137	8731-10-01	0.1	0.767898	-0.28415	0.752411	1	0.75909	Fadd	1
R-MMU-69416	Dimerization of procaspase-8	1/1137	8731-10-01	0.1	0.767898	-0.28415	0.752411	1	0.75909	Fadd	1
R-MMU-70635	Urea cycle	1/1137	8731-10-01	0.1	0.767898	-0.28415	0.752411	1	0.75909	Arg2	1
R-MMU-73614	Pyrimidine salvage	1/1137	8731-10-01	0.1	0.767898	-0.28415	0.752411	1	0.75909	Dck	1
R-MMU-844456	The NLRP3 inflammasome	1/1137	8731-10-01	0.1	0.767898	-0.28415	0.752411	1	0.75909	Sugt1	1
R-MMU-8941856	RUNX3 regulates NOTCH signaling	1/1137	8731-10-01	0.1	0.767898	-0.28415	0.752411	1	0.75909	Ep300	1
R-MMU-9706019	RHOBTB3 ATPase cycle	1/1137	8731-10-01	0.1	0.767898	-0.28415	0.752411	1	0.75909	Lrrc41	1
R-MMU-9857492	Protein lipoylation	1/1137	8731-10-01	0.1	0.767898	-0.28415	0.752411	1	0.75909	Gcsh	1
R-MMU-917937	Iron uptake and transport	6/1137	56/8731	0.107143	0.822748	-0.514876	0.754622	1	0.75909	Atp6v1h/Tfrc/Hmox1/Ireb2/Flvcr1/Ubb	6
R-MMU-2028269	Signaling by Hippo	2/1137	20/8731	0.1	0.767898	-0.40208	0.755099	1	0.75909	Mob1b/Casp3	2
R-MMU-389513	Co-inhibition by CTLA4	2/1137	20/8731	0.1	0.767898	-0.40208	0.755099	1	0.75909	Ppp2r1a/Yes1	2
R-MMU-5654689	PI-3K cascade:FGFR1	2/1137	20/8731	0.1	0.767898	-0.40208	0.755099	1	0.75909	Grb2/Pik3ca	2
R-MMU-5654720	PI-3K cascade:FGFR4	2/1137	20/8731	0.1	0.767898	-0.40208	0.755099	1	0.75909	Grb2/Pik3ca	2
R-MMU-9839373	Signaling by TGFBR3	2/1137	20/8731	0.1	0.767898	-0.40208	0.755099	1	0.75909	Gipc1/Aph1b	2
R-MMU-193648	NRAGE signals death through JNK	5/1137	48/8731	0.104167	0.799894	-0.537896	0.76703	1	0.75909	Ect2/Arhgef26/Plekhg2/Itsn1/Prex1	5
R-MMU-3769402	Deactivation of the beta-catenin transactivating complex	3/1137	30/8731	0.1	0.767898	-0.492728	0.768601	1	0.75909	Chd8/Ubb/Tle4	3
R-MMU-432040	Vasopressin regulates renal water homeostasis via Aquaporins	3/1137	30/8731	0.1	0.767898	-0.492728	0.768601	1	0.75909	Prkar1b/Rab11a/Prkaca	3
R-MMU-196807	Nicotinate metabolism	2/1137	21/8731	0.0952381	0.731331	-0.476946	0.779056	1	0.75909	Nadsyn1/Nadk2	2
R-MMU-2029485	Role of phospholipids in phagocytosis	2/1137	21/8731	0.0952381	0.731331	-0.476946	0.779056	1	0.75909	Pla2g6/Pik3ca	2
R-MMU-450321	JNK (c-Jun kinases) phosphorylation and activation mediated by activated human TAK1	2/1137	21/8731	0.0952381	0.731331	-0.476946	0.779056	1	0.75909	Map3k7/Ubb	2
R-MMU-9614085	FOXO-mediated transcription	2/1137	21/8731	0.0952381	0.731331	-0.476946	0.779056	1	0.75909	Atxn3/Ep300	2
R-MMU-8978868	Fatty acid metabolism	19/1137	168/8731	0.113095	0.868456	-0.666139	0.779717	1	0.75909	Mapkapk2/Morc2a/Ephx2/Mmut/Fads2/Hsd17b12/Acot8/Prkab2/Cyp2u1/Mecr/Acox3/Cbr4/Acsf3/Hacd3/Acsl3/Lta4h/Hacd2/Mcee/Acsl1	19
R-MMU-1250347	SHC1 events in ERBB4 signaling	1/1137	8731-11-01	0.0909091	0.698089	-0.387676	0.784691	1	0.75909	Grb2	1
R-MMU-1810476	RIP-mediated NFkB activation via ZBP1	1/1137	8731-11-01	0.0909091	0.698089	-0.387676	0.784691	1	0.75909	Nkiras1	1
R-MMU-1963640	GRB2 events in ERBB2 signaling	1/1137	8731-11-01	0.0909091	0.698089	-0.387676	0.784691	1	0.75909	Grb2	1
R-MMU-264870	Caspase-mediated cleavage of cytoskeletal proteins	1/1137	8731-11-01	0.0909091	0.698089	-0.387676	0.784691	1	0.75909	Casp3	1
R-MMU-351906	Apoptotic cleavage of cell adhesion proteins	1/1137	8731-11-01	0.0909091	0.698089	-0.387676	0.784691	1	0.75909	Casp3	1
R-MMU-390247	Beta-oxidation of very long chain fatty acids	1/1137	8731-11-01	0.0909091	0.698089	-0.387676	0.784691	1	0.75909	Acot8	1
R-MMU-71240	Tryptophan catabolism	1/1137	8731-11-01	0.0909091	0.698089	-0.387676	0.784691	1	0.75909	Slc3a2	1
R-MMU-8934903	Receptor Mediated Mitophagy	1/1137	8731-11-01	0.0909091	0.698089	-0.387676	0.784691	1	0.75909	Map1lc3b	1
R-MMU-8963693	Aspartate and asparagine metabolism	1/1137	8731-11-01	0.0909091	0.698089	-0.387676	0.784691	1	0.75909	Got1	1
R-MMU-8963889	Assembly of active LPL and LIPC lipase complexes	1/1137	8731-11-01	0.0909091	0.698089	-0.387676	0.784691	1	0.75909	Lmf2	1
R-MMU-9708530	Regulation of BACH1 activity	1/1137	8731-11-01	0.0909091	0.698089	-0.387676	0.784691	1	0.75909	Ubb	1
R-MMU-977347	Serine metabolism	1/1137	8731-11-01	0.0909091	0.698089	-0.387676	0.784691	1	0.75909	Psph	1
R-MMU-982772	Growth hormone receptor signaling	1/1137	8731-11-01	0.0909091	0.698089	-0.387676	0.784691	1	0.75909	Mapk1	1
R-MMU-9909505	Modulation of host responses by IFN-stimulated genes	1/1137	8731-11-01	0.0909091	0.698089	-0.387676	0.784691	1	0.75909	Arih1	1
R-MMU-9927354	Co-stimulation by ICOS	1/1137	8731-11-01	0.0909091	0.698089	-0.387676	0.784691	1	0.75909	Pik3ca	1
R-MMU-189445	Metabolism of porphyrins	3/1137	31/8731	0.0967742	0.743127	-0.55436	0.787936	1	0.75909	Cox15/Hmox1/Flvcr1	3
R-MMU-5213460	RIPK1-mediated regulated necrosis	3/1137	31/8731	0.0967742	0.743127	-0.55436	0.787936	1	0.75909	Prkn/Fadd/Ubb	3
R-MMU-5675482	Regulation of necroptotic cell death	3/1137	31/8731	0.0967742	0.743127	-0.55436	0.787936	1	0.75909	Prkn/Fadd/Ubb	3
R-MMU-5673001	RAF/MAP kinase cascade	29/1137	252/8731	0.115079	0.883692	-0.724918	0.791832	1	0.75909	Psmd1/Rasal2/Psmd11/Grb2/Psma2/Psmb5/Mapk1/Psmd2/Ppp2r1a/Calm2/Shoc2/Pik3ca/Lamtor2/Pebp1/Raf1/Psmc4/Psmd8/Psma1/Psma4/Rgl1/Ubb/Psmb3/Vcl/Abhd17b/Bcl2l1/Psmb2/Paqr3/Calm3/Dlg2	29
R-MMU-3214841	PKMTs methylate histone lysines	6/1137	59/8731	0.101695	0.780913	-0.653333	0.797985	1	0.75909	Setd3/Setd1b/H4c3/H4c1/Wdr5/Kmt5c	6
R-MMU-1482801	Acyl chain remodelling of PS	2/1137	22/8731	0.0909091	0.698089	-0.548603	0.800933	1	0.75909	Osbpl8/Lpcat3	2
R-MMU-5654695	PI-3K cascade:FGFR2	2/1137	22/8731	0.0909091	0.698089	-0.548603	0.800933	1	0.75909	Grb2/Pik3ca	2
R-MMU-6783589	Interleukin-6 family signaling	2/1137	22/8731	0.0909091	0.698089	-0.548603	0.800933	1	0.75909	Stat3/Il6st	2
R-MMU-937041	IKK complex recruitment mediated by RIP1	2/1137	22/8731	0.0909091	0.698089	-0.548603	0.800933	1	0.75909	Ubb/Ube2d3	2
R-MMU-1630316	Glycosaminoglycan metabolism	13/1137	120/8731	0.108333	0.831889	-0.717482	0.801103	1	0.75909	Glb1l/Hmmr/Naglu/Ext1/Chp1/St3gal2/Hs3st3b1/Slc26a2/Papss1/Hs2st1/B4galt1/Gpc2/Chst12	13
R-MMU-8939243	RUNX1 interacts with co-factors whose precise effect on RUNX1 targets is not known	3/1137	32/8731	0.09375	0.719904	-0.614184	0.80591	1	0.75909	Ep300/Pcgf5/Cbx8	3
R-MMU-422475	Axon guidance	28/1137	246/8731	0.113821	0.87403	-0.775461	0.806882	1	0.75909	Creb1/Actr3/Cltc/Grb2/Tuba1a/Mapk1/Pik3ca/Cdc42/Cdk5/Yes1/Tubb3/Dnm2/Rhoa/Arpc5/Pip5k1c/Ubb/Rhob/Rock2/Ephb3/Gsk3b/Itsn1/Tubb4b/Abl1/Arhgap35/Ap2a1/Prkaca/Aph1b/Nck1	28
R-MMU-111447	Activation of BAD and translocation to mitochondria	1/1137	8731-12-01	0.0833333	0.639915	-0.482964	0.812765	1	0.75909	Ppp3r1	1
R-MMU-139853	Elevation of cytosolic Ca2+ levels	1/1137	8731-12-01	0.0833333	0.639915	-0.482964	0.812765	1	0.75909	Itpr1	1
R-MMU-1606322	ZBP1(DAI) mediated induction of type I IFNs	1/1137	8731-12-01	0.0833333	0.639915	-0.482964	0.812765	1	0.75909	Nkiras1	1
R-MMU-1679131	Trafficking and processing of endosomal TLR	1/1137	8731-12-01	0.0833333	0.639915	-0.482964	0.812765	1	0.75909	Hsp90b1	1
R-MMU-174403	Glutathione synthesis and recycling	1/1137	8731-12-01	0.0833333	0.639915	-0.482964	0.812765	1	0.75909	Ggt7	1
R-MMU-179812	GRB2 events in EGFR signaling	1/1137	8731-12-01	0.0833333	0.639915	-0.482964	0.812765	1	0.75909	Grb2	1
R-MMU-210990	PECAM1 interactions	1/1137	8731-12-01	0.0833333	0.639915	-0.482964	0.812765	1	0.75909	Yes1	1
R-MMU-264876	Insulin processing	1/1137	8731-12-01	0.0833333	0.639915	-0.482964	0.812765	1	0.75909	Exoc4	1
R-MMU-68884	Mitotic Telophase/Cytokinesis	1/1137	8731-12-01	0.0833333	0.639915	-0.482964	0.812765	1	0.75909	Wapl	1
R-MMU-9027276	Erythropoietin activates Phosphoinositide-3-kinase (PI3K)	1/1137	8731-12-01	0.0833333	0.639915	-0.482964	0.812765	1	0.75909	Pik3ca	1
R-MMU-9675108	Nervous system development	28/1137	247/8731	0.11336	0.870492	-0.79891	0.813462	1	0.75909	Creb1/Actr3/Cltc/Grb2/Tuba1a/Mapk1/Pik3ca/Cdc42/Cdk5/Yes1/Tubb3/Dnm2/Rhoa/Arpc5/Pip5k1c/Ubb/Rhob/Rock2/Ephb3/Gsk3b/Itsn1/Tubb4b/Abl1/Arhgap35/Ap2a1/Prkaca/Aph1b/Nck1	28
R-MMU-8939211	ESR-mediated signaling	17/1137	156/8731	0.108974	0.836812	-0.795767	0.819076	1	0.75909	Creb1/H2bc4/Ep300/Mapk1/Calm2/Pik3ca/Kdm1a/Polr2c/Polr2a/H2bc11/H4c3/H4c1/Sp1/Calm3/Polr2i/Prmt1/Carm1	17
R-MMU-114508	Effects of PIP2 hydrolysis	2/1137	23/8731	0.0869565	0.667737	-0.61736	0.820865	1	0.75909	Abhd12/Itpr1	2
R-MMU-5654708	Downstream signaling of activated FGFR3	2/1137	23/8731	0.0869565	0.667737	-0.61736	0.820865	1	0.75909	Grb2/Pik3ca	2
R-MMU-975576	N-glycan antennae elongation in the medial/trans-Golgi	2/1137	23/8731	0.0869565	0.667737	-0.61736	0.820865	1	0.75909	Mgat2/B4galt1	2
R-MMU-3928665	EPH-ephrin mediated repulsion of cells	3/1137	33/8731	0.0909091	0.698089	-0.672323	0.822583	1	0.75909	Yes1/Ephb3/Aph1b	3
R-MMU-196071	Metabolism of steroid hormones	4/1137	43/8731	0.0930233	0.714324	-0.726609	0.829284	1	0.75909	Stard3nl/Hsd17b12/Fdxr/Srd5a1	4
R-MMU-9006934	Signaling by Receptor Tyrosine Kinases	47/1137	406/8731	0.115764	0.888946	-0.886661	0.831798	1	0.75909	Atp6v1h/Abi2/Creb1/Mapkapk2/Cltc/Grb2/Ep300/Hnrnpa1/Mapk1/Crkl/Ppp2r1a/Srf/Sh3gl1/Calm2/Fgfbp3/Pik3ca/Wwp1/Ncbp1/Cdc42/Yes1/Pxn/Eps15l1/Polr2c/Rhoa/Aamp/Hdac2/Wasf1/Ptbp1/Ubb/Polr2a/Stat3/Rock2/Rps6ka2/Mlst8/Diaph1/Usp8/Wasf3/Calm3/Rab4b/Polr2i/Ap2a1/Gipc1/Prkaca/Ranbp10/Wwox/Aph1b/Nck1	47
R-MMU-163685	Integration of energy metabolism	7/1137	71/8731	0.0985915	0.757083	-0.795209	0.834477	1	0.75909	Adipor1/Gna11/Prkab2/Prkar1b/Itpr1/Acsl3/Prkaca	7
R-MMU-180336	SHC1 events in EGFR signaling	1/1137	13/8731	0.0769231	0.590691	-0.571435	0.837181	1	0.75909	Grb2	1
R-MMU-190373	FGFR1c ligand binding and activation	1/1137	13/8731	0.0769231	0.590691	-0.571435	0.837181	1	0.75909	Gipc1	1
R-MMU-2029481	FCGR activation	1/1137	13/8731	0.0769231	0.590691	-0.571435	0.837181	1	0.75909	Yes1	1
R-MMU-209543	p75NTR recruits signalling complexes	1/1137	13/8731	0.0769231	0.590691	-0.571435	0.837181	1	0.75909	Ubb	1
R-MMU-209560	NF-kB is activated and signals survival	1/1137	13/8731	0.0769231	0.590691	-0.571435	0.837181	1	0.75909	Ubb	1
R-MMU-392154	Nitric oxide stimulates guanylate cyclase	1/1137	13/8731	0.0769231	0.590691	-0.571435	0.837181	1	0.75909	Itpr1	1
R-MMU-75109	Triglyceride biosynthesis	1/1137	13/8731	0.0769231	0.590691	-0.571435	0.837181	1	0.75909	Gk	1
R-MMU-8964539	Glutamate and glutamine metabolism	1/1137	13/8731	0.0769231	0.590691	-0.571435	0.837181	1	0.75909	Gls	1
R-MMU-937039	IRAK1 recruits IKK complex	1/1137	13/8731	0.0769231	0.590691	-0.571435	0.837181	1	0.75909	Ubb	1
R-MMU-975144	IRAK1 recruits IKK complex upon TLR7/8 or 9 stimulation	1/1137	13/8731	0.0769231	0.590691	-0.571435	0.837181	1	0.75909	Ubb	1
R-MMU-186797	Signaling by PDGF	5/1137	53/8731	0.0943396	0.724432	-0.77859	0.837586	1	0.75909	Grb2/Crkl/Pik3ca/Stat3/Nck1	5
R-MMU-375165	NCAM signaling for neurite out-growth	3/1137	34/8731	0.0882353	0.677557	-0.728886	0.838017	1	0.75909	Creb1/Grb2/Mapk1	3
R-MMU-1187000	Fertilization	2/1137	24/8731	0.0833333	0.639915	-0.683484	0.838987	1	0.75909	Catsperd/B4galt1	2
R-MMU-1483191	Synthesis of PC	2/1137	24/8731	0.0833333	0.639915	-0.683484	0.838987	1	0.75909	Cept1/Chkb	2
R-MMU-201722	Formation of the beta-catenin:TCF transactivating complex	2/1137	24/8731	0.0833333	0.639915	-0.683484	0.838987	1	0.75909	Ep300/Tle4	2
R-MMU-428930	Thromboxane signalling through TP receptor	2/1137	24/8731	0.0833333	0.639915	-0.683484	0.838987	1	0.75909	Gna11/Aamp	2
R-MMU-525793	Myogenesis	2/1137	24/8731	0.0833333	0.639915	-0.683484	0.838987	1	0.75909	Cdc42/Abl1	2
R-MMU-5668599	RHO GTPases Activate NADPH Oxidases	2/1137	24/8731	0.0833333	0.639915	-0.683484	0.838987	1	0.75909	Mapk1/Pin1	2
R-MMU-912526	Interleukin receptor SHC signaling	2/1137	24/8731	0.0833333	0.639915	-0.683484	0.838987	1	0.75909	Grb2/Pik3ca	2
R-MMU-1483206	Glycerophospholipid biosynthesis	12/1137	116/8731	0.103448	0.794377	-0.86263	0.842129	1	0.75909	Osbpl8/Ptdss1/Pla2g6/Miga2/Cept1/Selenoi/Pla2g15/Abhd4/Pnpla3/Chkb/Agpat1/Lpcat3	12
R-MMU-1638074	Keratan sulfate/keratin metabolism	3/1137	35/8731	0.0857143	0.658198	-0.783972	0.852278	1	0.75909	Glb1l/St3gal2/B4galt1	3
R-MMU-8956319	Nucleotide catabolism	3/1137	35/8731	0.0857143	0.658198	-0.783972	0.852278	1	0.75909	Pnp/Entpd7/Nudt5	3
R-MMU-1614635	Sulfur amino acid metabolism	2/1137	25/8731	0.08	0.614318	-0.747208	0.855432	1	0.75909	Mtr/Mtrr	2
R-MMU-2142691	Synthesis of Leukotrienes (LT) and Eoxins (EX)	2/1137	25/8731	0.08	0.614318	-0.747208	0.855432	1	0.75909	Mapkapk2/Lta4h	2
R-MMU-9932444	ATP-dependent chromatin remodelers	2/1137	25/8731	0.08	0.614318	-0.747208	0.855432	1	0.75909	Bcl7b/Brd7	2
R-MMU-9932451	SWI/SNF chromatin remodelers	2/1137	25/8731	0.08	0.614318	-0.747208	0.855432	1	0.75909	Bcl7b/Brd7	2
R-MMU-200425	Carnitine shuttle	1/1137	14/8731	0.0714286	0.548499	-0.654172	0.858416	1	0.75909	Prkab2	1
R-MMU-2022377	Metabolism of Angiotensinogen to Angiotensins	1/1137	14/8731	0.0714286	0.548499	-0.654172	0.858416	1	0.75909	Atp6ap2	1
R-MMU-6804759	Regulation of TP53 Activity through Association with Co-factors	1/1137	14/8731	0.0714286	0.548499	-0.654172	0.858416	1	0.75909	Banp	1
R-MMU-9706369	Negative regulation of FLT3	1/1137	14/8731	0.0714286	0.548499	-0.654172	0.858416	1	0.75909	Ubb	1
R-MMU-77289	Mitochondrial Fatty Acid Beta-Oxidation	3/1137	36/8731	0.0833333	0.639915	-0.837671	0.865431	1	0.75909	Mmut/Mecr/Mcee	3
R-MMU-390918	Peroxisomal lipid metabolism	2/1137	26/8731	0.0769231	0.590691	-0.808734	0.870329	1	0.75909	Acot8/Acox3	2
R-MMU-5654716	Downstream signaling of activated FGFR4	2/1137	26/8731	0.0769231	0.590691	-0.808734	0.870329	1	0.75909	Grb2/Pik3ca	2
R-MMU-9748787	Azathioprine ADME	2/1137	26/8731	0.0769231	0.590691	-0.808734	0.870329	1	0.75909	Nme1/Slc29a2	2
R-MMU-140534	Caspase activation via Death Receptors in the presence of ligand	1/1137	15/8731	0.0666667	0.511932	-0.732014	0.876884	1	0.75909	Fadd	1
R-MMU-1502540	Signaling by Activin	1/1137	15/8731	0.0666667	0.511932	-0.732014	0.876884	1	0.75909	Mapk1	1
R-MMU-2022857	Keratan sulfate degradation	1/1137	15/8731	0.0666667	0.511932	-0.732014	0.876884	1	0.75909	Glb1l	1
R-MMU-354194	GRB2:SOS provides linkage to MAPK signaling for Integrins	1/1137	15/8731	0.0666667	0.511932	-0.732014	0.876884	1	0.75909	Grb2	1
R-MMU-416993	Trafficking of GluR2-containing AMPA receptors	1/1137	15/8731	0.0666667	0.511932	-0.732014	0.876884	1	0.75909	Ap2a1	1
R-MMU-432142	Platelet sensitization by LDL	1/1137	15/8731	0.0666667	0.511932	-0.732014	0.876884	1	0.75909	Ppp2r1a	1
R-MMU-71336	Pentose phosphate pathway	1/1137	15/8731	0.0666667	0.511932	-0.732014	0.876884	1	0.75909	Rpia	1
R-MMU-975577	N-Glycan antennae elongation	1/1137	15/8731	0.0666667	0.511932	-0.732014	0.876884	1	0.75909	B4galt1	1
R-MMU-9933937	Formation of the canonical BAF (cBAF) complex	1/1137	15/8731	0.0666667	0.511932	-0.732014	0.876884	1	0.75909	Bcl7b	1
R-MMU-445717	Aquaporin-mediated transport	3/1137	37/8731	0.0810811	0.62262	-0.890066	0.877541	1	0.75909	Prkar1b/Rab11a/Prkaca	3
R-MMU-9707564	Cytoprotection by HMOX1	4/1137	47/8731	0.0851064	0.65353	-0.921524	0.877616	1	0.75909	Cycs/Hmox1/Ndufa4/Carm1	4
R-MMU-2672351	Stimuli-sensing channels	9/1137	94/8731	0.0957447	0.735221	-0.998659	0.87888	1	0.75909	Calm2/Trpc4ap/Wwp1/Raf1/Ano2/Ubb/Stom/Clcn6/Calm3	9
R-MMU-1482788	Acyl chain remodelling of PC	2/1137	27/8731	0.0740741	0.568813	-0.86824	0.883801	1	0.75909	Pla2g6/Lpcat3	2
R-MMU-1855204	Synthesis of IP3 and IP4 in the cytosol	2/1137	27/8731	0.0740741	0.568813	-0.86824	0.883801	1	0.75909	Calm2/Calm3	2
R-MMU-2022854	Keratan sulfate biosynthesis	2/1137	27/8731	0.0740741	0.568813	-0.86824	0.883801	1	0.75909	St3gal2/B4galt1	2
R-MMU-4641262	Disassembly of the destruction complex and recruitment of AXIN to the membrane	2/1137	27/8731	0.0740741	0.568813	-0.86824	0.883801	1	0.75909	Ppp2r1a/Gsk3b	2
R-MMU-8863795	Downregulation of ERBB2 signaling	2/1137	27/8731	0.0740741	0.568813	-0.86824	0.883801	1	0.75909	Ubb/Usp8	2
R-MMU-8875878	MET promotes cell motility	2/1137	27/8731	0.0740741	0.568813	-0.86824	0.883801	1	0.75909	Grb2/Crkl	2
R-MMU-9634597	GPER1 signaling	2/1137	27/8731	0.0740741	0.568813	-0.86824	0.883801	1	0.75909	Prkar1b/Prkaca	2
R-MMU-425397	Transport of vitamins, nucleosides, and related molecules	3/1137	38/8731	0.0789474	0.606235	-0.94123	0.888673	1	0.75909	Slc25a4/Arl2bp/Slc29a2	3
R-MMU-451927	Interleukin-2 family signaling	3/1137	38/8731	0.0789474	0.606235	-0.94123	0.888673	1	0.75909	Grb2/Pik3ca/Stat3	3
R-MMU-8853659	RET signaling	3/1137	38/8731	0.0789474	0.606235	-0.94123	0.888673	1	0.75909	Grb2/Pik3ca/Prkaca	3
R-MMU-212300	PRC2 methylates histones and DNA	7/1137	77/8731	0.0909091	0.698089	-1.0296	0.889609	1	0.75909	H2ac6/H2bc4/H2az2/H2ac11/H2bc11/H4c3/H4c1	7
R-MMU-1369062	ABC transporters in lipid homeostasis	1/1137	16/8731	0.0625	0.479936	-0.805629	0.892944	1	0.75909	Pex3	1
R-MMU-1538133	G0 and Early G1	1/1137	16/8731	0.0625	0.479936	-0.805629	0.892944	1	0.75909	Lin52	1
R-MMU-190242	FGFR1 ligand binding and activation	1/1137	16/8731	0.0625	0.479936	-0.805629	0.892944	1	0.75909	Gipc1	1
R-MMU-193639	p75NTR signals via NF-kB	1/1137	16/8731	0.0625	0.479936	-0.805629	0.892944	1	0.75909	Ubb	1
R-MMU-5654704	SHC-mediated cascade:FGFR3	1/1137	16/8731	0.0625	0.479936	-0.805629	0.892944	1	0.75909	Grb2	1
R-MMU-6788467	IL-6-type cytokine receptor ligand interactions	1/1137	16/8731	0.0625	0.479936	-0.805629	0.892944	1	0.75909	Il6st	1
R-MMU-9018682	Biosynthesis of maresins	1/1137	16/8731	0.0625	0.479936	-0.805629	0.892944	1	0.75909	Ephx2	1
R-MMU-977068	Termination of O-glycan biosynthesis	1/1137	16/8731	0.0625	0.479936	-0.805629	0.892944	1	0.75909	St3gal2	1
R-MMU-399719	Trafficking of AMPA receptors	2/1137	28/8731	0.0714286	0.548499	-0.925882	0.895968	1	0.75909	Myo6/Ap2a1	2
R-MMU-399721	Glutamate binding, activation of AMPA receptors and synaptic plasticity	2/1137	28/8731	0.0714286	0.548499	-0.925882	0.895968	1	0.75909	Myo6/Ap2a1	2
R-MMU-5654696	Downstream signaling of activated FGFR2	2/1137	28/8731	0.0714286	0.548499	-0.925882	0.895968	1	0.75909	Grb2/Pik3ca	2
R-MMU-9009391	Extra-nuclear estrogen signaling	6/1137	69/8731	0.0869565	0.667737	-1.07213	0.900713	1	0.75909	Creb1/Mapk1/Calm2/Pik3ca/Calm3/Prmt1	6
R-MMU-3928664	Ephrin signaling	1/1137	17/8731	0.0588235	0.451705	-0.875553	0.906911	1	0.75909	Ephb3	1
R-MMU-400206	Regulation of lipid metabolism by PPARalpha	1/1137	17/8731	0.0588235	0.451705	-0.875553	0.906911	1	0.75909	Carm1	1
R-MMU-9933947	Formation of the non-canonical BAF (ncBAF) complex	1/1137	17/8731	0.0588235	0.451705	-0.875553	0.906911	1	0.75909	Bcl7b	1
R-MMU-2424491	DAP12 signaling	2/1137	29/8731	0.0689655	0.529585	-0.9818	0.906939	1	0.75909	Grb2/Pik3ca	2
R-MMU-5654687	Downstream signaling of activated FGFR1	2/1137	29/8731	0.0689655	0.529585	-0.9818	0.906939	1	0.75909	Grb2/Pik3ca	2
R-MMU-446728	Cell junction organization	6/1137	70/8731	0.0857143	0.658198	-1.11094	0.907958	1	0.75909	Tesk1/Pxn/Cadm1/Actn1/Sp1/Ilf3	6
R-MMU-1500931	Cell-Cell communication	8/1137	89/8731	0.0898876	0.690245	-1.13647	0.908038	1	0.75909	Grb2/Tesk1/Pxn/Cadm1/Actn1/Sp1/Ilf3/Nck1	8
R-MMU-418990	Adherens junctions interactions	3/1137	40/8731	0.075	0.575923	-1.04014	0.908256	1	0.75909	Cadm1/Sp1/Ilf3	3
R-MMU-156580	Phase II - Conjugation of compounds	9/1137	99/8731	0.0909091	0.698089	-1.16894	0.912092	1	0.75909	Mtr/Mtrr/Abhd10/Gstm4/Akr1a1/Gstz1/Slc26a2/Ggt7/Papss1	9
R-MMU-352230	Amino acid transport across the plasma membrane	2/1137	30/8731	0.0666667	0.511932	-1.03612	0.91682	1	0.75909	Slc3a2/Slc7a1	2
R-MMU-451326	Activation of kainate receptors upon glutamate binding	2/1137	30/8731	0.0666667	0.511932	-1.03612	0.91682	1	0.75909	Calm2/Calm3	2
R-MMU-190241	FGFR2 ligand binding and activation	1/1137	18/8731	0.0555556	0.42661	-0.942225	0.919057	1	0.75909	Fgfbp3	1
R-MMU-5654706	FRS-mediated FGFR3 signaling	1/1137	18/8731	0.0555556	0.42661	-0.942225	0.919057	1	0.75909	Grb2	1
R-MMU-5676594	TNF receptor superfamily (TNFSF) members mediating non-canonical NF-kB pathway	1/1137	18/8731	0.0555556	0.42661	-0.942225	0.919057	1	0.75909	Map3k14	1
R-MMU-9933946	Formation of the embryonic stem cell BAF (esBAF) complex	1/1137	18/8731	0.0555556	0.42661	-0.942225	0.919057	1	0.75909	Bcl7b	1
R-MMU-9006936	Signaling by TGFB family members	10/1137	110/8731	0.0909091	0.698089	-1.23296	0.921383	1	0.75909	Mtmr4/Mapk1/Trim33/Rhoa/Ccnt2/Ubb/Sp1/Ube2d3/Gipc1/Aph1b	10
R-MMU-5362517	Signaling by Retinoic Acid	3/1137	42/8731	0.0714286	0.548499	-1.13488	0.924664	1	0.75909	Rxrb/Dhrs3/Pdhx	3
R-MMU-192105	Synthesis of bile acids and bile salts	2/1137	31/8731	0.0645161	0.495418	-1.08894	0.925709	1	0.75909	Acot8/Osbp	2
R-MMU-397795	G-protein beta:gamma signalling	2/1137	31/8731	0.0645161	0.495418	-1.08894	0.925709	1	0.75909	Cdc42/Rhoa	2
R-MMU-917977	Transferrin endocytosis and recycling	2/1137	31/8731	0.0645161	0.495418	-1.08894	0.925709	1	0.75909	Atp6v1h/Tfrc	2
R-MMU-202733	Cell surface interactions at the vascular wall	10/1137	111/8731	0.0900901	0.6918	-1.26442	0.926298	1	0.75909	Mif/Ppia/Atp1b2/Grb2/Slc3a2/Pik3ca/Slc16a1/Yes1/Glg1/Bsg	10
R-MMU-189483	Heme degradation	1/1137	19/8731	0.0526316	0.404157	-1.00601	0.92962	1	0.75909	Hmox1	1
R-MMU-2022870	Chondroitin sulfate biosynthesis	1/1137	19/8731	0.0526316	0.404157	-1.00601	0.92962	1	0.75909	Chst12	1
R-MMU-202433	Generation of second messenger molecules	1/1137	19/8731	0.0526316	0.404157	-1.00601	0.92962	1	0.75909	Nck1	1
R-MMU-388844	Receptor-type tyrosine-protein phosphatases	1/1137	19/8731	0.0526316	0.404157	-1.00601	0.92962	1	0.75909	Ppfia1	1
R-MMU-445144	Signal transduction by L1	1/1137	19/8731	0.0526316	0.404157	-1.00601	0.92962	1	0.75909	Mapk1	1
R-MMU-5654688	SHC-mediated cascade:FGFR1	1/1137	19/8731	0.0526316	0.404157	-1.00601	0.92962	1	0.75909	Grb2	1
R-MMU-5654719	SHC-mediated cascade:FGFR4	1/1137	19/8731	0.0526316	0.404157	-1.00601	0.92962	1	0.75909	Grb2	1
R-MMU-5683826	Surfactant metabolism	1/1137	19/8731	0.0526316	0.404157	-1.00601	0.92962	1	0.75909	Ccdc59	1
R-MMU-8854691	Interleukin-20 family signaling	1/1137	19/8731	0.0526316	0.404157	-1.00601	0.92962	1	0.75909	Stat3	1
R-MMU-8963898	Plasma lipoprotein assembly	1/1137	19/8731	0.0526316	0.404157	-1.00601	0.92962	1	0.75909	Prkaca	1
R-MMU-8964616	G beta:gamma signalling through CDC42	1/1137	19/8731	0.0526316	0.404157	-1.00601	0.92962	1	0.75909	Cdc42	1
R-MMU-9840309	Glycosphingolipid biosynthesis	1/1137	19/8731	0.0526316	0.404157	-1.00601	0.92962	1	0.75909	St3gal2	1
R-MMU-9934037	Formation of neuronal progenitor and neuronal BAF (npBAF and nBAF)	1/1137	19/8731	0.0526316	0.404157	-1.00601	0.92962	1	0.75909	Bcl7b	1
R-MMU-9842860	Regulation of endogenous retroelements	8/1137	93/8731	0.0860215	0.660557	-1.27337	0.930419	1	0.75909	H2ac6/H2bc4/Zfp53/H2az2/H2ac11/H2bc11/H4c3/H4c1	8
R-MMU-9843940	Regulation of endogenous retroelements by KRAB-ZFP proteins	8/1137	93/8731	0.0860215	0.660557	-1.27337	0.930419	1	0.75909	H2ac6/H2bc4/Zfp53/H2az2/H2ac11/H2bc11/H4c3/H4c1	8
R-MMU-381676	Glucagon-like Peptide-1 (GLP1) regulates insulin secretion	2/1137	32/8731	0.0625	0.479936	-1.14038	0.933696	1	0.75909	Itpr1/Prkaca	2
R-MMU-456926	Thrombin signalling through proteinase activated receptors (PARs)	2/1137	32/8731	0.0625	0.479936	-1.14038	0.933696	1	0.75909	Gna11/Mapk1	2
R-MMU-936837	Ion transport by P-type ATPases	4/1137	54/8731	0.0740741	0.568813	-1.22979	0.934082	1	0.75909	Atp1b2/Calm2/Atp9b/Calm3	4
R-MMU-2453902	The canonical retinoid cycle in rods (twilight vision)	1/1137	20/8731	0.05	0.383949	-1.06721	0.938805	1	0.75909	Rho	1
R-MMU-5686938	Regulation of TLR by endogenous ligand	1/1137	20/8731	0.05	0.383949	-1.06721	0.938805	1	0.75909	Hmgb1	1
R-MMU-392518	Signal amplification	2/1137	33/8731	0.0606061	0.465393	-1.19051	0.940864	1	0.75909	Gna11/Aamp	2
R-MMU-9006931	Signaling by Nuclear Receptors	20/1137	206/8731	0.0970874	0.745532	-1.43012	0.942332	1	0.75909	Creb1/H2bc4/Ep300/Mapk1/Rxrb/Calm2/Pik3ca/Kdm1a/Dhrs3/Polr2c/Polr2a/H2bc11/H4c3/H4c1/Sp1/Pdhx/Calm3/Polr2i/Prmt1/Carm1	20
R-MMU-5654693	FRS-mediated FGFR1 signaling	1/1137	21/8731	0.047619	0.365666	-1.12608	0.946793	1	0.75909	Grb2	1
R-MMU-5654699	SHC-mediated cascade:FGFR2	1/1137	21/8731	0.047619	0.365666	-1.12608	0.946793	1	0.75909	Grb2	1
R-MMU-5654712	FRS-mediated FGFR4 signaling	1/1137	21/8731	0.047619	0.365666	-1.12608	0.946793	1	0.75909	Grb2	1
R-MMU-8849932	Synaptic adhesion-like molecules	1/1137	21/8731	0.047619	0.365666	-1.12608	0.946793	1	0.75909	Rtn3	1
R-MMU-111465	Apoptotic cleavage of cellular proteins	2/1137	35/8731	0.0571429	0.438799	-1.2872	0.95305	1	0.75909	Casp3/Acin1	2
R-MMU-2173782	Binding and Uptake of Ligands by Scavenger Receptors	2/1137	35/8731	0.0571429	0.438799	-1.2872	0.95305	1	0.75909	Hsp90b1/Calr	2
R-MMU-156588	Glucuronidation	1/1137	22/8731	0.0454545	0.349045	-1.18285	0.953738	1	0.75909	Abhd10	1
R-MMU-193368	Synthesis of bile acids and bile salts via 7alpha-hydroxycholesterol	1/1137	22/8731	0.0454545	0.349045	-1.18285	0.953738	1	0.75909	Acot8	1
R-MMU-5423646	Aflatoxin activation and detoxification	1/1137	22/8731	0.0454545	0.349045	-1.18285	0.953738	1	0.75909	Ggt7	1
R-MMU-2980736	Peptide hormone metabolism	4/1137	58/8731	0.0689655	0.529585	-1.39079	0.954529	1	0.75909	Spcs1/Exoc4/Spcs3/Atp6ap2	4
R-MMU-2173789	TGF-beta receptor signaling activates SMADs	2/1137	36/8731	0.0555556	0.42661	-1.33389	0.958205	1	0.75909	Mtmr4/Ubb	2
R-MMU-421270	Cell-cell junction organization	3/1137	48/8731	0.0625	0.479936	-1.39796	0.959064	1	0.75909	Cadm1/Sp1/Ilf3	3
R-MMU-74751	Insulin receptor signalling cascade	3/1137	48/8731	0.0625	0.479936	-1.39796	0.959064	1	0.75909	Grb2/Mapk1/Pik3ca	3
R-MMU-202040	G-protein activation	1/1137	23/8731	0.0434783	0.333869	-1.2377	0.959778	1	0.75909	Gna11	1
R-MMU-350054	Notch-HLH transcription pathway	1/1137	23/8731	0.0434783	0.333869	-1.2377	0.959778	1	0.75909	Hdac2	1
R-MMU-5365859	RA biosynthesis pathway	1/1137	23/8731	0.0434783	0.333869	-1.2377	0.959778	1	0.75909	Dhrs3	1
R-MMU-5654700	FRS-mediated FGFR2 signaling	1/1137	23/8731	0.0434783	0.333869	-1.2377	0.959778	1	0.75909	Grb2	1
R-MMU-2142753	Arachidonate metabolism	4/1137	60/8731	0.0666667	0.511932	-1.46782	0.962395	1	0.75909	Mapkapk2/Ephx2/Cyp2u1/Lta4h	4
R-MMU-422356	Regulation of insulin secretion	4/1137	60/8731	0.0666667	0.511932	-1.46782	0.962395	1	0.75909	Gna11/Itpr1/Acsl3/Prkaca	4
R-MMU-383280	Nuclear Receptor transcription pathway	3/1137	49/8731	0.0612245	0.470142	-1.43913	0.963112	1	0.75909	Rxrb/Esrra/Nr1d2	3
R-MMU-1971475	A tetrasaccharide linker sequence is required for GAG synthesis	1/1137	24/8731	0.0416667	0.319957	-1.2908	0.96503	1	0.75909	Gpc2	1
R-MMU-3238698	WNT ligand biogenesis and trafficking	1/1137	24/8731	0.0416667	0.319957	-1.2908	0.96503	1	0.75909	Vps29	1
R-MMU-8979227	Triglyceride metabolism	1/1137	24/8731	0.0416667	0.319957	-1.2908	0.96503	1	0.75909	Gk	1
R-MMU-1483166	Synthesis of PA	2/1137	38/8731	0.0526316	0.404157	-1.42427	0.966933	1	0.75909	Miga2/Agpat1	2
R-MMU-418346	Platelet homeostasis	5/1137	73/8731	0.0684932	0.525958	-1.5737	0.969317	1	0.75909	Ppp2r1a/Calm2/Pafah2/Itpr1/Calm3	5
R-MMU-392451	G beta:gamma signalling through PI3Kgamma	1/1137	25/8731	0.04	0.307159	-1.34229	0.969596	1	0.75909	Rhoa	1
R-MMU-418592	ADP signalling through P2Y purinoceptor 1	1/1137	25/8731	0.04	0.307159	-1.34229	0.969596	1	0.75909	Gna11	1
R-MMU-425366	Transport of bile salts and organic acids, metal ions and amine compounds	5/1137	74/8731	0.0675676	0.51885	-1.60829	0.971982	1	0.75909	Slc39a7/Slc16a1/Bsg/Slc39a6/Slc31a1	5
R-MMU-1296072	Voltage gated Potassium channels	2/1137	40/8731	0.05	0.383949	-1.511	0.973893	1	0.75909	Kcnv2/Kcnc3	2
R-MMU-446219	Synthesis of substrates in N-glycan biosythesis	4/1137	64/8731	0.0625	0.479936	-1.61571	0.974479	1	0.75909	Nus1/Fpgt/St3gal2/Pmm1	4
R-MMU-109704	PI3K Cascade	2/1137	41/8731	0.0487805	0.374584	-1.55311	0.976819	1	0.75909	Grb2/Pik3ca	2
R-MMU-194068	Bile acid and bile salt metabolism	2/1137	41/8731	0.0487805	0.374584	-1.55311	0.976819	1	0.75909	Acot8/Osbp	2
R-MMU-1266695	Interleukin-7 signaling	1/1137	27/8731	0.037037	0.284407	-1.44092	0.97702	1	0.75909	Stat3	1
R-MMU-211958	Miscellaneous substrates	1/1137	27/8731	0.037037	0.284407	-1.44092	0.97702	1	0.75909	Cyp2u1	1
R-MMU-3295583	TRP channels	1/1137	27/8731	0.037037	0.284407	-1.44092	0.97702	1	0.75909	Trpc4ap	1
R-MMU-354192	Integrin signaling	1/1137	27/8731	0.037037	0.284407	-1.44092	0.97702	1	0.75909	Grb2	1
R-MMU-8963899	Plasma lipoprotein remodeling	1/1137	27/8731	0.037037	0.284407	-1.44092	0.97702	1	0.75909	Lmf2	1
R-MMU-5576891	Cardiac conduction	7/1137	98/8731	0.0714286	0.548499	-1.73918	0.97816	1	0.75909	Atp1b2/Calm2/Npr2/Itpr1/Ahcyl1/Calm3/Prkaca	7
R-MMU-9748784	Drug ADME	8/1137	109/8731	0.0733945	0.563595	-1.77399	0.979341	1	0.75909	Nme1/Adk/Pnp/Adal/Slc16a1/Bsg/Slc29a2/Ggt7	8
R-MMU-112399	IRS-mediated signalling	2/1137	42/8731	0.047619	0.365666	-1.59445	0.979427	1	0.75909	Grb2/Pik3ca	2
R-MMU-211981	Xenobiotics	1/1137	28/8731	0.0357143	0.274249	-1.48828	0.980021	1	0.75909	Arnt	1
R-MMU-211945	Phase I - Functionalization of compounds	8/1137	110/8731	0.0727273	0.558471	-1.80314	0.980941	1	0.75909	Nqo2/Cyp2u1/Adh5/Cyb5b/Fdxr/Acss2/Arnt/Cyp51	8
R-MMU-112315	Transmission across Chemical Synapses	17/1137	199/8731	0.0854271	0.655993	-1.89942	0.98212	1	0.75909	Gls/Creb1/Camkk1/Calm2/Snap25/Prkar1b/Tomt/Ppfia1/Rab3a/Myo6/Syt1/Rps6ka2/Calm3/Ap2a1/Dlg2/Prkaca/Hspa8	17
R-MMU-77387	Insulin receptor recycling	1/1137	29/8731	0.0344828	0.264792	-1.53445	0.982632	1	0.75909	Atp6v1h	1
R-MMU-425393	Transport of inorganic cations/anions and amino acids/oligopeptides	7/1137	101/8731	0.0693069	0.532207	-1.82962	0.983041	1	0.75909	Calm2/Slc3a2/Slc4a2/Ahcyl2/Slc26a2/Slc7a1/Calm3	7
R-MMU-76005	Response to elevated platelet cytosolic Ca2+	9/1137	122/8731	0.0737705	0.566482	-1.86579	0.983439	1	0.75909	Brpf3/Gtpbp2/Calm2/Stxbp3/Aplp2/Actn1/Vcl/Calm3/Manf	9
R-MMU-6806667	Metabolism of fat-soluble vitamins	2/1137	44/8731	0.0454545	0.349045	-1.67492	0.983816	1	0.75909	Vkorc1l1/Gpc2	2
R-MMU-201451	Signaling by BMP	1/1137	30/8731	0.0333333	0.255966	-1.5795	0.984901	1	0.75909	Ube2d3	1
R-MMU-6794361	Neurexins and neuroligins	1/1137	30/8731	0.0333333	0.255966	-1.5795	0.984901	1	0.75909	Dlg2	1
R-MMU-8957275	Post-translational protein phosphorylation	8/1137	113/8731	0.0707965	0.543645	-1.88926	0.98508	1	0.75909	Mia3/Pdia6/Wfs1/Calu/Mbtps1/Aplp2/Hsp90b1/Prkcsh	8
R-MMU-9749641	Aspirin ADME	2/1137	45/8731	0.0444444	0.341288	-1.71413	0.985655	1	0.75909	Slc16a1/Bsg	2
R-MMU-418597	G alpha (z) signalling events	1/1137	31/8731	0.0322581	0.247709	-1.62353	0.986874	1	0.75909	Rgs20	1
R-MMU-9753281	Paracetamol ADME	1/1137	31/8731	0.0322581	0.247709	-1.62353	0.986874	1	0.75909	Ggt7	1
R-MMU-9709957	Sensory Perception	14/1137	175/8731	0.08	0.614318	-1.99418	0.986957	1	0.75909	Guca1b/Calm2/Dhrs3/Pde6b/Sag/Pde6g/Guca1a/Camkmt/Nmt2/Grk4/Gpc2/Rho/Calm3/Gnat1	14
R-MMU-2428928	IRS-related events triggered by IGF1R	2/1137	46/8731	0.0434783	0.333869	-1.75269	0.98729	1	0.75909	Grb2/Pik3ca	2
R-MMU-112314	Neurotransmitter receptors and postsynaptic signal transmission	10/1137	136/8731	0.0735294	0.564631	-1.97996	0.987706	1	0.75909	Creb1/Camkk1/Calm2/Prkar1b/Myo6/Rps6ka2/Calm3/Ap2a1/Dlg2/Prkaca	10
R-MMU-390522	Striated Muscle Contraction	1/1137	32/8731	0.03125	0.239968	-1.66657	0.988589	1	0.75909	Actn3	1
R-MMU-1793185	Chondroitin sulfate/dermatan sulfate metabolism	2/1137	47/8731	0.0425532	0.326765	-1.79064	0.988743	1	0.75909	Gpc2/Chst12	2
R-MMU-2428924	IGF1R signaling cascade	2/1137	47/8731	0.0425532	0.326765	-1.79064	0.988743	1	0.75909	Grb2/Pik3ca	2
R-MMU-114608	Platelet degranulation	8/1137	117/8731	0.0683761	0.525058	-2.00116	0.989307	1	0.75909	Brpf3/Gtpbp2/Calm2/Aplp2/Actn1/Vcl/Calm3/Manf	8
R-MMU-211897	Cytochrome P450 - arranged by substrate type	4/1137	73/8731	0.0547945	0.420766	-1.92291	0.989681	1	0.75909	Cyp2u1/Fdxr/Arnt/Cyp51	4
R-MMU-2404192	Signaling by Type 1 Insulin-like Growth Factor 1 Receptor (IGF1R)	2/1137	48/8731	0.0416667	0.319957	-1.82799	0.990033	1	0.75909	Grb2/Pik3ca	2
R-MMU-4085001	Sialic acid metabolism	1/1137	33/8731	0.030303	0.232696	-1.7087	0.990081	1	0.75909	St3gal2	1
R-MMU-5173214	O-glycosylation of TSR domain-containing proteins	1/1137	33/8731	0.030303	0.232696	-1.7087	0.990081	1	0.75909	Adamts17	1
R-MMU-381426	Regulation of Insulin-like Growth Factor (IGF) transport and uptake by Insulin-like Growth Factor Binding Proteins (IGFBPs)	8/1137	119/8731	0.0672269	0.516234	-2.05593	0.990972	1	0.75909	Mia3/Pdia6/Wfs1/Calu/Mbtps1/Aplp2/Hsp90b1/Prkcsh	8
R-MMU-74752	Signaling by Insulin receptor	4/1137	75/8731	0.0533333	0.409546	-1.98706	0.991609	1	0.75909	Atp6v1h/Grb2/Mapk1/Pik3ca	4
R-MMU-211859	Biological oxidations	17/1137	213/8731	0.0798122	0.612876	-2.21321	0.992844	1	0.75909	Mtr/Nqo2/Mtrr/Abhd10/Gstm4/Cyp2u1/Adh5/Akr1a1/Cyb5b/Fdxr/Gstz1/Slc26a2/Ggt7/Acss2/Arnt/Papss1/Cyp51	17
R-MMU-1222556	ROS and RNS production in phagocytes	1/1137	36/8731	0.0277778	0.213305	-1.8301	0.993485	1	0.75909	Atp6v1h	1
R-MMU-76009	Platelet Aggregation (Plug Formation)	1/1137	36/8731	0.0277778	0.213305	-1.8301	0.993485	1	0.75909	Grb2	1
R-MMU-6794362	Protein-protein interactions at synapses	3/1137	65/8731	0.0461538	0.354414	-2.0214	0.993533	1	0.75909	Rtn3/Ppfia1/Dlg2	3
R-MMU-76002	Platelet activation, signaling and aggregation	20/1137	245/8731	0.0816327	0.626855	-2.29224	0.99413	1	0.75909	Gna11/Grb2/Mapk1/Brpf3/Gtpbp2/Calm2/Abhd12/Pik3ca/Stxbp3/Cdc42/Itpr1/Raf1/Aplp2/Rhoa/Aamp/Rhob/Actn1/Vcl/Calm3/Manf	20
R-MMU-199418	Negative regulation of the PI3K/AKT network	7/1137	114/8731	0.0614035	0.471516	-2.19765	0.994611	1	0.75909	Pip4k2c/Grb2/Mapk1/Ppp2r1a/Pik3ca/Phlpp1/Pip5k1c	7
R-MMU-983712	Ion channel transport	12/1137	168/8731	0.0714286	0.548499	-2.2864	0.994987	1	0.75909	Atp6v1h/Atp1b2/Calm2/Atp9b/Trpc4ap/Wwp1/Raf1/Ano2/Ubb/Stom/Clcn6/Calm3	12
R-MMU-1650814	Collagen biosynthesis and modifying enzymes	2/1137	56/8731	0.0357143	0.274249	-2.10814	0.996281	1	0.75909	Plod3/Colgalt1	2
R-MMU-975634	Retinoid metabolism and transport	1/1137	40/8731	0.025	0.191974	-1.98186	0.996281	1	0.75909	Gpc2	1
R-MMU-6811558	PI5P, PP2A and IER3 Regulate PI3K/AKT Signaling	6/1137	107/8731	0.0560748	0.430597	-2.29303	0.996408	1	0.75909	Pip4k2c/Grb2/Mapk1/Ppp2r1a/Pik3ca/Pip5k1c	6
R-MMU-397014	Muscle contraction	10/1137	152/8731	0.0657895	0.505196	-2.38116	0.996638	1	0.75909	Atp1b2/Calm2/Actn3/Npr2/Pxn/Itpr1/Vcl/Ahcyl1/Calm3/Prkaca	10
R-MMU-2172127	DAP12 interactions	2/1137	57/8731	0.0350877	0.269438	-2.1411	0.996716	1	0.75909	Grb2/Pik3ca	2
R-MMU-5173105	O-linked glycosylation	5/1137	102/8731	0.0490196	0.376421	-2.45111	0.998206	1	0.75909	B3galnt2/Large2/Adamts17/St3gal2/Pomt2	5
R-MMU-163125	Post-translational modification: synthesis of GPI-anchored proteins	3/1137	80/8731	0.0375	0.287962	-2.47552	0.998852	1	0.75909	Pigm/Pigf/Piga	3
R-MMU-425407	SLC-mediated transmembrane transport	15/1137	224/8731	0.0669643	0.514217	-2.8499	0.999296	1	0.75909	Slc39a7/Calm2/Slc3a2/Slc16a1/Slc4a2/Ahcyl2/Slc25a4/Arl2bp/Bsg/Slc39a6/Slc26a2/Slc29a2/Slc31a1/Slc7a1/Calm3	15
R-MMU-1474290	Collagen formation	2/1137	70/8731	0.0285714	0.219399	-2.53715	0.999363	1	0.75909	Plod3/Colgalt1	2
R-MMU-913709	O-linked glycosylation of mucins	1/1137	54/8731	0.0185185	0.142203	-2.44652	0.999479	1	0.75909	St3gal2	1
R-MMU-216083	Integrin cell surface interactions	1/1137	69/8731	0.0144928	0.11129	-2.86766	0.999937	1	0.75909	Bsg	1
R-MMU-416476	G alpha (q) signalling events	10/1137	199/8731	0.0502513	0.385878	-3.39084	0.999954	1	0.75909	Creb1/Rgs2/Nmbr/Gna11/Grb2/Mapk1/Abhd12/Pik3ca/Itpr1/Rps6ka2	10
R-MMU-112316	Neuronal System	20/1137	320/8731	0.0625	0.479936	-3.66741	0.999979	1	0.75909	Gls/Creb1/Camkk1/Calm2/Rtn3/Kcnv2/Snap25/Prkar1b/Kcnc3/Tomt/Ppfia1/Rab3a/Myo6/Syt1/Rps6ka2/Calm3/Ap2a1/Dlg2/Prkaca/Hspa8	20
R-MMU-1296071	Potassium Channels	2/1137	98/8731	0.0204082	0.156714	-3.24832	0.999983	1	0.75909	Kcnv2/Kcnc3	2
R-MMU-418555	G alpha (s) signalling events	3/1137	130/8731	0.0230769	0.177207	-3.65712	0.999998	1	0.75909	Prkar1b/Grk6/Prkaca	3
R-MMU-1474228	Degradation of the extracellular matrix	2/1137	124/8731	0.016129	0.123855	-3.80201	0.999999	1	0.75909	Capn10/Bsg	2
R-MMU-418594	G alpha (i) signalling events	12/1137	271/8731	0.0442804	0.340029	-4.27048	1	1	0.75909	Rgs20/Gna11/Camkk1/Mapk1/Ppp2r1a/Calm2/Cdk5/Prkar1b/Rho/Calm3/Prkaca/Gnat1	12
R-MMU-375276	Peptide ligand-binding receptors	2/1137	185/8731	0.0108108	0.083016	-4.87774	1	1	0.75909	Nmbr/Eef1ece2	2
R-MMU-1474244	Extracellular matrix organization	4/1137	263/8731	0.0152091	0.116791	-5.62734	1	1	0.75909	Plod3/Colgalt1/Capn10/Bsg	4
R-MMU-373076	Class A/1 (Rhodopsin-like receptors)	3/1137	305/8731	0.00983607	0.0755309	-6.35892	1	1	0.75909	Nmbr/Eef1ece2/Rho	3
R-MMU-500792	GPCR ligand binding	3/1137	392/8731	0.00765306	0.0587677	-7.37794	1	1	0.75909	Nmbr/Eef1ece2/Rho	3
