# Supplementary material for: Stress Responsive bZIP Transcription Factors ATF4 and BACH1 Cooperate With MAF-Family bZIP Protein NRL to Fine-Tune Rod Photoreceptor Gene Expression
Source: Invest Ophthalmol Vis Sci. 2026 Jun 5;67(6):9. doi: 10.1167/iovs.67.6.9 (PMC13249099; doi:10.1167/iovs.67.6.9)
Supplement: Supplement 2 [file iovs-67-6-9_s002.zip › Supplemental_Tables/Table_S3.xls]

## Sheet: Table_S3
ID	Description	GeneRatio	BgRatio	RichFactor	FoldEnrichment	zScore	pvalue	p.adjust	qvalue	geneID	Count
GO:0034976	response to endoplasmic reticulum stress	52/1102	283/23249	0.183746	3.8765	10.8603	3.01897688926792e-17	1.51884727299069e-13	1.2813173492135e-13	Calr/Herpud1/Prkn/Rnf5/Ufm1/Eif2a/Serp1/Herpud2/Manf/Usp19/Man1b1/Sec16a/Hspa5/Ddrgk1/Bcl2l1/Tmem129/Wfs1/Ficd/Rnft2/Tmed2/Ufl1/Vcp/Sec61b/Erp44/Jun/Faf1/Casp9/Hsp90b1/Apaf1/Cep290/Tmtc3/Ddit3/Sdf2l1/Gsk3b/Rnf121/Canx/Derl2/Rnft1/Nfe2l1/Tmub2/Ccdc47/Ppp1r15b/Edem3/Selenok/Pdia4/Eif2ak3/Lpcat3/Jkamp/Sel1l/Pla2g6/Tmbim6/Ddx3x	52
GO:0008380	RNA splicing	63/1102	460/23249	0.136957	2.88938	9.12983	3.35335557380572e-14	8.43536594590828e-11	7.11617351241298e-11	Lsm4/Lsm6/Txnl4b/Dhx38/Khsrp/Hnrnpll/Srsf7/Cript/Rbm15/Ilf3/Hspa8/Ddx41/BC005624/Hnrnpa3/Raly/Rbm39/Zfp64/Rbm48/Prkrip1/Fbxo24/Trrap/Bud31/Thoc1/Tcerg1/Ybx1/Cdk11b/Cdc40/Snrpd3/Ptbp1/Cactin/Hnrnpl/Prmt1/Scaf1/Snrnp70/Rps13/Fus/Snrnp25/Usp22/Polr2a/Eif1/Ddx42/Ddx5/Tsen54/Jmjd6/Srsf2/Sf3b1/Ncl/Ivns1abp/Sde2/Sf1/Hnrnpc/Prmt5/Acin1/Wbp4/Hnrnpa2b1/Tia1/Wbp11/Pabpc1/Ddx17/Ddx23/Tmbim6/Hnrnpa1/Pqbp1	63
GO:0042254	ribosome biogenesis	49/1102	317/23249	0.154574	3.26107	9.04165	2.64295887260265e-13	4.43224202935465e-10	3.73909128923997e-10	Lsm6/Ddx28/Tfb1m/Gtf2h5/Rpusd1/Afg2a/Eif2a/Ppan/Fdxacb1/Heatr1/Mterf3/Utp15/Surf6/Tsc1/Ddx31/Exosc2/Nat10/Nop14/Ddx51/Noc4l/Wdr36/Wdr18/Rexo1/Prkdc/Rps19/Exosc5/Mphosph10/Rps13/Pelp1/Rpl27/Rpl38/Usp36/Imp4/Eif5b/Wdr12/Ncl/Tfb2m/Sde2/Nvl/Exosc1/Bms1/Wbp11/Eif5/Dcaf13/Bop1/Ddx17/Ddx3x/Dkc1/Pin4	49
GO:0006417	regulation of translation	51/1102	370/23249	0.137838	2.90798	8.25243	7.54544881451296e-12	9.49028824645368e-09	8.00611832108323e-09	Abce1/Calr/Cnot1/Uqcc2/Eif2a/Serp1/Ilf3/Ifrd2/Inpp5e/Tsc1/Alkbh3/Nat10/Caprin1/Wfs1/Mvk/Mapkapk5/Tmed2/Otud6b/Ybx1/Eif4ebp2/Ptbp1/Cdk4/Prkdc/Cnot3/Prmt1/Rpl13a/Eif4g2/Cnot8/Eif5a/Tob1/Eif1/Rpl38/Unk/Tnrc6c/Eif5b/Cnot9/Ncl/Ppp1r15b/Tpr/Srp9/Eprs1/Nolc1/Eif2ak3/Tia1/Eif5/Pabpc1/Scrib/Eif3d/Tnrc6b/Ep300/Ddx3x	51
GO:0022613	ribonucleoprotein complex biogenesis	57/1102	447/23249	0.127517	2.69023	8.04897	1.09404817543513e-11	1.10083127412283e-08	9.28674156495671e-09	Lsm4/Lsm6/Ddx28/Tfb1m/Gtf2h5/Rpusd1/Afg2a/Eif2a/Ppan/Fdxacb1/Heatr1/Mterf3/Utp15/Surf6/Tsc1/Ddx31/Exosc2/Nat10/Nop14/Ddx51/Noc4l/Wdr36/Snrpd3/Wdr18/Rexo1/Prkdc/Rps19/Exosc5/Rpl13a/Mphosph10/Eif3f/Rps13/Pelp1/Rpl27/Ddx42/Rpl38/Usp36/Imp4/Eif5b/Sf3b1/Wdr12/Ncl/Tfb2m/Sde2/Nvl/Exosc1/Prmt5/Bms1/Wbp11/Eif5/Dcaf13/Bop1/Eif3d/Ddx17/Ddx3x/Dkc1/Pin4	57
GO:0006364	rRNA processing	36/1102	215/23249	0.167442	3.53254	8.32179	3.827592013004e-11	3.20943590290385e-08	2.7075177186723e-08	Lsm6/Tfb1m/Gtf2h5/Rpusd1/Ppan/Fdxacb1/Heatr1/Utp15/Exosc2/Nat10/Nop14/Ddx51/Wdr36/Wdr18/Rexo1/Prkdc/Rps19/Exosc5/Mphosph10/Pelp1/Rpl27/Usp36/Imp4/Wdr12/Ncl/Tfb2m/Sde2/Nvl/Exosc1/Bms1/Wbp11/Dcaf13/Bop1/Ddx17/Dkc1/Pin4	36
GO:0036503	ERAD pathway	25/1102	111/23249	0.225225	4.7516	8.83774	5.63768721232998e-11	4.05188633789031e-08	3.41821877294955e-08	Calr/Herpud1/Rnf5/Eif2a/Usp19/Man1b1/Hspa5/Tmem129/Wfs1/Rnft2/Vcp/Sec61b/Faf1/Hsp90b1/Sdf2l1/Rnf121/Canx/Derl2/Rnft1/Tmub2/Ccdc47/Edem3/Eif2ak3/Jkamp/Sel1l	25
GO:0017148	negative regulation of translation	27/1102	146/23249	0.184932	3.90152	7.84501	1.10577616319164e-09	6.95394984627145e-07	5.86643353945883e-07	Calr/Cnot1/Eif2a/Ilf3/Ifrd2/Inpp5e/Tsc1/Alkbh3/Caprin1/Wfs1/Mvk/Otud6b/Ybx1/Eif4ebp2/Rpl13a/Tob1/Unk/Cnot9/Ncl/Tpr/Srp9/Eprs1/Eif2ak3/Tia1/Scrib/Tnrc6b/Ddx3x	27
GO:0051054	positive regulation of DNA metabolic process	42/1102	314/23249	0.133758	2.8219	7.25049	1.35561234374681e-09	7.43154877378067e-07	6.26934158865218e-07	Tcp1/Chtf18/Brpf3/Ppp1r10/Hdgfl2/Msh2/Cct3/Mlh1/Ciz1/Ino80/Paxip1/Ep400/Mapkapk5/Trrap/Hmgb1/Ino80c/Jun/Faf1/Prkdc/Tfrc/Gsk3b/Kmt5c/Prmt1/Fus/Mrnip/Kat7/Brca1/Cbx8/Cacybp/Nvl/Oga/Top2b/Pnp/Hmbox1/Hnrnpa2b1/Cct7/Tigar/Yy1/Hsf1/Arid2/Mcrs1/Dkc1	42
GO:0072594	establishment of protein localization to organelle	53/1102	454/23249	0.11674	2.46288	7.0217	1.47715141597708e-09	7.43154877378067e-07	6.26934158865218e-07	Ing1/Herpud1/Nutf2/Mon1b/Nup133/Tomm20/Tcp1/Pex2/Ect2/Ufm1/Fbxw7/Cct3/Timm29/Hspa8/Rab11a/E2f3/Sec61a2/Hspa5/Cry2/Chp1/Mavs/Pex1/Zfand2a/Srp19/Sec61b/Pex10/Pex3/Timm13/Ddit3/Tomm70a/Get1/Tomm40/Gsk3a/Bmal1/Kpnb1/Stat3/Brca1/Ddx5/Nup85/Rab23/Hspd1/Bcs1l/Tpr/Srp9/Nolc1/Nup58/Bnip3l/Cct7/M6pr/Immp2l/Ep300/Timm17b/Dkc1	53
GO:0035966	response to topologically incorrect protein	26/1102	141/23249	0.184397	3.89024	7.67873	2.3899734741404e-09	9.71881158113139e-07	8.19890328282998e-07	Herpud1/Pacrg/Daxx/Eif2a/Serp1/Herpud2/Manf/Upf2/Hspa5/Ddrgk1/Tmem129/Wfs1/Ficd/Tmed2/Ufl1/Vcp/Erp44/Ddit3/Sdf2l1/Derl2/Hspd1/Edem3/Eif2ak3/Jkamp/Hsf1/Tmbim6	26
GO:0000375	RNA splicing, via transesterification reactions	41/1102	309/23249	0.132686	2.79929	7.10248	2.70449934676683e-09	9.71881158113139e-07	8.19890328282998e-07	Lsm4/Lsm6/Txnl4b/Dhx38/Srsf7/Rbm15/Ilf3/Hspa8/Ddx41/BC005624/Hnrnpa3/Rbm39/Zfp64/Fbxo24/Bud31/Cdc40/Snrpd3/Ptbp1/Cactin/Hnrnpl/Snrnp70/Snrnp25/Eif1/Ddx42/Ddx5/Jmjd6/Srsf2/Sf3b1/Ncl/Sde2/Sf1/Hnrnpc/Prmt5/Acin1/Wbp4/Hnrnpa2b1/Tia1/Ddx17/Ddx23/Hnrnpa1/Pqbp1	41
GO:0000377	RNA splicing, via transesterification reactions with bulged adenosine as nucleophile	41/1102	309/23249	0.132686	2.79929	7.10248	2.70449934676683e-09	9.71881158113139e-07	8.19890328282998e-07	Lsm4/Lsm6/Txnl4b/Dhx38/Srsf7/Rbm15/Ilf3/Hspa8/Ddx41/BC005624/Hnrnpa3/Rbm39/Zfp64/Fbxo24/Bud31/Cdc40/Snrpd3/Ptbp1/Cactin/Hnrnpl/Snrnp70/Snrnp25/Eif1/Ddx42/Ddx5/Jmjd6/Srsf2/Sf3b1/Ncl/Sde2/Sf1/Hnrnpc/Prmt5/Acin1/Wbp4/Hnrnpa2b1/Tia1/Ddx17/Ddx23/Hnrnpa1/Pqbp1	41
GO:0000398	mRNA splicing, via spliceosome	41/1102	309/23249	0.132686	2.79929	7.10248	2.70449934676683e-09	9.71881158113139e-07	8.19890328282998e-07	Lsm4/Lsm6/Txnl4b/Dhx38/Srsf7/Rbm15/Ilf3/Hspa8/Ddx41/BC005624/Hnrnpa3/Rbm39/Zfp64/Fbxo24/Bud31/Cdc40/Snrpd3/Ptbp1/Cactin/Hnrnpl/Snrnp70/Snrnp25/Eif1/Ddx42/Ddx5/Jmjd6/Srsf2/Sf3b1/Ncl/Sde2/Sf1/Hnrnpc/Prmt5/Acin1/Wbp4/Hnrnpa2b1/Tia1/Ddx17/Ddx23/Hnrnpa1/Pqbp1	41
GO:0006986	response to unfolded protein	24/1102	123/23249	0.195122	4.11651	7.7303	3.02277425853125e-09	1.01383848631138e-06	8.55286021782316e-07	Herpud1/Pacrg/Daxx/Eif2a/Serp1/Herpud2/Manf/Upf2/Hspa5/Ddrgk1/Tmem129/Wfs1/Ficd/Tmed2/Ufl1/Erp44/Ddit3/Derl2/Hspd1/Edem3/Eif2ak3/Jkamp/Hsf1/Tmbim6	24
GO:0016072	rRNA metabolic process	36/1102	255/23249	0.141176	2.97841	7.08608	4.78130255966675e-09	1.49528676330391e-06	1.26144142728585e-06	Lsm6/Tfb1m/Gtf2h5/Rpusd1/Ppan/Fdxacb1/Heatr1/Utp15/Exosc2/Nat10/Nop14/Ddx51/Wdr36/Wdr18/Rexo1/Prkdc/Rps19/Exosc5/Mphosph10/Pelp1/Rpl27/Usp36/Imp4/Wdr12/Ncl/Tfb2m/Sde2/Nvl/Exosc1/Bms1/Wbp11/Dcaf13/Bop1/Ddx17/Dkc1/Pin4	36
GO:0045862	positive regulation of proteolysis	33/1102	221/23249	0.149321	3.15025	7.16444	5.05264857407404e-09	1.49528676330391e-06	1.26144142728585e-06	Adam9/Herpud1/Ist1/Prkn/Traf7/Socs5/Eif2a/Fbxw7/Hspa8/Aph1b/Aph1c/Ddrgk1/Wfs1/Paqr3/Rnft2/Zfand2a/Ufl1/Vcp/Nrdc/Hdac2/Oaz1/Tmtc3/Gsk3b/Hspbp1/Gsk3a/Rnft1/Stat3/Btrc/Oga/Eif2ak3/Usp5/Myh9/Ep300	33
GO:0030518	nuclear receptor-mediated steroid hormone signaling pathway	23/1102	119/23249	0.193277	4.07759	7.50797	7.77007219768188e-09	2.15505509024468e-06	1.81802971552513e-06	Calr/Cnot1/Daxx/Safb/Safb2/Ufm1/Carm1/Rhoa/Cry2/Vps18/Ddrgk1/Ufl1/Rwdd1/Cnot3/Ube3a/Bmal1/Per1/Brca1/Ddx5/Cnot9/Kdm3a/Ddx17/Ep300	23
GO:0043401	steroid hormone receptor signaling pathway	24/1102	129/23249	0.186047	3.92504	7.4312	8.13874909851898e-09	2.15505509024468e-06	1.81802971552513e-06	Calr/Cnot1/Daxx/Safb/Safb2/Ufm1/Carm1/Rhoa/Cry2/Vps18/Ddrgk1/Ufl1/Rwdd1/Cnot3/Ube3a/Bmal1/Per1/Brca1/Ddx5/Cnot9/Esrra/Kdm3a/Ddx17/Ep300	24
GO:0140694	membraneless organelle assembly	49/1102	436/23249	0.112385	2.371	6.44639	2.10944544778141e-08	5.30631002389415e-06	4.4764652870814e-06	Lsm4/Cnot1/Ddx28/Ppp2r1a/Kifc5b/Kifc1/Eif2a/Map9/Rab11a/Rhoa/Kif9/Mlh1/Mterf3/Surf6/Caprin1/Ino80/Styxl1/Cep120/Chmp5/Cep85/Hdac2/Syt1/Mdm1/Prkdc/Rps19/C2cd3/Atxn2l/Fus/G3bp1/Myh10/Mis12/Cltc/Ska2/Kpnb1/Rpl38/Jmjd6/Eif5b/Tpr/Eml3/Chmp7/Tia1/Rho/Eif5/Dcaf13/Hsf1/Bop1/Ep300/Pqbp1/Ddx3x	49
GO:1902115	regulation of organelle assembly	34/1102	249/23249	0.136546	2.88073	6.65561	2.9650460755459e-08	7.1034032409864e-06	5.99251417373488e-06	Evi5l/Cyld/Cnot1/Ift140/Rnf5/Cript/Odad3/Rab11a/Rhoa/Kif9/Tbc1d7/Caprin1/Ttbk2/Dynll1/Mphosph9/Styxl1/Cep120/Chmp5/Tesk1/Mdm1/Pip4k2c/Gsk3b/Arhgap35/Ccdc88a/G3bp1/Wipi1/Pikfyve/Tpr/Atg2a/Eml3/Arf4/Chmp7/Hsf1/Pqbp1	34
GO:0035967	cellular response to topologically incorrect protein	21/1102	109/23249	0.192661	4.06458	7.15366	3.65940592029118e-08	8.36839599317497e-06	7.05967687589188e-06	Herpud1/Pacrg/Daxx/Eif2a/Serp1/Herpud2/Hspa5/Ddrgk1/Wfs1/Ficd/Tmed2/Ufl1/Vcp/Ddit3/Sdf2l1/Derl2/Hspd1/Edem3/Eif2ak3/Hsf1/Tmbim6	21
GO:0033143	regulation of intracellular steroid hormone receptor signaling pathway	18/1102	83/23249	0.216867	4.57527	7.27862	5.09975889342777e-08	1.08950583743239e-05	9.19119885452802e-06	Calr/Cnot1/Safb/Safb2/Ufm1/Carm1/Rhoa/Cry2/Vps18/Ddrgk1/Ufl1/Cnot3/Bmal1/Per1/Brca1/Ddx5/Cnot9/Ep300	18
GO:0061136	regulation of proteasomal protein catabolic process	29/1102	196/23249	0.147959	3.12151	6.65327	5.21669750328521e-08	1.08950583743239e-05	9.19119885452802e-06	Usp38/Gipc1/Prkaca/Herpud1/Psme3ip1/Prkn/Socs5/Eif2a/Fbxw7/Ubqln4/Usp19/Ddrgk1/Wfs1/Paqr3/Rnft2/Zfand2a/Ufl1/Vcp/Oaz1/Tmtc3/Gsk3b/Hspbp1/Gsk3a/Ubb/Rnft1/Nfe2l1/Btrc/Eif2ak3/Usp5	29
GO:0044782	cilium organization	49/1102	450/23249	0.108889	2.29724	6.19861	5.72764287809871e-08	1.08950583743239e-05	9.19119885452802e-06	Evi5l/Rab8a/Cyld/Rpgrip1l/Cfap20/Ift140/Rfx2/Ssx2ip/Odad3/Septin7/Rab11a/Cep70/Nphp3/Tbc1d7/Ssna1/Inpp5e/Ehd4/Ttbk2/Mkks/Ccdc96/Dynll1/Mphosph9/Fbxo24/Dnaaf5/Cep120/Dnai1/Tesk1/Dnai4/Cep290/Cluap1/Gsk3b/Ift57/Arhgap35/Yif1b/C2cd3/Tmem80/Ccdc88a/Rab23/Septin2/Actr3/Cep350/Gorab/Kifap3/Arf4/Ccdc66/Rp1l1/Fam161b/Ttll5/Pqbp1	49
GO:1903311	regulation of mRNA metabolic process	39/1102	318/23249	0.122642	2.58738	6.35783	5.81261371760866e-08	1.08950583743239e-05	9.19119885452802e-06	Fto/Cnot1/Safb/Safb2/Khsrp/Srsf7/Rbm15/Ahcyl1/Fam76b/Hspa8/Mlh1/Caprin1/Rbm39/Zfp64/Ybx1/Ptbp1/Cnot3/Hnrnpl/Snrnp70/Fus/Hnrnpab/Cnot8/Tob1/Eif1/Ddx5/Jmjd6/Srsf2/Tnrc6c/Ncl/Mapkapk2/Sf1/Hnrnpc/Prmt5/Acin1/Hnrnpa2b1/Tia1/Pabpc1/Ddx17/Tnrc6b	39
GO:0031929	TOR signaling	28/1102	186/23249	0.150538	3.17591	6.64607	6.0625931478165e-08	1.08950583743239e-05	9.19119885452802e-06	Prkaca/Rps6ka2/Mlst8/Pik3ca/Lamtor2/Tbck/Tbc1d7/Tsc1/Gpr155/Prex1/Rheb/Mapkapk5/Npc1/Ddit4/Eif4ebp2/Gsk3b/Gsk3a/Akt1s1/Prmt1/Ube3a/Lamtor1/Bmal1/Ccdc88a/Usp32/Sh3bp4/Pip4p1/Deptor/Ep300	28
GO:0034620	cellular response to unfolded protein	19/1102	93/23249	0.204301	4.31016	7.13485	6.06363813319557e-08	1.08950583743239e-05	9.19119885452802e-06	Herpud1/Pacrg/Daxx/Eif2a/Serp1/Herpud2/Hspa5/Ddrgk1/Wfs1/Ficd/Tmed2/Ufl1/Ddit3/Derl2/Hspd1/Edem3/Eif2ak3/Hsf1/Tmbim6	19
GO:0060271	cilium assembly	46/1102	415/23249	0.110843	2.33847	6.13718	8.60185774140886e-08	1.49227401024234e-05	1.25889983351581e-05	Evi5l/Rab8a/Cyld/Rpgrip1l/Cfap20/Ift140/Rfx2/Ssx2ip/Odad3/Septin7/Rab11a/Cep70/Nphp3/Tbc1d7/Inpp5e/Ehd4/Ttbk2/Mkks/Ccdc96/Dynll1/Mphosph9/Fbxo24/Dnaaf5/Cep120/Dnai1/Tesk1/Dnai4/Cep290/Cluap1/Gsk3b/Ift57/Arhgap35/Yif1b/C2cd3/Tmem80/Ccdc88a/Rab23/Septin2/Actr3/Cep350/Gorab/Arf4/Ccdc66/Rp1l1/Ttll5/Pqbp1	46
GO:0006457	protein folding	27/1102	181/23249	0.149171	3.14708	6.46858	1.25813821547323e-07	2.04183656840188e-05	1.72251724441021e-05	Calr/Tcp1/H2-DMa/Cct3/Selenof/Chordc1/Hspa8/Hspa14/Cdc123/Tsc1/Hspa5/Mkks/Pdrg1/Bag1/Erp44/Hsp90b1/Sdf2l1/Dnajb11/Tbcb/Canx/Ccdc47/Hspe1/Hspd1/Pdia4/Cct7/Ahsa1/St13	27
GO:0141193	nuclear receptor-mediated signaling pathway	27/1102	181/23249	0.149171	3.14708	6.46858	1.25813821547323e-07	2.04183656840188e-05	1.72251724441021e-05	Jund/Calr/Cnot1/Daxx/Safb/Safb2/Ufm1/Carm1/Rhoa/Cry2/Vps18/Ddrgk1/Kmt2e/Paqr3/Ufl1/Rwdd1/Crkl/Cnot3/Ube3a/Bmal1/Per1/Brca1/Ddx5/Cnot9/Kdm3a/Ddx17/Ep300	27
GO:0043484	regulation of RNA splicing	28/1102	194/23249	0.14433	3.04494	6.38007	1.50382162888828e-07	2.36428956716779e-05	1.99454237094656e-05	Hnrnpll/Srsf7/Rbm15/Hspa8/Rbm39/Zfp64/Trrap/Cdk11b/Ptbp1/Hnrnpl/Snrnp70/Rps13/Fus/Usp22/Polr2a/Eif1/Ddx5/Jmjd6/Srsf2/Ncl/Sf1/Prmt5/Acin1/Hnrnpa2b1/Tia1/Ddx17/Tmbim6/Pqbp1	28
GO:0042176	regulation of protein catabolic process	42/1102	373/23249	0.112601	2.37554	5.974	2.02687499230531e-07	3.01656233496771e-05	2.54480731770179e-05	Adam9/Usp38/Gipc1/Prkaca/Herpud1/Psme3ip1/Banp/Prkn/Socs5/Eif2a/Tiparp/Fbxw7/Ubqln4/Usp19/Usp8/Ddrgk1/Cyp51/Wfs1/Paqr3/Rnft2/Zfand2a/Ufl1/Vcp/Nrdc/Faf1/Snx3/Oaz1/Tmtc3/Gsk3b/Hspbp1/Gsk3a/Bmal1/Rhbdd3/Ubb/Rnft1/Nfe2l1/Psmd1/Btrc/Mycbp2/Eif2ak3/Usp5/Azin1	42
GO:0009755	hormone-mediated signaling pathway	29/1102	209/23249	0.138756	2.92735	6.24336	2.14446068382382e-07	3.01656233496771e-05	2.54480731770179e-05	Acsl1/Calr/Cnot1/Daxx/Safb/Safb2/Ufm1/Carm1/Rhoa/Cry2/Vps18/Ddrgk1/a/Kmt2e/Ufl1/Rwdd1/Crkl/Cnot3/Ube3a/Bmal1/Per1/Brca1/Ddx5/Cnot9/Esrra/Nr1d2/Kdm3a/Ddx17/Ep300	29
GO:0032259	methylation	29/1102	209/23249	0.138756	2.92735	6.24336	2.14446068382382e-07	3.01656233496771e-05	2.54480731770179e-05	Tfb1m/Wdr4/Fam98a/Camkmt/Rbm15/Trmt10a/Ilf3/Carm1/Prdm10/Fdxacb1/Wdr6/Ntmt1/Rnmt/Snrpd3/Prdm4/Btg1/Mettl25/Kmt5c/Prmt1/Rab6a/Tomt/Mettl23/Trmt1l/Tfb2m/Carnmt1/Comtd1/Prmt5/Trmt5/Setd3	29
GO:1903050	regulation of proteolysis involved in protein catabolic process	31/1102	233/23249	0.133047	2.80691	6.18338	2.15854192126491e-07	3.01656233496771e-05	2.54480731770179e-05	Usp38/Gipc1/Prkaca/Herpud1/Psme3ip1/Prkn/Traf7/Socs5/Eif2a/Fbxw7/Ubqln4/Usp19/Ddrgk1/Wfs1/Paqr3/Rnft2/Zfand2a/Ufl1/Vcp/Oaz1/Tmtc3/Gsk3b/Hspbp1/Gsk3a/Ube3a/Ubb/Rnft1/Nfe2l1/Btrc/Eif2ak3/Usp5	31
GO:0043414	macromolecule methylation	21/1102	122/23249	0.172131	3.63147	6.50046	2.73984163239369e-07	3.72544412231693e-05	3.14282829639014e-05	Tfb1m/Wdr4/Fam98a/Camkmt/Rbm15/Trmt10a/Ilf3/Carm1/Fdxacb1/Wdr6/Ntmt1/Rnmt/Snrpd3/Btg1/Prmt1/Rab6a/Trmt1l/Tfb2m/Prmt5/Trmt5/Setd3	21
GO:0032006	regulation of TOR signaling	24/1102	155/23249	0.154839	3.26665	6.31577	3.08043173820214e-07	4.07832949339341e-05	3.44052652865125e-05	Prkaca/Mlst8/Lamtor2/Tbck/Tbc1d7/Tsc1/Gpr155/Prex1/Rheb/Mapkapk5/Npc1/Ddit4/Gsk3b/Gsk3a/Akt1s1/Prmt1/Ube3a/Lamtor1/Bmal1/Usp32/Sh3bp4/Pip4p1/Deptor/Ep300	24
GO:0048545	response to steroid hormone	40/1102	355/23249	0.112676	2.37714	5.83253	3.8651351643775e-07	4.95275159716453e-05	4.17819925718805e-05	Adam9/Hmgb2/Jund/Calr/Cnot1/Daxx/Safb/Safb2/Pik3ca/Ufm1/Carm1/Hspa8/Rhoa/Cry2/Vps18/Ddrgk1/Hmgb1/Npc1/Ufl1/Jun/Casp9/Rwdd1/Ddit4/Gsk3b/Cnot3/Gsk3a/Ube3a/Bmal1/Per1/Rpl27/Brca1/Ddx5/Idh1/Cnot9/Esrra/Got1/Kdm3a/Fos/Ddx17/Ep300	40
GO:0071383	cellular response to steroid hormone stimulus	29/1102	215/23249	0.134884	2.84565	6.06473	3.93778699834191e-07	4.95275159716453e-05	4.17819925718805e-05	Calr/Cnot1/Daxx/Safb/Safb2/Ufm1/Carm1/Rhoa/Cry2/Vps18/Ddrgk1/Npc1/Ufl1/Casp9/Rwdd1/Ddit4/Gsk3b/Cnot3/Gsk3a/Ube3a/Bmal1/Per1/Brca1/Ddx5/Cnot9/Esrra/Kdm3a/Ddx17/Ep300	29
GO:0016579	protein deubiquitination	18/1102	96/23249	0.1875	3.95571	6.4732	5.21093648773943e-07	6.39420035849197e-05	5.39422231542115e-05	Otud4/Usp38/Cyld/Usp28/Usp19/Otud1/Usp20/Usp8/Otud6b/Vcp/Usp48/Usp29/Josd2/Usp22/Usp32/Usp36/Usp5/Otulin	18
GO:1905897	regulation of response to endoplasmic reticulum stress	17/1102	87/23249	0.195402	4.12242	6.50862	5.82882639208365e-07	6.98210132823163e-05	5.89018245936874e-05	Herpud1/Prkn/Eif2a/Manf/Usp19/Hspa5/Ddrgk1/Bcl2l1/Wfs1/Ficd/Rnft2/Ufl1/Rnft1/Nfe2l1/Eif2ak3/Lpcat3/Tmbim6	17
GO:0051084	'de novo' post-translational protein folding	12/1102	44/23249	0.272727	5.75375	7.04042	6.24851120299706e-07	7.31075810750656e-05	6.16744116780517e-05	Tcp1/H2-DMa/Cct3/Selenof/Hspa8/Hspa14/Hspa5/Bag1/Sdf2l1/Hspe1/Cct7/St13	12
GO:0031647	regulation of protein stability	40/1102	362/23249	0.110497	2.33117	5.69403	6.41945443727349e-07	7.34006256225521e-05	6.19216274906381e-05	Usp38/Gipc1/Calr/Prkn/Tcp1/Rnf5/Pex2/Fbxw7/Cct3/Hspa8/Usp28/Usp19/Adgrv1/Sec16a/Tsc1/Chp1/Usp8/Ddrgk1/Wfs1/Hip1/Ufl1/Bag1/Usp48/Ddost/Ncln/Prkdc/Senp2/Rabl3/Get1/Usp29/Usp36/Hspd1/Creb1/Btrc/Dad1/Pyurf/Cct7/Usp5/Crebl2/Ep300	40
GO:0016032	viral process	38/1102	337/23249	0.11276	2.3789	5.68778	7.36864570988338e-07	8.23814590364962e-05	6.94979637479527e-05	Ist1/Mon1b/Prkn/Ilf3/Zfp809/Hspa8/Hacd3/Stom/Vps18/Mavs/Hmgb1/Npc1/Chmp5/Vcp/Jun/Bsg/Ptbp1/Oaz1/Rsf1/Uvrag/Eif3f/Tmem41b/Rab1a/Ddx5/Pikfyve/Ccnt2/Pcx/Top2b/Mphosph8/Chmp7/Rab43/Ccnk/Siva1/Myh9/Eif3d/Ep300/Sp1/Ddx3x	38
GO:0070646	protein modification by small protein removal	20/1102	119/23249	0.168067	3.54573	6.21047	7.77626164988747e-07	8.50486355664867e-05	7.17480251083439e-05	Otud4/Usp38/Cyld/Usp28/Usp19/Otud1/Usp20/Usp8/Uspl1/Otud6b/Vcp/Usp48/Senp2/Usp29/Josd2/Usp22/Usp32/Usp36/Usp5/Otulin	20
GO:1903052	positive regulation of proteolysis involved in protein catabolic process	21/1102	131/23249	0.160305	3.38198	6.09852	9.29929836157658e-07	9.95420639512591e-05	8.39748510501159e-05	Herpud1/Prkn/Traf7/Socs5/Eif2a/Fbxw7/Ddrgk1/Wfs1/Paqr3/Rnft2/Zfand2a/Ufl1/Vcp/Oaz1/Tmtc3/Gsk3b/Hspbp1/Gsk3a/Rnft1/Eif2ak3/Usp5	21
GO:0009895	negative regulation of catabolic process	40/1102	369/23249	0.108401	2.28695	5.55869	1.04850924223977e-06	0.00010758	9.07558035694628e-05	Hmox1/Usp38/Gipc1/Prkaca/Psme3ip1/Banp/Mlst8/Rnf5/Ubqln4/Mcl1/Fam76b/Usp19/Wdr6/Tsc1/Usp8/Ddrgk1/Cyp51/Npc1/Kdm4a/Ybx1/Snx3/Ddit4/Ptbp1/Oaz1/Eif4g2/Fus/Hnrnpab/Tob1/Stat3/Usp36/Mapkapk2/Hnrnpc/Mycbp2/Fmc1/Usp5/Tigar/Pabpc1/Azin1/Ep300/Dkc1	40
GO:0006458	'de novo' protein folding	12/1102	46/23249	0.26087	5.50359	6.82012	1.05592378237796e-06	0.00010758	9.07558035694628e-05	Tcp1/H2-DMa/Cct3/Selenof/Hspa8/Hspa14/Hspa5/Bag1/Sdf2l1/Hspe1/Cct7/St13	12
GO:1902017	regulation of cilium assembly	16/1102	81/23249	0.197531	4.16733	6.36968	1.06917179304303e-06	0.00010758	9.07558035694628e-05	Evi5l/Cyld/Ift140/Odad3/Rab11a/Tbc1d7/Ttbk2/Dynll1/Mphosph9/Cep120/Tesk1/Gsk3b/Arhgap35/Ccdc88a/Arf4/Pqbp1	16
GO:1901800	positive regulation of proteasomal protein catabolic process	19/1102	111/23249	0.171171	3.61121	6.15131	1.09478742977803e-06	0.000107998	9.1108006540042e-05	Herpud1/Prkn/Socs5/Eif2a/Fbxw7/Ddrgk1/Wfs1/Paqr3/Rnft2/Zfand2a/Vcp/Oaz1/Tmtc3/Gsk3b/Hspbp1/Gsk3a/Rnft1/Eif2ak3/Usp5	19
GO:0015980	energy derivation by oxidation of organic compounds	40/1102	371/23249	0.107817	2.27462	5.52058	1.20270314091486e-06	0.000116362	9.81639486673826e-05	Prkaca/Coa6/Uqcc2/Ndufv3/Msh2/Pik3ca/Ndufb5/Etfdh/Rhoa/Epm2aip1/Il6st/Cat/Mtln/Dnajc30/Mdh2/Hmgb1/Vcp/Uqcrh/Ndufb4/Gsk3b/Atp5pf/Gsk3a/Gys1/Coq7/Uqcrq/Lyrm7/Wipi1/Wdr45b/Coq10b/Ndufs1/Idh1/Per2/Ndufs8/Ndufv1/Atg2a/Cycs/Tigar/Etfrf1/Immp2l/Idh3g	40
GO:0050684	regulation of mRNA processing	22/1102	147/23249	0.14966	3.15739	5.85313	1.70474721642595e-06	0.000161822	0.000136515	Safb/Safb2/Srsf7/Rbm15/Ahcyl1/Hspa8/Rbm39/Zfp64/Ptbp1/Hnrnpl/Snrnp70/Eif1/Ddx5/Jmjd6/Srsf2/Ncl/Sf1/Prmt5/Acin1/Hnrnpa2b1/Tia1/Ddx17	22
GO:0006403	RNA localization	25/1102	183/23249	0.136612	2.88212	5.7018	1.93259153590353e-06	0.000180053	0.000151895	Nutf2/Nup133/Tomm20/Tcp1/Mrpl18/Akap8l/Khsrp/Srsf7/Bicd2/Cetn3/Hnrnpa3/Caprin1/Thoc1/Ybx1/Senp2/Hnrnpab/Kpnb1/Nup85/Tpr/Nup58/Hnrnpa2b1/Yy1/Hsf1/Hnrnpa1/Dkc1	25
GO:0016236	macroautophagy	36/1102	325/23249	0.110769	2.33691	5.41408	2.17384146069106e-06	0.000197207	0.000166366	Hmox1/Map1lc3b/Prkn/Rnf5/Pex2/Ufm1/Fbxw7/Ubqln4/Tsc1/Ddrgk1/Npc1/Arhgap26/Ufl1/Chmp5/Vcp/Nipsnap3b/Dnajc16/Pip4k2c/Calm3/Gsk3a/Uvrag/Tmem41b/Rab1a/Nbr1/Wipi1/Usp36/Wdr45b/Rab23/Pikfyve/Atg2a/Bnip3l/Chmp7/Rab43/Tigar/Sptlc2/Rimoc1	36
GO:0006984	ER-nucleus signaling pathway	12/1102	49/23249	0.244898	5.16664	6.51277	2.19510658591745e-06	0.000197207	0.000166366	Eif2a/Hspa5/Ddrgk1/Insig1/Wfs1/Spring1/Tmed2/Ddit3/Gsk3b/Ccdc47/Ppp1r15b/Eif2ak3	12
GO:0030162	regulation of proteolysis	46/1102	469/23249	0.098081	2.06922	5.21801	2.7562435383962e-06	0.000239373	0.000201938	Adam9/Usp38/Gipc1/Prkaca/Herpud1/Psme3ip1/Ist1/Rps6ka2/Prkn/Traf7/Socs5/Eif2a/Fbxw7/Ubqln4/Hspa8/Aph1b/Aph1c/Usp19/Ddrgk1/Cdk5/Wfs1/Paqr3/Rnft2/Zfand2a/Ufl1/Vcp/Nrdc/Hdac2/Oaz1/Tmtc3/Gsk3b/Hspbp1/Gsk3a/Ube3a/C2cd3/Ubb/Rnft1/Nfe2l1/Stat3/Rab23/Btrc/Oga/Eif2ak3/Usp5/Myh9/Ep300	46
GO:0097193	intrinsic apoptotic signaling pathway	37/1102	342/23249	0.108187	2.28243	5.32955	2.75961682343797e-06	0.000239373	0.000201938	Hmox1/Cyld/Herpud1/Wwox/Prkn/Daxx/Msh2/Fbxw7/Mcl1/Usp28/Mlh1/Fbh1/Bcl2l1/Wfs1/Styxl1/Casp9/Bclaf1/Hdac2/Ddit4/Mif/Apaf1/Ddit3/Prkdc/Gsk3b/Ubb/Brca1/Ddx5/Ivns1abp/Selenok/Pnp/Tpt1/Cycs/Eif2ak3/Siva1/Ep300/Tmbim6/Ddx3x	37
GO:1904951	positive regulation of establishment of protein localization	39/1102	372/23249	0.104839	2.21179	5.25565	3.2310275952213e-06	0.000275514	0.000232426	Adam9/Prkaca/Fto/Nutf2/Prkn/Tcp1/Ect2/Serp1/Fbxw7/Cct3/Stom/Chp1/Mavs/Cdk5/Dynll1/Cep120/Bsg/Ptbp1/Oaz1/Cep290/Gsk3b/Tomm70a/Gsk3a/Tomt/Myh10/Brca1/Capn10/Actr3/Tpr/Mpc2/Cnst/Osbp/Oga/Cct7/Ptp4a3/Myh9/Pla2g6/Ep300/Dkc1	39
GO:0030520	estrogen receptor signaling pathway	12/1102	51/23249	0.235294	4.96402	6.32153	3.46005514764959e-06	0.000290126	0.000244753	Cnot1/Safb/Ufm1/Carm1/Vps18/Ddrgk1/Ufl1/Cnot3/Brca1/Ddx5/Cnot9/Ddx17	12
GO:0048024	regulation of mRNA splicing, via spliceosome	19/1102	121/23249	0.157025	3.31277	5.6896	4.15313572235307e-06	0.000342532	0.000288964	Srsf7/Rbm15/Hspa8/Rbm39/Zfp64/Ptbp1/Hnrnpl/Snrnp70/Eif1/Ddx5/Jmjd6/Srsf2/Ncl/Sf1/Prmt5/Acin1/Hnrnpa2b1/Tia1/Ddx17	19
GO:0032007	negative regulation of TOR signaling	14/1102	70/23249	0.2	4.21942	6.01735	4.28065523837222e-06	0.000347354	0.000293032	Prkaca/Tbc1d7/Tsc1/Prex1/Mapkapk5/Npc1/Ddit4/Gsk3b/Gsk3a/Akt1s1/Ube3a/Bmal1/Sh3bp4/Deptor	14
GO:1903322	positive regulation of protein modification by small protein conjugation or removal	21/1102	144/23249	0.145833	3.07666	5.57596	4.43831487111204e-06	0.000354431	0.000299002	Prkn/Traf7/Fbxw7/Tbc1d7/Hspa5/Paxip1/Wfs1/Vcp/Senp2/Gsk3b/Hspbp1/Ube2s/Gsk3a/Ube3a/Arrdc4/Dcun1d3/Ubb/Btrc/Mycbp2/Fbxo33/Ddx3x	21
GO:0007005	mitochondrion organization	47/1102	493/23249	0.0953347	2.01129	5.06262	4.65749703082062e-06	0.000358551	0.000302478	Rab3a/Dhodh/Prkn/Uqcc2/Lonp1/Alkbh7/Camkmt/Ndufb5/Mcl1/Timm29/Foxred1/Miga2/Bcl2l1/Cdk5/Fbxo24/Afg3l2/Jun/Oma1/Wasf1/Timm13/Tfrc/Ndufb4/Gsk3b/Tomm70a/Opa3/Tomm40/Gsk3a/Tmem126b/Mrpl17/Coq7/Lyrm7/Stat3/Hspd1/Ndufs1/Bcs1l/Capn10/Cox20/Ndufs8/Pnp/Bnip3l/Fmc1/Immt/Immp2l/Siva1/Sharpin/Pla2g6/Ep300	47
GO:0008654	phospholipid biosynthetic process	27/1102	217/23249	0.124424	2.62498	5.36462	4.69302725510327e-06	0.000358551	0.000302478	Abhd8/Serac1/Agpat1/Pigf/Pik3ca/Fdps/Idi1/Ggps1/Ptdss1/Inpp5e/Chp1/Mvk/Nus1/Pip5k1c/Pip4k2c/Uvrag/Far1/Idh1/Pign/Pcx/Osbp/Abhd4/Pyurf/Lpcat3/Sh3yl1/Sptlc2/Pla2g6	27
GO:0000956	nuclear-transcribed mRNA catabolic process	19/1102	122/23249	0.155738	3.28561	5.64611	4.7037137748078e-06	0.000358551	0.000302478	Lsm4/Cnot1/Skic8/Mlh1/Upf2/Exosc2/Caprin1/Tesk1/Ybx1/Ptbp1/Cnot3/Exosc5/Hnrnpab/Cnot8/Tob1/Ddx5/Tnrc6c/Pabpc1/Tnrc6b	19
GO:1901875	positive regulation of post-translational protein modification	21/1102	145/23249	0.144828	3.05544	5.53824	4.96178619356979e-06	0.000372578	0.000314311	Prkn/Traf7/Fbxw7/Tbc1d7/Hspa5/Paxip1/Wfs1/Vcp/Senp2/Gsk3b/Hspbp1/Ube2s/Gsk3a/Ube3a/Arrdc4/Dcun1d3/Ubb/Btrc/Mycbp2/Fbxo33/Ddx3x	21
GO:0071806	protein transmembrane transport	14/1102	72/23249	0.194444	4.10221	5.88079	6.0593303653808e-06	0.000448301	0.000378192	Tomm20/Pex2/Hspa8/Rab11a/Sec61a2/Hspa5/Pex1/Sec61b/Pex10/Tomm70a/Tomm40/Hspd1/Bcs1l/Timm17b	14
GO:0140588	chromatin looping	21/1102	147/23249	0.142857	3.01387	5.46376	6.1799108262161e-06	0.000450596	0.000380128	Ddx28/Afg2a/Wrnip1/Ddx41/Fbh1/Ddx31/Hspa5/Ino80/Ddx51/Afg3l2/Vcp/Ascc3/Ddx50/Mcm4/G3bp1/Eif4a1/Ddx42/Ddx5/Entpd7/Ddx17/Ddx3x	21
GO:0048193	Golgi vesicle transport	32/1102	289/23249	0.110727	2.33601	5.09799	7.90872833390455e-06	0.000568412	0.000479519	Rab8a/Ap1g1/Prepl/Tmed1/Bicd2/Sec16a/Rab14/Insig1/Preb/Vps29/Tmed2/Vcp/Trappc3/Snx3/Sec22a/Stxbp5l/Dop1b/Rab4b/Yif1b/Whamm/Uvrag/Rab6a/Rab1a/Wipi1/Cnst/Cnih4/Lyplal1/Yif1a/Gbf1/Arf4/Copg1/Sec23a	32
GO:1903320	regulation of protein modification by small protein conjugation or removal	29/1102	250/23249	0.116	2.44726	5.13203	8.51174406673573e-06	0.000603135	0.000508812	Otud4/Herpud1/Prkn/Traf7/Daxx/Fbxw7/Tbc1d7/Hspa5/Chp1/Cdk5/Paxip1/Wfs1/Ufl1/Vcp/Senp2/Gsk3b/Hspbp1/Ube2s/Gsk3a/Ube3a/Arrdc4/Dcun1d3/Ubb/Per2/Ivns1abp/Btrc/Mycbp2/Fbxo33/Ddx3x	29
GO:0031398	positive regulation of protein ubiquitination	18/1102	117/23249	0.153846	3.24571	5.43207	9.89291539276571e-06	0.000691267	0.000583161	Prkn/Fbxw7/Tbc1d7/Hspa5/Paxip1/Wfs1/Senp2/Gsk3b/Hspbp1/Ube2s/Gsk3a/Ube3a/Arrdc4/Ubb/Btrc/Mycbp2/Fbxo33/Ddx3x	18
GO:1901873	regulation of post-translational protein modification	29/1102	256/23249	0.113281	2.38991	4.98808	1.34424968850555e-05	0.000926427	0.000781545	Otud4/Herpud1/Prkn/Traf7/Daxx/Fbxw7/Tbc1d7/Hspa5/Chp1/Cdk5/Paxip1/Wfs1/Ufl1/Vcp/Senp2/Gsk3b/Hspbp1/Ube2s/Gsk3a/Ube3a/Arrdc4/Dcun1d3/Ubb/Per2/Ivns1abp/Btrc/Mycbp2/Fbxo33/Ddx3x	29
GO:0006983	ER overload response	6/1102	13/23249	0.461538	9.73712	7.02887	1.44026661469974e-05	0.000972927	0.000820773	Hspa5/Ddit3/Gsk3b/Ccdc47/Ppp1r15b/Eif2ak3	6
GO:0016197	endosomal transport	31/1102	284/23249	0.109155	2.30285	4.92773	1.45039804144547e-05	0.000972927	0.000820773	Rab8a/Eps15l1/Hook2/Prepl/Ankrd50/Rab11a/Dnajc13/Rab14/Ehd4/Tmem87b/Bcl2l1/Snx17/Vps29/Chmp5/Vcp/Leprot/Snx3/Itsn1/Rab4b/Tbc1d17/Rab6a/Lamtor1/Fhip1b/Inpp5f/Cltc/Mtmr4/Pikfyve/Snx32/Gbf1/Chmp7/Scrib	31
GO:0061077	chaperone-mediated protein folding	13/1102	68/23249	0.191176	4.03327	5.5876	1.56959387142094e-05	0.00103903	0.000876538	Tcp1/H2-DMa/Cct3/Chordc1/Hspa8/Hspa14/Hspa5/Bag1/Sdf2l1/Hspe1/Pdia4/Cct7/St13	13
GO:0071243	cellular response to arsenic-containing substance	7/1102	19/23249	0.368421	7.77261	6.58771	1.60801663906787e-05	0.00105064	0.000886333	Hmox1/Daxx/Zfand2a/Vcp/Hsf1/Hnrnpa1/Ddx3x	7
GO:0010506	regulation of autophagy	32/1102	301/23249	0.106312	2.24288	4.84135	1.81466876195364e-05	0.00117046	0.000987415	Rab8a/Hmox1/Prkn/Mlst8/Rnf5/Fbxw7/Ubqln4/Mcl1/Wdr6/Tsc1/Usp20/Ddrgk1/Hmgb1/Npc1/Ufl1/Kdm4a/Pip4k2c/Ddit3/Gsk3b/Gsk3a/Uvrag/Eif4g2/Stat3/Wipi1/Usp36/Sh3bp4/Atg2a/Bnip3l/Tigar/Sptlc2/Deptor/Ep300	32
GO:0006282	regulation of DNA repair	26/1102	221/23249	0.117647	2.48201	4.93794	1.90953142514373e-05	0.00120537	0.00101686	Hdgfl2/Ubqln4/Fbh1/Ino80/Ep400/Trrap/Hmgb1/Ino80c/Prkdc/Kmt5c/Prmt1/Fus/Ppp4r3b/Mrnip/Usp22/Kat7/Brca1/Cbx8/Top2b/Pnp/Tigar/Ppp4r3a/Yy1/Hsf1/Arid2/Mcrs1	26
GO:0006605	protein targeting	32/1102	302/23249	0.10596	2.23545	4.82051	1.93964084492197e-05	0.00120537	0.00101686	Gipc1/Herpud1/Mon1b/Tomm20/Fbxw7/Timm29/Hspa8/Myo6/Sec61a2/Hspa5/Stom/Chp1/Pex1/Cdk5/Zfand2a/Srp19/Sec61b/Timm13/Tomm70a/Get1/Tomm40/Gsk3a/Yif1b/Hspd1/Pikfyve/Actr3/Srp9/Oga/Bnip3l/M6pr/Immp2l/Timm17b	32
GO:0045333	cellular respiration	29/1102	261/23249	0.111111	2.34412	4.87118	1.94066555534192e-05	0.00120537	0.00101686	Prkaca/Coa6/Uqcc2/Ndufv3/Msh2/Pik3ca/Ndufb5/Etfdh/Rhoa/Cat/Mtln/Dnajc30/Mdh2/Vcp/Uqcrh/Ndufb4/Atp5pf/Coq7/Uqcrq/Lyrm7/Coq10b/Ndufs1/Idh1/Ndufs8/Ndufv1/Cycs/Etfrf1/Immp2l/Idh3g	29
GO:0033144	negative regulation of intracellular steroid hormone receptor signaling pathway	10/1102	42/23249	0.238095	5.02312	5.82109	2.01968149958242e-05	0.00123915	0.00104536	Calr/Cnot1/Rhoa/Cry2/Vps18/Cnot3/Bmal1/Per1/Brca1/Cnot9	10
GO:0030968	endoplasmic reticulum unfolded protein response	14/1102	80/23249	0.175	3.69199	5.38011	2.14857158296254e-05	0.00130235	0.00109867	Herpud1/Eif2a/Serp1/Herpud2/Hspa5/Ddrgk1/Wfs1/Ficd/Tmed2/Ufl1/Ddit3/Derl2/Edem3/Eif2ak3	14
GO:0016050	vesicle organization	38/1102	390/23249	0.0974359	2.05561	4.68959	2.29612134715799e-05	0.00137176	0.00115724	Rab3a/Rab8a/Ap1m1/Hook2/Ap1g1/Prkn/Rfx2/Rab11a/Snap91/Dnajc13/Sec16a/Rab14/Vps18/Chp1/Usp8/a/Insig1/Preb/Chmp5/Trappc3/Tbpl1/Snx3/Ptbp1/Syt1/Rab5b/Rab4b/Uvrag/Lamtor1/Fhip1b/Rab1a/Creb1/Pikfyve/Osbp/Gbf1/Ap3m1/Chmp7/Sec23a/Trim9	38
GO:0140238	presynaptic endocytosis	15/1102	91/23249	0.164835	3.47754	5.28223	2.31762933288617e-05	0.00137176	0.00115724	Eps15l1/Prkn/Sh3gl1/Snap91/Bcl2l1/Cdk5/Diaph1/Pip5k1c/Itsn1/Calm3/Kcnc3/Ap2a1/Canx/Cltc/Scrib	15
GO:0045739	positive regulation of DNA repair	19/1102	137/23249	0.138686	2.92587	5.04308	2.57971995062059e-05	0.00150914	0.00127312	Hdgfl2/Ino80/Ep400/Trrap/Hmgb1/Ino80c/Prkdc/Kmt5c/Prmt1/Fus/Mrnip/Brca1/Cbx8/Top2b/Pnp/Tigar/Yy1/Arid2/Mcrs1	19
GO:0009141	nucleoside triphosphate metabolic process	31/1102	293/23249	0.105802	2.23212	4.73438	2.67722497898113e-05	0.00154817	0.00130606	Prkaca/Prkn/Mlst8/Ndufv3/Ndufb5/Hspa8/Adpgk/Rhoa/Nudt5/Dut/Bcl2l1/Dnajc30/Vcp/Tbpl1/Ddit4/Ndufb4/Zbtb20/Atp5pf/Nme1/Stat3/Rab23/Ndufs1/Ndufs8/Ndufv1/Entpd7/Oga/Adk/Pnp/Tigar/Dmac2l/Ep300	31
GO:0006413	translational initiation	18/1102	126/23249	0.142857	3.01387	5.05616	2.78713368065818e-05	0.00159342	0.00134423	Abce1/Eif2a/Eif2b4/Tmed2/Eif4ebp2/Rpl13a/Eif3f/Eif4g2/Eif4a1/Eif1/Eif5b/Ppp1r15b/Tpr/Eif2ak3/Eif5/Scrib/Eif3d/Ddx3x	18
GO:0030522	intracellular receptor signaling pathway	38/1102	395/23249	0.0962025	2.02959	4.60373	3.04048069495091e-05	0.00171873	0.00144994	Jund/Calr/Cnot1/Spsb3/Daxx/Safb/Safb2/Ufm1/Carm1/Hspa8/Rhoa/Cry2/Vps18/Ddrgk1/Mavs/Kmt2e/Paqr3/Hmgb1/Ufl1/Rwdd1/Prkdc/Crkl/Cnot3/Ube3a/Bmal1/Per1/Stat3/Brca1/Ddx5/Cnot9/Wdfy1/Lyplal1/Nr1d2/Kdm3a/Otulin/Ddx17/Ep300/Ddx3x	38
GO:0009451	RNA modification	20/1102	151/23249	0.13245	2.79432	4.93431	3.15401063419373e-05	0.00176309	0.00148737	Tfb1m/Rpusd1/Wdr4/Rbm15/Trmt10a/Fdxacb1/Wdr6/Ankrd16/Nat10/Dtwd2/Rnmt/Adat2/Dnajb11/Hnrnpab/Jmjd6/Trmt1l/Tfb2m/Hnrnpc/Trmt5/Dkc1	20
GO:0006839	mitochondrial transport	22/1102	176/23249	0.125	2.63714	4.86313	3.2273574252745e-05	0.00178427	0.00150523	Tomm20/Mpc1/Prkn/Mrpl18/Alkbh7/Timm29/Bcl2l1/Afg3l2/Timm13/Gsk3b/Tomm70a/Tomm40/Gsk3a/Stat3/Slc25a39/Hspd1/Mpc2/Slc25a28/Bnip3l/Siva1/Slc25a32/Timm17b	22
GO:0038202	TORC1 signaling	17/1102	116/23249	0.146552	3.09182	5.03805	3.30507770329243e-05	0.00178743	0.0015079	Prkaca/Rps6ka2/Mlst8/Lamtor2/Tbc1d7/Tsc1/Gpr155/Rheb/Npc1/Akt1s1/Prmt1/Ube3a/Lamtor1/Usp32/Pip4p1/Deptor/Ep300	17
GO:0019058	viral life cycle	28/1102	255/23249	0.109804	2.31654	4.71546	3.32420535459093e-05	0.00178743	0.0015079	Ist1/Prkn/Ilf3/Zfp809/Hspa8/Hacd3/Stom/Vps18/Mavs/Hmgb1/Npc1/Chmp5/Vcp/Bsg/Uvrag/Tmem41b/Rab1a/Ddx5/Pikfyve/Pcx/Top2b/Mphosph8/Chmp7/Rab43/Ccnk/Siva1/Myh9/Ddx3x	28
GO:0031396	regulation of protein ubiquitination	25/1102	215/23249	0.116279	2.45315	4.77498	3.33966125285048e-05	0.00178743	0.0015079	Herpud1/Prkn/Daxx/Fbxw7/Tbc1d7/Hspa5/Chp1/Cdk5/Paxip1/Wfs1/Ufl1/Senp2/Gsk3b/Hspbp1/Ube2s/Gsk3a/Ube3a/Arrdc4/Ubb/Per2/Ivns1abp/Btrc/Mycbp2/Fbxo33/Ddx3x	25
GO:0032204	regulation of telomere maintenance	16/1102	105/23249	0.152381	3.2148	5.07382	3.42869602688837e-05	0.00180303	0.00152106	Tcp1/Ppp1r10/Cct3/Xrcc4/Nat10/Ino80/Mapkapk5/Ino80c/Nvl/Hnrnpc/Hmbox1/Hnrnpa2b1/Cct7/Yy1/Mcrs1/Dkc1	16
GO:1902117	positive regulation of organelle assembly	15/1102	94/23249	0.159574	3.36656	5.12843	3.44048377998751e-05	0.00180303	0.00152106	Cnot1/Rhoa/Caprin1/Ttbk2/Dynll1/Cep120/Pip4k2c/Gsk3b/Arhgap35/Ccdc88a/G3bp1/Wipi1/Atg2a/Hsf1/Pqbp1	15
GO:0051170	import into nucleus	23/1102	190/23249	0.121053	2.55386	4.79727	3.60757008441098e-05	0.0018711	0.00157848	Ing1/Nutf2/Nup133/Ect2/Ufm1/Hspa8/E2f3/Cry2/Chp1/Cdan1/Mavs/Bmal1/Kpnb1/Stat3/Brca1/Ddx5/Nup85/Rab23/Tpr/Nolc1/Nup58/Ep300/Hnrnpa1	23
GO:0006479	protein methylation	11/1102	54/23249	0.203704	4.29756	5.41151	3.78171896797151e-05	0.0019218	0.00162125	Fam98a/Camkmt/Ilf3/Carm1/Ntmt1/Snrpd3/Btg1/Prmt1/Rab6a/Prmt5/Setd3	11
GO:0008213	protein alkylation	11/1102	54/23249	0.203704	4.29756	5.41151	3.78171896797151e-05	0.0019218	0.00162125	Fam98a/Camkmt/Ilf3/Carm1/Ntmt1/Snrpd3/Btg1/Prmt1/Rab6a/Prmt5/Setd3	11
GO:0034504	protein localization to nucleus	34/1102	341/23249	0.0997067	2.10352	4.57922	3.82110267918484e-05	0.0019224	0.00162176	Ing1/Calr/Nutf2/Banp/Nup133/Ect2/Ufm1/Fam76b/Hspa8/E2f3/Ciz1/Cry2/Chp1/Mavs/Cdk5/Tesk1/Osbpl8/Tfrc/Gsk3b/Bmal1/Kpnb1/Stat3/Brca1/Ddx5/Nup85/Rab23/Pikfyve/Tpr/Nvl/Nolc1/Nup58/Eif2ak3/Ep300/Mcrs1	34
GO:1901293	nucleoside phosphate biosynthetic process	32/1102	313/23249	0.102236	2.15689	4.59655	3.93561043800237e-05	0.0019604	0.00165382	Acsl1/Slc25a42/Dhodh/Mpc1/Prkn/Ndufv3/Guca1b/Guca1a/Ndufb5/Papss1/Dut/Bcl2l1/Acss2/Paics/Ppat/Dnajc30/Gnpda1/Vcp/Tbpl1/Ndufb4/Atp5pf/Nadsyn1/Nme1/Stat3/Ndufs1/Mpc2/Ndufs8/Ndufv1/Adk/Pnp/Dmac2l/Pmm1	32
GO:0141188	nucleic acid catabolic process	34/1102	342/23249	0.0994152	2.09737	4.56046	4.0544773825128e-05	0.00199981	0.00168706	Lsm4/Lsm6/Fto/Cnot1/Zc3h18/Khsrp/Fam76b/Skic8/Mlh1/Upf2/Fbh1/Exosc2/Caprin1/Tesk1/Ybx1/Ptbp1/Apaf1/Cnot3/Exosc5/Fus/Hnrnpab/Cnot8/Tob1/Ddx5/Tnrc6c/Cnot9/Mapkapk2/Exosc1/Zswim8/Hnrnpc/Pabpc1/Hsf1/Tnrc6b/Dkc1	34
GO:0045732	positive regulation of protein catabolic process	24/1102	205/23249	0.117073	2.4699	4.71534	4.26251677377913e-05	0.00207421	0.00174982	Adam9/Herpud1/Prkn/Socs5/Eif2a/Tiparp/Fbxw7/Ddrgk1/Wfs1/Paqr3/Rnft2/Zfand2a/Vcp/Nrdc/Faf1/Oaz1/Tmtc3/Gsk3b/Hspbp1/Gsk3a/Rhbdd3/Rnft1/Eif2ak3/Usp5	24
GO:0010507	negative regulation of autophagy	14/1102	85/23249	0.164706	3.47482	5.09884	4.34290777773631e-05	0.00207421	0.00174982	Hmox1/Mlst8/Rnf5/Ubqln4/Mcl1/Wdr6/Tsc1/Npc1/Kdm4a/Eif4g2/Stat3/Usp36/Tigar/Ep300	14
GO:0048488	synaptic vesicle endocytosis	14/1102	85/23249	0.164706	3.47482	5.09884	4.34290777773631e-05	0.00207421	0.00174982	Eps15l1/Prkn/Sh3gl1/Snap91/Bcl2l1/Cdk5/Diaph1/Pip5k1c/Itsn1/Kcnc3/Ap2a1/Canx/Cltc/Scrib	14
GO:0033146	regulation of intracellular estrogen receptor signaling pathway	9/1102	37/23249	0.243243	5.13173	5.61051	4.3702210635609e-05	0.00207421	0.00174982	Cnot1/Ufm1/Carm1/Vps18/Ddrgk1/Ufl1/Cnot3/Brca1/Cnot9	9
GO:0007059	chromosome segregation	40/1102	432/23249	0.0925926	1.95343	4.462	4.5143092265413e-05	0.00212257	0.00179062	Cenpu/Katnb1/Ppp2r1a/Chtf18/Kifc5b/Akap8l/Kifc1/Sgo1/Ect2/Map9/Rab11a/Rhoa/Mlh1/Anapc2/Ntmt1/BC005624/Ino80/Tacc3/Anapc5/Chmp5/Cep85/Uvrag/Bub3/Mis12/Cltc/Ska2/Kpnb1/Brca1/Actr3/Tpr/Cenpf/Eml3/Top2b/Ccnb1ip1/Cdca2/Chmp7/Xrcc3/Dcaf13/Arid2/Ddx3x	40
GO:0050657	nucleic acid transport	20/1102	155/23249	0.129032	2.72221	4.79874	4.60930354844503e-05	0.00212747	0.00179476	Nutf2/Nup133/Tomm20/Mrpl18/Akap8l/Khsrp/Srsf7/Bicd2/Cetn3/Hnrnpa3/Thoc1/Ybx1/Senp2/Kpnb1/Nup85/Tpr/Nup58/Hnrnpa2b1/Hsf1/Hnrnpa1	20
GO:0050658	RNA transport	20/1102	155/23249	0.129032	2.72221	4.79874	4.60930354844503e-05	0.00212747	0.00179476	Nutf2/Nup133/Tomm20/Mrpl18/Akap8l/Khsrp/Srsf7/Bicd2/Cetn3/Hnrnpa3/Thoc1/Ybx1/Senp2/Kpnb1/Nup85/Tpr/Nup58/Hnrnpa2b1/Hsf1/Hnrnpa1	20
GO:1905515	non-motile cilium assembly	13/1102	75/23249	0.173333	3.65683	5.14067	4.65951841439681e-05	0.00213109	0.00179782	Rpgrip1l/Ift140/Nphp3/Ttbk2/Mkks/Dynll1/Cep290/Ift57/C2cd3/Tmem80/Cep350/Gorab/Pqbp1	13
GO:0090150	establishment of protein localization to membrane	29/1102	274/23249	0.105839	2.2329	4.57934	4.77546026631853e-05	0.00216445	0.00182595	Rab8a/Prepl/Timm29/Rab11a/Sec61a2/Hspa5/Stom/Chp1/Cdk5/Npc1/Srp19/Sec61b/Pex3/Timm13/Ncln/Tomm70a/Get1/Tomm40/Yif1b/Emc10/Ccdc47/Pikfyve/Bcs1l/Actr3/Cnst/Srp9/Lyplal1/Oga/Scrib	29
GO:0070585	protein localization to mitochondrion	16/1102	108/23249	0.148148	3.1255	4.93864	4.87995231085713e-05	0.00219206	0.00184925	Tomm20/Prkn/Fbxw7/Timm29/Mavs/Bag1/Timm13/Ddit3/Tomm70a/Tomm40/Gsk3a/Hspd1/Bcs1l/Bnip3l/Immp2l/Timm17b	16
GO:0009144	purine nucleoside triphosphate metabolic process	29/1102	277/23249	0.104693	2.20872	4.51432	5.81692127182669e-05	0.00258982	0.0021848	Prkaca/Prkn/Mlst8/Ndufv3/Ndufb5/Hspa8/Adpgk/Rhoa/Nudt5/Bcl2l1/Dnajc30/Vcp/Ddit4/Ndufb4/Zbtb20/Atp5pf/Nme1/Stat3/Rab23/Ndufs1/Ndufs8/Ndufv1/Entpd7/Oga/Adk/Pnp/Tigar/Dmac2l/Ep300	29
GO:0051236	establishment of RNA localization	20/1102	158/23249	0.126582	2.67052	4.69986	6.06591277165683e-05	0.00267698	0.00225833	Nutf2/Nup133/Tomm20/Mrpl18/Akap8l/Khsrp/Srsf7/Bicd2/Cetn3/Hnrnpa3/Thoc1/Ybx1/Senp2/Kpnb1/Nup85/Tpr/Nup58/Hnrnpa2b1/Hsf1/Hnrnpa1	20
GO:0036465	synaptic vesicle recycling	15/1102	99/23249	0.151515	3.19653	4.88546	6.39109225685873e-05	0.00279596	0.00235871	Rab3a/Eps15l1/Prkn/Sh3gl1/Snap91/Bcl2l1/Cdk5/Diaph1/Pip5k1c/Itsn1/Kcnc3/Ap2a1/Canx/Cltc/Scrib	15
GO:0044743	protein transmembrane import into intracellular organelle	9/1102	39/23249	0.230769	4.86856	5.3935	6.83534057666946e-05	0.00292126	0.00246441	Tomm20/Pex2/Hspa8/Pex1/Pex10/Tomm70a/Tomm40/Hspd1/Timm17b	9
GO:0030521	androgen receptor signaling pathway	10/1102	48/23249	0.208333	4.39523	5.25246	6.93283145876018e-05	0.00292126	0.00246441	Daxx/Safb/Safb2/Rhoa/Rwdd1/Ube3a/Ddx5/Kdm3a/Ddx17/Ep300	10
GO:0006913	nucleocytoplasmic transport	35/1102	366/23249	0.0956284	2.01748	4.3766	6.95619587756757e-05	0.00292126	0.00246441	Ing1/Prkaca/Calr/Nutf2/Nup133/Akap8l/Ranbp3/Ect2/Ufm1/Ahcyl1/Fam76b/Hspa8/E2f3/Tsc1/Cry2/Chp1/Cdan1/Mavs/Cdk5/Thoc1/Malt1/Gsk3b/Bmal1/Kpnb1/Stat3/Brca1/Ddx5/Nup85/Rab23/Tpr/Nolc1/Nup58/Hnrnpa2b1/Ep300/Hnrnpa1	35
GO:0051169	nuclear transport	35/1102	366/23249	0.0956284	2.01748	4.3766	6.95619587756757e-05	0.00292126	0.00246441	Ing1/Prkaca/Calr/Nutf2/Nup133/Akap8l/Ranbp3/Ect2/Ufm1/Ahcyl1/Fam76b/Hspa8/E2f3/Tsc1/Cry2/Chp1/Cdan1/Mavs/Cdk5/Thoc1/Malt1/Gsk3b/Bmal1/Kpnb1/Stat3/Brca1/Ddx5/Nup85/Rab23/Tpr/Nolc1/Nup58/Hnrnpa2b1/Ep300/Hnrnpa1	35
GO:0072522	purine-containing compound biosynthetic process	27/1102	252/23249	0.107143	2.2604	4.48746	6.9678347885201e-05	0.00292126	0.00246441	Acsl1/Slc25a42/Mpc1/Prkn/Ndufv3/Guca1b/Guca1a/Ndufb5/Papss1/Bcl2l1/Acss2/Paics/Ppat/Dnajc30/Vcp/Ndufb4/Atp5pf/Nadsyn1/Nme1/Stat3/Ndufs1/Mpc2/Ndufs8/Ndufv1/Adk/Pnp/Dmac2l	27
GO:0032886	regulation of microtubule-based process	29/1102	280/23249	0.103571	2.18506	4.45013	7.0589813153951e-05	0.00293502	0.00247602	Cyld/Katnb1/Cfap20/Kifc1/Map9/Chordc1/Cep70/Rhoa/Kif9/Bicd2/Camsap1/Nat10/Ttbk2/Mkks/Tacc3/Diaph1/Cep120/Chmp5/Cdk11b/Mdm1/Gsk3b/Gsk3a/Cltc/Ska2/Tpr/Eml3/Chmp7/Xrcc3/Azin1	29
GO:0098813	nuclear chromosome segregation	32/1102	323/23249	0.0990712	2.09011	4.40084	7.20977840889946e-05	0.00297315	0.00250818	Katnb1/Ppp2r1a/Kifc5b/Akap8l/Kifc1/Sgo1/Ect2/Map9/Rab11a/Rhoa/Mlh1/Anapc2/BC005624/Ino80/Tacc3/Anapc5/Chmp5/Bub3/Mis12/Cltc/Ska2/Kpnb1/Actr3/Tpr/Cenpf/Eml3/Top2b/Ccnb1ip1/Chmp7/Xrcc3/Dcaf13/Arid2	32
GO:0006644	phospholipid metabolic process	35/1102	367/23249	0.0953678	2.01198	4.35899	7.34803987699207e-05	0.00300553	0.0025355	Abhd8/Serac1/Agpat1/Pigf/Pik3ca/Fdps/Idi1/Ggps1/Ptdss1/Inpp5e/Chp1/Napepld/Mvk/Nus1/Pip5k1c/Pip4k2c/Mtmr10/Uvrag/Far1/Inpp5f/Inpp5a/Mtmr4/Pikfyve/Idh1/Pign/Pcx/Osbp/Pip4p1/Abhd4/Mtmr6/Pyurf/Lpcat3/Sh3yl1/Sptlc2/Pla2g6	35
GO:1903432	regulation of TORC1 signaling	15/1102	101/23249	0.148515	3.13323	4.79257	8.08428238877692e-05	0.0032552	0.00274613	Prkaca/Lamtor2/Tbc1d7/Tsc1/Gpr155/Rheb/Npc1/Akt1s1/Prmt1/Ube3a/Lamtor1/Usp32/Pip4p1/Deptor/Ep300	15
GO:0000910	cytokinesis	22/1102	187/23249	0.117647	2.48201	4.53889	8.12981121304637e-05	0.0032552	0.00274613	Gipc1/Ist1/Daxx/Birc6/Ect2/Map9/Septin7/Rab11a/Rhoa/Orc4/Usp8/Bcl2l1/Chmp5/Calm3/Uvrag/Myh10/Mtmr4/Septin2/Actr3/Chmp7/Rhob/Myh9	22
GO:0032206	positive regulation of telomere maintenance	13/1102	79/23249	0.164557	3.47167	4.90872	8.15256610370004e-05	0.0032552	0.00274613	Tcp1/Ppp1r10/Cct3/Ino80/Mapkapk5/Ino80c/Nvl/Hmbox1/Hnrnpa2b1/Cct7/Yy1/Mcrs1/Dkc1	13
GO:0006991	response to sterol depletion	6/1102	17/23249	0.352941	7.44603	5.93062	8.81808093640125e-05	0.00349321	0.00294691	Eif2a/Insig1/Spring1/Tmed2/Pip4p1/Eif2ak3	6
GO:0000209	protein polyubiquitination	28/1102	270/23249	0.103704	2.18785	4.37928	9.13511651840803e-05	0.00359053	0.00302901	Anapc10/Prkn/Traf7/Spsb3/Rnf5/Nhlrc3/Fbxw7/Ube2q1/Trim45/Ube2d3/Anapc2/Rbck1/Ube3c/Tmem129/Anapc5/Rnf216/Pex10/Anapc16/Ube2s/Ube3a/Arrdc4/Nfe2l1/Brca1/Zfp91/Btrc/Mycbp2/Sharpin/Ddx3x	28
GO:0006401	RNA catabolic process	31/1102	313/23249	0.0990415	2.08949	4.32875	9.33693052682573e-05	0.0036414	0.00307193	Lsm4/Lsm6/Fto/Cnot1/Zc3h18/Khsrp/Fam76b/Skic8/Mlh1/Upf2/Exosc2/Caprin1/Tesk1/Ybx1/Ptbp1/Cnot3/Exosc5/Fus/Hnrnpab/Cnot8/Tob1/Ddx5/Tnrc6c/Cnot9/Mapkapk2/Exosc1/Zswim8/Hnrnpc/Pabpc1/Tnrc6b/Dkc1	31
GO:0009142	nucleoside triphosphate biosynthetic process	17/1102	126/23249	0.134921	2.84643	4.63578	9.57790924913225e-05	0.00370665	0.00312697	Prkn/Ndufv3/Ndufb5/Bcl2l1/Dnajc30/Vcp/Tbpl1/Ndufb4/Atp5pf/Nme1/Stat3/Ndufs1/Ndufs8/Ndufv1/Adk/Pnp/Dmac2l	17
GO:0006163	purine nucleotide metabolic process	41/1102	464/23249	0.0883621	1.86418	4.19437	0.000103262	0.00396575	0.00334555	Prkaca/Prkn/Mlst8/Ndufv3/Guca1b/Guca1a/Ndufb5/Papss1/Hspa8/Adpgk/Rhoa/Nudt5/Bcl2l1/Paics/Ppat/Dnajc30/Mdh2/Me2/Vcp/Ddit4/Ndufb4/Zbtb20/Atp5pf/Nadsyn1/Nme1/Stat3/Fdxr/Rab23/Ndufs1/Idh1/Ndufs8/Ndufv1/Pcx/Got1/Entpd7/Oga/Adk/Pnp/Tigar/Dmac2l/Ep300	41
GO:0009145	purine nucleoside triphosphate biosynthetic process	16/1102	115/23249	0.13913	2.93525	4.64073	0.000105343	0.004015	0.0033871	Prkn/Ndufv3/Ndufb5/Bcl2l1/Dnajc30/Vcp/Ndufb4/Atp5pf/Nme1/Stat3/Ndufs1/Ndufs8/Ndufv1/Adk/Pnp/Dmac2l	16
GO:0006979	response to oxidative stress	39/1102	435/23249	0.0896552	1.89146	4.18672	0.000111352	0.00421213	0.0035534	Adam9/Hmox1/Prkn/Lonp1/Pex2/Ect2/Etfdh/Hspa8/Oxsr1/Ercc6l2/Tsc1/Cat/Srxn1/Ggt7/Vkorc1l1/Jun/Prdx1/Pex10/Rwdd1/Hdac2/Btg1/Etv5/Ndufb4/Ube3a/Bmal1/Coq7/Nfe2l1/Cbx8/Idh1/Ppp1r15b/Ndufs8/Top2b/Selenok/Rhob/Zfp277/Fos/Hsf1/Ep300/Sp1	39
GO:0051085	chaperone cofactor-dependent protein refolding	8/1102	33/23249	0.242424	5.11445	5.27595	0.000119452	0.00448481	0.00378344	H2-DMa/Hspa8/Hspa14/Hspa5/Bag1/Sdf2l1/Hspe1/St13	8
GO:0050821	protein stabilization	24/1102	219/23249	0.109589	2.31201	4.3515	0.000121638	0.00451189	0.00380629	Calr/Prkn/Tcp1/Fbxw7/Cct3/Usp19/Sec16a/Tsc1/Chp1/Wfs1/Hip1/Ufl1/Bag1/Ncln/Rabl3/Get1/Usp29/Usp36/Hspd1/Creb1/Pyurf/Cct7/Crebl2/Ep300	24
GO:0042255	ribosome assembly	11/1102	61/23249	0.180328	3.80439	4.89214	0.000121967	0.00451189	0.00380629	Ddx28/Eif2a/Mterf3/Surf6/Prkdc/Rps19/Rpl38/Eif5b/Eif5/Bop1/Ddx3x	11
GO:0099003	vesicle-mediated transport in synapse	31/1102	319/23249	0.0971787	2.05019	4.21295	0.000132076	0.00485017	0.00409166	Rab3a/Rab8a/Eps15l1/Prkaca/Prkn/Sh3gl1/Prepl/Rab11a/Myo6/Snap91/Vps18/Bcl2l1/Magi2/Cdk5/Hip1/Prkar1b/Rnf216/Diaph1/Pip5k1c/Syt1/Stxbp5l/Itsn1/Napa/Calm3/Kcnc3/Ap2a1/Canx/Cltc/Ap3m1/Trim9/Scrib	31
GO:0006446	regulation of translational initiation	12/1102	72/23249	0.166667	3.51618	4.76986	0.000133855	0.0048799	0.00411674	Tmed2/Eif4ebp2/Rpl13a/Eif4g2/Eif1/Eif5b/Ppp1r15b/Tpr/Eif2ak3/Eif5/Scrib/Ddx3x	12
GO:0000288	nuclear-transcribed mRNA catabolic process, deadenylation-dependent decay	10/1102	52/23249	0.192308	4.05713	4.92296	0.000141196	0.00511049	0.00431127	Cnot1/Mlh1/Caprin1/Ybx1/Cnot3/Cnot8/Tob1/Tnrc6c/Pabpc1/Tnrc6b	10
GO:0000289	nuclear-transcribed mRNA poly(A) tail shortening	7/1102	26/23249	0.269231	5.67999	5.32597	0.000156825	0.00561133	0.00473378	Cnot1/Mlh1/Cnot3/Tob1/Tnrc6c/Pabpc1/Tnrc6b	7
GO:0042274	ribosomal small subunit biogenesis	15/1102	107/23249	0.140187	2.95754	4.52718	0.000157264	0.00561133	0.00473378	Lsm6/Gtf2h5/Heatr1/Utp15/Surf6/Nat10/Nop14/Wdr36/Prkdc/Rps19/Mphosph10/Rps13/Imp4/Bms1/Dcaf13	15
GO:0061640	cytoskeleton-dependent cytokinesis	16/1102	119/23249	0.134454	2.83658	4.48046	0.000158524	0.00561644	0.00473809	Ist1/Daxx/Ect2/Map9/Septin7/Rab11a/Rhoa/Orc4/Usp8/Chmp5/Myh10/Mtmr4/Septin2/Actr3/Chmp7/Rhob	16
GO:0006402	mRNA catabolic process	27/1102	265/23249	0.101887	2.14952	4.19808	0.000162195	0.00570632	0.00481392	Lsm4/Lsm6/Fto/Cnot1/Khsrp/Fam76b/Skic8/Mlh1/Upf2/Exosc2/Caprin1/Tesk1/Ybx1/Ptbp1/Cnot3/Exosc5/Fus/Hnrnpab/Cnot8/Tob1/Ddx5/Tnrc6c/Cnot9/Mapkapk2/Hnrnpc/Pabpc1/Tnrc6b	27
GO:0006606	protein import into nucleus	21/1102	183/23249	0.114754	2.42098	4.3048	0.000166392	0.00581	0.00490138	Ing1/Nutf2/Nup133/Ect2/Ufm1/Hspa8/E2f3/Cry2/Chp1/Mavs/Bmal1/Kpnb1/Stat3/Brca1/Ddx5/Nup85/Rab23/Tpr/Nolc1/Nup58/Ep300	21
GO:0010212	response to ionizing radiation	19/1102	157/23249	0.121019	2.55315	4.35571	0.000167452	0.00581	0.00490138	Gtf2h5/Msh2/Ect2/Usp28/Xrcc4/Ino80/Bcl2l1/Paxip1/Rad9b/Brat1/Prkdc/Dcun1d3/Mrnip/Brca1/Pnp/Gadd45a/Tigar/Rhob/Hsf1	19
GO:0007032	endosome organization	12/1102	74/23249	0.162162	3.42115	4.65322	0.000175264	0.0060394	0.0050949	Hook2/Prkn/Rab11a/Dnajc13/Vps18/Usp8/Chmp5/Snx3/Rab5b/Lamtor1/Fhip1b/Chmp7	12
GO:0032527	protein exit from endoplasmic reticulum	9/1102	44/23249	0.204545	4.31532	4.91006	0.000184796	0.00631324	0.00532593	Herpud1/Sec16a/Insig1/Tmem129/Vcp/Sec61b/Hsp90b1/Derl2/Sel1l	9
GO:0009165	nucleotide biosynthetic process	25/1102	239/23249	0.104603	2.20681	4.18317	0.000185721	0.00631324	0.00532593	Dhodh/Prkn/Ndufv3/Guca1b/Guca1a/Ndufb5/Papss1/Dut/Bcl2l1/Paics/Ppat/Dnajc30/Vcp/Tbpl1/Ndufb4/Atp5pf/Nadsyn1/Nme1/Stat3/Ndufs1/Ndufs8/Ndufv1/Adk/Pnp/Dmac2l	25
GO:1902652	secondary alcohol metabolic process	20/1102	172/23249	0.116279	2.45315	4.26689	0.0001972	0.00665847	0.00561716	Prkaca/Mbtps1/Ttc39d/Pex2/Fdps/Aplp2/Idi1/Cat/Cyp51/Insig1/Mvk/Npc1/Dhcr7/Nfe2l1/Fdxr/Idh1/Hdlbp/Pip4p1/Lpcat3/Idh3g	20
GO:0000280	nuclear division	40/1102	463/23249	0.0863931	1.82264	3.98836	0.000200193	0.00667844	0.00563401	Calr/Katnb1/Rps6ka2/Ppp2r1a/Chtf18/Kifc5b/Akap8l/Kifc1/Sgo1/Map9/Rab11a/Rhoa/Mlh1/BC005624/Orc4/Ino80/Anapc5/Chmp5/Cep85/Cdk11b/Gsk3b/Ube2s/Bub3/Tom1l2/Ubb/Mis12/Cltc/Ska2/Nfe2l1/Kpnb1/Actr3/Tpr/Eml3/Top2b/Ccnb1ip1/Cdca2/Chmp7/Xrcc3/Dcaf13/Hsf1	40
GO:0006164	purine nucleotide biosynthetic process	22/1102	199/23249	0.110553	2.33234	4.21049	0.000202182	0.00667844	0.00563401	Prkn/Ndufv3/Guca1b/Guca1a/Ndufb5/Papss1/Bcl2l1/Paics/Ppat/Dnajc30/Vcp/Ndufb4/Atp5pf/Nadsyn1/Nme1/Stat3/Ndufs1/Ndufs8/Ndufv1/Adk/Pnp/Dmac2l	22
GO:0006352	DNA-templated transcription initiation	22/1102	199/23249	0.110553	2.33234	4.21049	0.000202182	0.00667844	0.00563401	Med26/Tfb1m/Gtf2h5/Bdp1/Gtf3c4/Med19/Paxip1/Hmgb1/Jun/Bclaf1/Tbpl1/Med23/Gtf2e1/Polr2i/Rsf1/Maz/Kat7/Creb1/Tfb2m/Atad2b/Med6/Ep300	22
GO:1904292	regulation of ERAD pathway	7/1102	27/23249	0.259259	5.46962	5.18357	0.000203101	0.00667844	0.00563401	Herpud1/Eif2a/Usp19/Wfs1/Rnft2/Rnft1/Eif2ak3	7
GO:0009205	purine ribonucleoside triphosphate metabolic process	27/1102	269/23249	0.100372	2.11755	4.1124	0.00020728	0.0067716	0.0057126	Prkaca/Prkn/Mlst8/Ndufv3/Ndufb5/Hspa8/Adpgk/Rhoa/Nudt5/Bcl2l1/Dnajc30/Vcp/Ddit4/Ndufb4/Zbtb20/Atp5pf/Nme1/Stat3/Rab23/Ndufs1/Ndufs8/Ndufv1/Entpd7/Pnp/Tigar/Dmac2l/Ep300	27
GO:0060213	positive regulation of nuclear-transcribed mRNA poly(A) tail shortening	5/1102	13/23249	0.384615	8.11427	5.72331	0.000221756	0.00715165	0.00603321	Cnot1/Tob1/Tnrc6c/Pabpc1/Tnrc6b	5
GO:1900153	positive regulation of nuclear-transcribed mRNA catabolic process, deadenylation-dependent decay	5/1102	13/23249	0.384615	8.11427	5.72331	0.000221756	0.00715165	0.00603321	Cnot1/Tob1/Tnrc6c/Pabpc1/Tnrc6b	5
GO:0000819	sister chromatid segregation	24/1102	228/23249	0.105263	2.22075	4.13197	0.000225156	0.00721503	0.00608669	Katnb1/Ppp2r1a/Kifc5b/Akap8l/Kifc1/Map9/Rab11a/Rhoa/Anapc2/Ino80/Tacc3/Anapc5/Chmp5/Bub3/Mis12/Cltc/Ska2/Kpnb1/Tpr/Eml3/Top2b/Chmp7/Xrcc3/Arid2	24
GO:1903313	positive regulation of mRNA metabolic process	18/1102	148/23249	0.121622	2.56586	4.2628	0.000231121	0.00735929	0.00620839	Fto/Cnot1/Khsrp/Hspa8/Mlh1/Caprin1/Zfp64/Ybx1/Cnot3/Snrnp70/Cnot8/Tob1/Eif1/Tnrc6c/Ncl/Prmt5/Pabpc1/Tnrc6b	18
GO:1904294	positive regulation of ERAD pathway	6/1102	20/23249	0.3	6.32913	5.31841	0.000244345	0.00773144	0.00652234	Herpud1/Eif2a/Wfs1/Rnft2/Rnft1/Eif2ak3	6
GO:0022411	cellular component disassembly	38/1102	437/23249	0.0869565	1.83453	3.9285	0.000251198	0.00788835	0.0066547	Abce1/Katnb1/Map1lc3b/Akap8l/Sh3gl1/Pik3ca/Ubqln4/Septin7/Hspa8/Skic8/Rhoa/Kif9/Camsap1/Ttbk2/Ddrgk1/Cdk5/Mtrfr/Ufl1/Chmp5/Vcp/Kdm4a/Ascc3/Ddit4/Apaf1/Napa/Calm3/Uvrag/Eif5a/Cltc/Per2/Oga/Gbf1/Acin1/Chmp7/Atad2b/Sharpin/Hsf1/Arid2	38
GO:0031122	cytoplasmic microtubule organization	11/1102	66/23249	0.166667	3.51618	4.56621	0.00025244	0.00788835	0.0066547	Hook2/Cript/Rab11a/Rhoa/Camsap1/Chp1/Tacc3/Cep120/Tbcb/Ccdc88a/Kpnb1	11
GO:0050000	chromosome localization	16/1102	124/23249	0.129032	2.72221	4.28925	0.000256734	0.00796963	0.00672327	Katnb1/Kifc5b/Kifc1/Sgo1/Ect2/Rab11a/Mlh1/Chmp5/Bub3/Mis12/Ska2/Kpnb1/Actr3/Cenpf/Eml3/Chmp7	16
GO:0030970	retrograde protein transport, ER to cytosol	7/1102	28/23249	0.25	5.27427	5.04809	0.000259793	0.00796963	0.00672327	Herpud1/Tmem129/Vcp/Sec61b/Hsp90b1/Derl2/Sel1l	7
GO:1903513	endoplasmic reticulum to cytosol transport	7/1102	28/23249	0.25	5.27427	5.04809	0.000259793	0.00796963	0.00672327	Herpud1/Tmem129/Vcp/Sec61b/Hsp90b1/Derl2/Sel1l	7
GO:0071248	cellular response to metal ion	22/1102	203/23249	0.108374	2.28638	4.10627	0.000268427	0.00818458	0.0069046	Jund/Hmox1/Calr/Daxx/Guca1a/Ect2/Hspa8/Adgrv1/Jun/Syt1/Tfrc/Gsk3a/Dlg2/Fus/Nfe2l1/Slc25a39/Carf/Creb1/Tigar/Fos/Hsf1/Hnrnpa1	22
GO:0009152	purine ribonucleotide biosynthetic process	19/1102	163/23249	0.116564	2.45917	4.17015	0.000273048	0.00827534	0.00698118	Prkn/Ndufv3/Ndufb5/Papss1/Bcl2l1/Paics/Ppat/Dnajc30/Vcp/Ndufb4/Atp5pf/Nme1/Stat3/Ndufs1/Ndufs8/Ndufv1/Adk/Pnp/Dmac2l	19
GO:0034063	stress granule assembly	8/1102	37/23249	0.216216	4.56153	4.83624	0.000280691	0.00845601	0.00713359	Caprin1/Styxl1/Atxn2l/G3bp1/Tia1/Hsf1/Pqbp1/Ddx3x	8
GO:0033157	regulation of intracellular protein transport	20/1102	177/23249	0.112994	2.38385	4.12249	0.000289473	0.00854254	0.00720659	Prkaca/Nutf2/Ect2/Ufm1/Fam76b/Chp1/Mavs/Cdk5/Insig1/Snx3/Oaz1/Cep290/Gsk3b/Derl2/Brca1/Rab23/Tpr/Nolc1/Nup58/Ep300	20
GO:0007006	mitochondrial membrane organization	15/1102	113/23249	0.132743	2.8005	4.27971	0.000289848	0.00854254	0.00720659	Alkbh7/Timm29/Bcl2l1/Afg3l2/Oma1/Timm13/Gsk3b/Tomm70a/Tomm40/Gsk3a/Stat3/Bcs1l/Bnip3l/Immt/Siva1	15
GO:0070936	protein K48-linked ubiquitination	14/1102	101/23249	0.138614	2.92435	4.32329	0.000290355	0.00854254	0.00720659	Anapc10/Prkn/Spsb3/Rnf5/Trim45/Ube2d3/Anapc2/Ube3c/Anapc5/Rnf216/Anapc16/Ube3a/Btrc/Mycbp2	14
GO:1900542	regulation of purine nucleotide metabolic process	14/1102	101/23249	0.138614	2.92435	4.32329	0.000290355	0.00854254	0.00720659	Prkaca/Prkn/Mlst8/Guca1b/Guca1a/Bcl2l1/Dnajc30/Me2/Vcp/Ddit4/Zbtb20/Stat3/Tigar/Ep300	14
GO:0007051	spindle organization	22/1102	205/23249	0.107317	2.26408	4.05507	0.000308193	0.00896693	0.00756461	Ppp2r1a/Kifc5b/Kifc1/Map9/Rab11a/Rhoa/Mlh1/Ntmt1/Ino80/Tacc3/Cep120/Chmp5/Vcp/Uvrag/Cltc/Ska2/Kpnb1/Tpr/Eml3/Chmp7/Dcaf13/Myh9	22
GO:1903573	negative regulation of response to endoplasmic reticulum stress	9/1102	47/23249	0.191489	4.03987	4.65337	0.00031267	0.00896693	0.00756461	Herpud1/Prkn/Hspa5/Ddrgk1/Bcl2l1/Wfs1/Ufl1/Lpcat3/Tmbim6	9
GO:0009199	ribonucleoside triphosphate metabolic process	27/1102	276/23249	0.0978261	2.06385	3.96598	0.000313467	0.00896693	0.00756461	Prkaca/Prkn/Mlst8/Ndufv3/Ndufb5/Hspa8/Adpgk/Rhoa/Nudt5/Bcl2l1/Dnajc30/Vcp/Ddit4/Ndufb4/Zbtb20/Atp5pf/Nme1/Stat3/Rab23/Ndufs1/Ndufs8/Ndufv1/Entpd7/Pnp/Tigar/Dmac2l/Ep300	27
GO:0032481	positive regulation of type I interferon production	13/1102	90/23249	0.144444	3.04736	4.34092	0.000313892	0.00896693	0.00756461	Hmgb2/Polr3g/Mavs/Hmgb1/Zbtb20/Tomm70a/Garin5a/Arrdc4/G3bp1/Usp22/Hspd1/Pqbp1/Ddx3x	13
GO:0008630	intrinsic apoptotic signaling pathway in response to DNA damage	15/1102	114/23249	0.131579	2.77593	4.24005	0.000319403	0.00896693	0.00756461	Hmox1/Msh2/Mcl1/Usp28/Mlh1/Fbh1/Bcl2l1/Casp9/Ddit4/Mif/Prkdc/Brca1/Pnp/Tpt1/Ep300	15
GO:0009206	purine ribonucleoside triphosphate biosynthetic process	15/1102	114/23249	0.131579	2.77593	4.24005	0.000319403	0.00896693	0.00756461	Prkn/Ndufv3/Ndufb5/Bcl2l1/Dnajc30/Vcp/Ndufb4/Atp5pf/Nme1/Stat3/Ndufs1/Ndufs8/Ndufv1/Pnp/Dmac2l	15
GO:0034599	cellular response to oxidative stress	26/1102	262/23249	0.0992366	2.0936	3.97097	0.000321647	0.00896693	0.00756461	Prkn/Lonp1/Pex2/Ect2/Hspa8/Ercc6l2/Tsc1/Cat/Srxn1/Vkorc1l1/Jun/Prdx1/Pex10/Rwdd1/Hdac2/Etv5/Bmal1/Coq7/Nfe2l1/Cbx8/Top2b/Rhob/Zfp277/Fos/Hsf1/Ep300	26
GO:0006140	regulation of nucleotide metabolic process	14/1102	102/23249	0.137255	2.89568	4.28	0.000322119	0.00896693	0.00756461	Prkaca/Prkn/Mlst8/Guca1b/Guca1a/Bcl2l1/Dnajc30/Me2/Vcp/Ddit4/Zbtb20/Stat3/Tigar/Ep300	14
GO:0051310	metaphase chromosome alignment	14/1102	102/23249	0.137255	2.89568	4.28	0.000322119	0.00896693	0.00756461	Kifc5b/Kifc1/Sgo1/Ect2/Rab11a/Mlh1/Chmp5/Bub3/Mis12/Ska2/Kpnb1/Cenpf/Eml3/Chmp7	14
GO:0030808	regulation of nucleotide biosynthetic process	7/1102	29/23249	0.241379	5.0924	4.91895	0.000328544	0.00896693	0.00756461	Prkn/Guca1b/Guca1a/Bcl2l1/Dnajc30/Vcp/Stat3	7
GO:0046856	phosphatidylinositol dephosphorylation	7/1102	29/23249	0.241379	5.0924	4.91895	0.000328544	0.00896693	0.00756461	Inpp5e/Mtmr10/Inpp5f/Inpp5a/Mtmr4/Pip4p1/Mtmr6	7
GO:1900371	regulation of purine nucleotide biosynthetic process	7/1102	29/23249	0.241379	5.0924	4.91895	0.000328544	0.00896693	0.00756461	Prkn/Guca1b/Guca1a/Bcl2l1/Dnajc30/Vcp/Stat3	7
GO:0045911	positive regulation of DNA recombination	12/1102	79/23249	0.151899	3.20462	4.37835	0.000329159	0.00896693	0.00756461	Hdgfl2/Msh2/Mlh1/Paxip1/Ep400/Trrap/Tfrc/Kmt5c/Prmt1/Fus/Mrnip/Arid2	12
GO:0070059	intrinsic apoptotic signaling pathway in response to endoplasmic reticulum stress	11/1102	68/23249	0.161765	3.41277	4.44457	0.000330516	0.00896693	0.00756461	Herpud1/Prkn/Bcl2l1/Wfs1/Casp9/Apaf1/Ddit3/Gsk3b/Selenok/Eif2ak3/Tmbim6	11
GO:0032933	SREBP signaling pathway	5/1102	14/23249	0.357143	7.53468	5.45561	0.000331514	0.00896693	0.00756461	Eif2a/Insig1/Spring1/Tmed2/Eif2ak3	5
GO:0009260	ribonucleotide biosynthetic process	20/1102	179/23249	0.111732	2.35722	4.0661	0.000335824	0.00903492	0.00762197	Dhodh/Prkn/Ndufv3/Ndufb5/Papss1/Bcl2l1/Paics/Ppat/Dnajc30/Vcp/Ndufb4/Atp5pf/Nme1/Stat3/Ndufs1/Ndufs8/Ndufv1/Adk/Pnp/Dmac2l	20
GO:0051028	mRNA transport	16/1102	127/23249	0.125984	2.6579	4.17902	0.000338005	0.00904524	0.00763067	Nutf2/Nup133/Akap8l/Khsrp/Srsf7/Bicd2/Cetn3/Hnrnpa3/Thoc1/Senp2/Nup85/Tpr/Nup58/Hnrnpa2b1/Hsf1/Hnrnpa1	16
GO:0007098	centrosome cycle	17/1102	140/23249	0.121429	2.56179	4.13449	0.000347442	0.00924859	0.00780222	Kifc1/Sgo1/Map9/Ssx2ip/Chordc1/Nat10/Cep120/Chmp5/Cep85/Cdk11b/Mdm1/Uvrag/C2cd3/Brca1/Gadd45a/Xrcc3/Azin1	17
GO:0009314	response to radiation	40/1102	476/23249	0.0840336	1.77287	3.80035	0.000352323	0.00932915	0.00787018	Grk1/Gtf2h5/Guca1b/Guca1a/Msh2/Ect2/Fbxw7/Usp28/Gnat1/Xrcc4/Cry2/Cat/Ino80/Bcl2l1/Cdk5/Paxip1/Pde6b/Rad9b/Brat1/Casp9/Prkdc/Dcun1d3/Deaf1/Mrnip/Per1/Brca1/Creb1/Per2/Sde2/Rom1/Ccdc66/Pnp/Gadd45a/Rho/Tigar/Rhob/Fos/Yy1/Hsf1/Ep300	40
GO:0070972	protein localization to endoplasmic reticulum	12/1102	80/23249	0.15	3.16456	4.32601	0.000370803	0.00976706	0.00823961	Herpud1/Sec61a2/Sec16a/Hspa5/Ddrgk1/Insig1/Zfand2a/Srp19/Sec61b/Get1/Srp9/Gbf1	12
GO:0010038	response to metal ion	34/1102	384/23249	0.0885417	1.86797	3.82571	0.0003749	0.00982356	0.00828727	Adam9/Jund/Hmox1/Calr/Daxx/Guca1a/Lonp1/Ect2/Ahcyl1/Hspa8/Adgrv1/Cat/Npc1/Jun/Casp9/Bsg/Lta4h/Syt1/Cdk4/Tfrc/Gsk3b/Calm3/Gsk3a/Dlg2/Fus/Nfe2l1/Slc25a39/Carf/Creb1/Tigar/Fos/Hsf1/Ep300/Hnrnpa1	34
GO:0001841	neural tube formation	16/1102	129/23249	0.124031	2.61669	4.10729	0.000403754	0.0105248	0.00887883	Gatad2a/Prkaca/Cdk20/Tsc1/Tmed2/Mthfr/Ski/Apaf1/Cluap1/Ift57/Arhgap35/Coq7/Deaf1/Rab23/Brpf1/Scrib	16
GO:0000723	telomere maintenance	18/1102	155/23249	0.116129	2.44999	4.04023	0.000409434	0.0105634	0.0089114	Tcp1/Ppp1r10/Cct3/Xrcc4/Nat10/Ino80/Mapkapk5/Ino80c/Prkdc/Nvl/Hnrnpc/Hmbox1/Hnrnpa2b1/Cct7/Yy1/Xrcc3/Mcrs1/Dkc1	18
GO:0032200	telomere organization	18/1102	155/23249	0.116129	2.44999	4.04023	0.000409434	0.0105634	0.0089114	Tcp1/Ppp1r10/Cct3/Xrcc4/Nat10/Ino80/Mapkapk5/Ino80c/Prkdc/Nvl/Hnrnpc/Hmbox1/Hnrnpa2b1/Cct7/Yy1/Xrcc3/Mcrs1/Dkc1	18
GO:0032387	negative regulation of intracellular transport	10/1102	59/23249	0.169492	3.57578	4.41886	0.00041537	0.0106446	0.00897994	Ufm1/Fam76b/Chp1/Cdk5/Insig1/Snx3/Derl2/Mtmr4/Rab23/Tpr	10
GO:0006900	vesicle budding from membrane	12/1102	81/23249	0.148148	3.1255	4.27449	0.000416814	0.0106446	0.00897994	Prkn/Snap91/Sec16a/Insig1/Preb/Chmp5/Trappc3/Snx3/Rab1a/Gbf1/Chmp7/Sec23a	12
GO:0006275	regulation of DNA replication	15/1102	117/23249	0.128205	2.70476	4.12358	0.000424116	0.0107764	0.00909109	Brpf3/Wrnip1/Ciz1/Ino80/Dynll1/Ino80c/Pole3/Jun/Faf1/Senp2/Kat7/Cacybp/Yy1/Chrac1/Mcrs1	15
GO:0021915	neural tube development	21/1102	196/23249	0.107143	2.2604	3.95276	0.000427045	0.0107963	0.00910789	Gatad2a/Prkaca/Rpgrip1l/Nup133/Ift140/Cdk20/Tsc1/Ttbk2/Tmed2/Mthfr/Ski/Apaf1/Cluap1/Ift57/Arhgap35/C2cd3/Coq7/Deaf1/Rab23/Brpf1/Scrib	21
GO:0015931	nucleobase-containing compound transport	23/1102	224/23249	0.102679	2.16622	3.91229	0.00043016	0.0108207	0.00912844	Slc25a42/Nutf2/Nup133/Tomm20/Mrpl18/Akap8l/Khsrp/Srsf7/Bicd2/Cetn3/Hnrnpa3/Thoc1/Ybx1/Senp2/Kpnb1/Nup85/Tpr/Slc29a2/Nup58/Hnrnpa2b1/Slc25a32/Hsf1/Hnrnpa1	23
GO:0098761	cellular response to interleukin-7	6/1102	22/23249	0.272727	5.75375	4.97597	0.000433581	0.0108337	0.00913944	Gipc1/Hmgb1/Ybx1/Crkl/Hspd1/Stip1	6
GO:0000281	mitotic cytokinesis	13/1102	93/23249	0.139785	2.94906	4.20107	0.000434985	0.0108337	0.00913944	Ist1/Daxx/Ect2/Map9/Septin7/Rab11a/Rhoa/Usp8/Chmp5/Myh10/Mtmr4/Chmp7/Rhob	13
GO:0016125	sterol metabolic process	19/1102	170/23249	0.111765	2.35791	3.96381	0.000465921	0.011547	0.00974122	Prkaca/Mbtps1/Ttc39d/Pex2/Fdps/Aplp2/Idi1/Cat/Cyp51/Insig1/Mvk/Npc1/Dhcr7/Nfe2l1/Fdxr/Hdlbp/Pip4p1/Lpcat3/Erg28	19
GO:0060211	regulation of nuclear-transcribed mRNA poly(A) tail shortening	5/1102	15/23249	0.333333	7.03237	5.21312	0.000477921	0.0117289	0.00989462	Cnot1/Tob1/Tnrc6c/Pabpc1/Tnrc6b	5
GO:0071501	cellular response to sterol depletion	5/1102	15/23249	0.333333	7.03237	5.21312	0.000477921	0.0117289	0.00989462	Eif2a/Insig1/Spring1/Tmed2/Eif2ak3	5
GO:0032606	type I interferon production	17/1102	144/23249	0.118056	2.49063	4.00243	0.000483902	0.011818	0.00996981	Hmgb2/Polr3g/Mavs/Rnf216/Hmgb1/Cactin/Zbtb20/Tomm70a/Garin5a/Arrdc4/Ppme1/G3bp1/Usp22/Hspd1/Yy1/Pqbp1/Ddx3x	17
GO:0009201	ribonucleoside triphosphate biosynthetic process	15/1102	119/23249	0.12605	2.6593	4.04796	0.000509197	0.0123241	0.0103967	Prkn/Ndufv3/Ndufb5/Bcl2l1/Dnajc30/Vcp/Ndufb4/Atp5pf/Nme1/Stat3/Ndufs1/Ndufs8/Ndufv1/Pnp/Dmac2l	15
GO:1902042	negative regulation of extrinsic apoptotic signaling pathway via death domain receptors	7/1102	31/23249	0.225806	4.76386	4.67765	0.000509522	0.0123241	0.0103967	Hmgb2/Hmox1/Bcl2l1/Gsk3b/Brca1/Raf1/Ddx3x	7
GO:0032608	interferon-beta production	11/1102	72/23249	0.152778	3.22317	4.2144	0.000548396	0.013138	0.0110834	Hmgb2/Polr3g/Mavs/Rnf216/Hmgb1/Cactin/Zbtb20/Tomm70a/Arrdc4/Yy1/Ddx3x	11
GO:0032648	regulation of interferon-beta production	11/1102	72/23249	0.152778	3.22317	4.2144	0.000548396	0.013138	0.0110834	Hmgb2/Polr3g/Mavs/Rnf216/Hmgb1/Cactin/Zbtb20/Tomm70a/Arrdc4/Yy1/Ddx3x	11
GO:0098760	response to interleukin-7	6/1102	23/23249	0.26087	5.50359	4.82016	0.000563239	0.0134296	0.0113294	Gipc1/Hmgb1/Ybx1/Crkl/Hspd1/Stip1	6
GO:0007033	vacuole organization	24/1102	243/23249	0.0987654	2.08366	3.78794	0.000574331	0.0136295	0.011498	Hook2/Mbtps1/Map1lc3b/Rnf5/Hspa8/Rab14/Vps18/Tmem165/Chmp5/Dnajc16/Pip4k2c/Garin5a/Lamtor1/Fhip1b/Tmem41b/Rab1a/Wipi1/Wdr45b/Rab23/Ccdc115/Pikfyve/Atg2a/Chmp7/Rab43	24
GO:0001843	neural tube closure	14/1102	108/23249	0.12963	2.73481	4.03087	0.000582187	0.0137511	0.0116006	Gatad2a/Prkaca/Cdk20/Tsc1/Tmed2/Mthfr/Ski/Apaf1/Cluap1/Ift57/Arhgap35/Deaf1/Rab23/Scrib	14
GO:0046390	ribose phosphate biosynthetic process	20/1102	187/23249	0.106952	2.25637	3.84784	0.000592115	0.0139202	0.0117433	Dhodh/Prkn/Ndufv3/Ndufb5/Papss1/Bcl2l1/Paics/Ppat/Dnajc30/Vcp/Ndufb4/Atp5pf/Nme1/Stat3/Ndufs1/Ndufs8/Ndufv1/Adk/Pnp/Dmac2l	20
GO:0008203	cholesterol metabolic process	18/1102	160/23249	0.1125	2.37342	3.88855	0.000600643	0.014055	0.011857	Prkaca/Mbtps1/Ttc39d/Pex2/Fdps/Aplp2/Idi1/Cat/Cyp51/Insig1/Mvk/Npc1/Dhcr7/Nfe2l1/Fdxr/Hdlbp/Pip4p1/Lpcat3	18
GO:0000070	mitotic sister chromatid segregation	20/1102	188/23249	0.106383	2.24437	3.82134	0.000633769	0.0147615	0.012453	Katnb1/Ppp2r1a/Kifc5b/Akap8l/Kifc1/Map9/Rab11a/Rhoa/Ino80/Anapc5/Chmp5/Bub3/Mis12/Cltc/Ska2/Kpnb1/Tpr/Eml3/Chmp7/Xrcc3	20
GO:0060606	tube closure	14/1102	109/23249	0.12844	2.70972	3.99101	0.000639407	0.0147702	0.0124603	Gatad2a/Prkaca/Cdk20/Tsc1/Tmed2/Mthfr/Ski/Apaf1/Cluap1/Ift57/Arhgap35/Deaf1/Rab23/Scrib	14
GO:2001233	regulation of apoptotic signaling pathway	36/1102	427/23249	0.0843091	1.77868	3.62261	0.000640014	0.0147702	0.0124603	Hmgb2/Hmox1/Cyld/Herpud1/Wwox/Prkn/Ppp2r1a/Traf7/Daxx/Birc6/Fbxw7/Mcl1/Fbh1/Rbck1/Bcl2l1/Wfs1/Styxl1/Faf1/Cdk11b/Bclaf1/Hdac2/Mif/Apaf1/Ddit3/Gsk3b/Maz/Ubb/Mnt/Brca1/Ivns1abp/Tpt1/Eif2ak3/Raf1/Deptor/Tmbim6/Ddx3x	36
GO:0062197	cellular response to chemical stress	31/1102	350/23249	0.0885714	1.8686	3.65234	0.000661406	0.0151942	0.012818	Prkn/Mlst8/Lonp1/Pex2/Ect2/Pik3ca/Hspa8/Oxsr1/Ercc6l2/Tsc1/Cat/Srxn1/Vkorc1l1/Jun/Prdx1/Pex10/Rwdd1/Hdac2/Ddit3/Etv5/Bmal1/Coq7/Nfe2l1/Cbx8/Top2b/Rhob/Zfp277/Fos/Hsf1/Ep300/Ddx3x	31
GO:0033147	negative regulation of intracellular estrogen receptor signaling pathway	5/1102	16/23249	0.3125	6.59284	4.9919	0.000668139	0.0152791	0.0128897	Cnot1/Vps18/Cnot3/Brca1/Cnot9	5
GO:0031145	anaphase-promoting complex-dependent catabolic process	6/1102	24/23249	0.25	5.27427	4.67322	0.000721095	0.0163416	0.0137859	Anapc10/Fbxo31/Anapc2/Anapc5/Anapc16/Ube2s	6
GO:1900151	regulation of nuclear-transcribed mRNA catabolic process, deadenylation-dependent decay	6/1102	24/23249	0.25	5.27427	4.67322	0.000721095	0.0163416	0.0137859	Cnot1/Ybx1/Tob1/Tnrc6c/Pabpc1/Tnrc6b	6
GO:0072655	establishment of protein localization to mitochondrion	13/1102	98/23249	0.132653	2.79859	3.98004	0.000724386	0.0163425	0.0137868	Tomm20/Fbxw7/Timm29/Timm13/Ddit3/Tomm70a/Tomm40/Gsk3a/Hspd1/Bcs1l/Bnip3l/Immp2l/Timm17b	13
GO:0051225	spindle assembly	16/1102	136/23249	0.117647	2.48201	3.86651	0.000727686	0.0163437	0.0137877	Ppp2r1a/Kifc5b/Kifc1/Map9/Rab11a/Rhoa/Mlh1/Ino80/Chmp5/Cltc/Ska2/Kpnb1/Tpr/Eml3/Chmp7/Dcaf13	16
GO:0045724	positive regulation of cilium assembly	7/1102	33/23249	0.212121	4.47514	4.45617	0.000762071	0.0170399	0.0143751	Ttbk2/Dynll1/Cep120/Gsk3b/Arhgap35/Ccdc88a/Pqbp1	7
GO:2001252	positive regulation of chromosome organization	14/1102	111/23249	0.126126	2.6609	3.91261	0.000768229	0.0171016	0.0144271	Tcp1/Ppp1r10/Cct3/Ino80/Mapkapk5/Ino80c/Tpr/Nvl/Hmbox1/Hnrnpa2b1/Cct7/Yy1/Mcrs1/Dkc1	14
GO:0006888	endoplasmic reticulum to Golgi vesicle-mediated transport	15/1102	124/23249	0.120968	2.55207	3.86551	0.000787977	0.0174639	0.0147328	Tmed1/Sec16a/Insig1/Preb/Tmed2/Vcp/Trappc3/Sec22a/Yif1b/Whamm/Rab1a/Cnih4/Yif1a/Copg1/Sec23a	15
GO:0009060	aerobic respiration	21/1102	206/23249	0.101942	2.15067	3.70035	0.000822101	0.0181403	0.0153034	Coa6/Uqcc2/Ndufv3/Msh2/Ndufb5/Rhoa/Cat/Dnajc30/Mdh2/Vcp/Uqcrh/Ndufb4/Atp5pf/Coq7/Uqcrq/Ndufs1/Idh1/Ndufs8/Ndufv1/Cycs/Idh3g	21
GO:1903894	regulation of IRE1-mediated unfolded protein response	4/1102	10/23249	0.4	8.43884	5.24835	0.000837742	0.0183247	0.0154589	Hspa5/Ddrgk1/Ficd/Ufl1	4
GO:1904851	positive regulation of establishment of protein localization to telomere	4/1102	10/23249	0.4	8.43884	5.24835	0.000837742	0.0183247	0.0154589	Tcp1/Cct3/Cct7/Dkc1	4
GO:0061512	protein localization to cilium	11/1102	76/23249	0.144737	3.05353	3.99984	0.000874888	0.0189515	0.0159877	Rab8a/Ift140/Rab11a/Cdk20/Inpp5e/Invs/Gsk3b/Ccdc88a/Rom1/Arf4/Ccdc66	11
GO:0090307	mitotic spindle assembly	11/1102	76/23249	0.144737	3.05353	3.99984	0.000874888	0.0189515	0.0159877	Kifc5b/Kifc1/Map9/Rab11a/Rhoa/Chmp5/Cltc/Kpnb1/Tpr/Eml3/Chmp7	11
GO:0140014	mitotic nuclear division	26/1102	280/23249	0.0928571	1.95902	3.60131	0.000877697	0.0189515	0.0159877	Katnb1/Ppp2r1a/Kifc5b/Akap8l/Kifc1/Map9/Rab11a/Rhoa/Ino80/Anapc5/Chmp5/Cep85/Cdk11b/Ube2s/Bub3/Tom1l2/Mis12/Cltc/Ska2/Nfe2l1/Kpnb1/Tpr/Eml3/Cdca2/Chmp7/Xrcc3	26
GO:0006066	alcohol metabolic process	32/1102	372/23249	0.0860215	1.8148	3.53388	0.000894068	0.0192225	0.0162163	Asah1/Prkaca/Mbtps1/Ttc39d/Pex2/Fdps/Adh5/Aplp2/Gk5/Idi1/Cat/Cyp51/Napepld/Insig1/Qdpr/Mvk/Npc1/Nus1/Dhcr7/Nfe2l1/Fdxr/Idh1/Hdlbp/Ppip5k2/Got1/Pip4p1/Abhd4/Lpcat3/Sptssa/Sptlc2/Myh9/Idh3g	32
GO:0046165	alcohol biosynthetic process	17/1102	152/23249	0.111842	2.35954	3.75114	0.000899171	0.0192499	0.0162394	Asah1/Prkaca/Pex2/Fdps/Idi1/Cyp51/Insig1/Qdpr/Mvk/Nus1/Dhcr7/Ppip5k2/Got1/Lpcat3/Sptssa/Sptlc2/Myh9	17
GO:0170036	import into the mitochondrion	9/1102	54/23249	0.166667	3.51618	4.12922	0.000906931	0.0193338	0.0163102	Tomm20/Mrpl18/Afg3l2/Tomm70a/Tomm40/Slc25a39/Slc25a28/Slc25a32/Timm17b	9
GO:1904356	regulation of telomere maintenance via telomere lengthening	10/1102	65/23249	0.153846	3.24571	4.04428	0.000915804	0.0193476	0.0163218	Tcp1/Cct3/Nat10/Mapkapk5/Hnrnpc/Hmbox1/Hnrnpa2b1/Cct7/Mcrs1/Dkc1	10
GO:0051656	establishment of organelle localization	40/1102	500/23249	0.08	1.68777	3.46794	0.000920728	0.0193476	0.0163218	Rab3a/Hmox1/Prkn/Kifc5b/Kifc1/Sgo1/Ect2/Rab11a/Snap91/Mlh1/Bicd2/Sec16a/Tsc1/Chp1/a/Cdk5/Preb/Tacc3/Dynll1/Cep120/Chmp5/Tesk1/Trappc3/Wasf1/Bub3/Rab1a/Ubb/Myh10/Mis12/Ska2/Kpnb1/Wipi1/Cenpf/Eml3/Gbf1/Ap3m1/Chmp7/Copg1/Scrib/Myh9	40
GO:0016180	snRNA processing	7/1102	34/23249	0.205882	4.34352	4.35196	0.000920818	0.0193476	0.0163218	Ints10/Fto/Exosc2/Exosc5/Ints6/Ints9/Dkc1	7
GO:0046822	regulation of nucleocytoplasmic transport	16/1102	139/23249	0.115108	2.42844	3.76787	0.00092296	0.0193476	0.0163218	Prkaca/Nutf2/Akap8l/Ect2/Ufm1/Fam76b/Chp1/Mavs/Cdk5/Gsk3b/Brca1/Rab23/Tpr/Nolc1/Nup58/Ep300	16
GO:0045047	protein targeting to ER	8/1102	44/23249	0.181818	3.83584	4.19994	0.000960698	0.0200551	0.0169187	Herpud1/Sec61a2/Hspa5/Zfand2a/Srp19/Sec61b/Get1/Srp9	8
GO:0072175	epithelial tube formation	18/1102	167/23249	0.107784	2.27394	3.6855	0.000994396	0.0206462	0.0174173	Gatad2a/Prkaca/Hs2st1/Cdk20/Tsc1/Tmed2/Mthfr/Ski/Apaf1/Cep290/Cluap1/Ift57/Arhgap35/Coq7/Deaf1/Rab23/Brpf1/Scrib	18
GO:0032479	regulation of type I interferon production	16/1102	140/23249	0.114286	2.4111	3.73557	0.000997221	0.0206462	0.0174173	Hmgb2/Polr3g/Mavs/Rnf216/Hmgb1/Cactin/Zbtb20/Tomm70a/Garin5a/Arrdc4/G3bp1/Usp22/Hspd1/Yy1/Pqbp1/Ddx3x	16
GO:0022900	electron transport chain	14/1102	114/23249	0.122807	2.59087	3.79821	0.00100216	0.0206634	0.0174319	Coa6/Ndufv3/Etfdh/Ndor1/Ndor1/Uqcrh/Coq7/Uqcrq/Ndufs1/Ndufs8/Ndufv1/Cycs/Etfrf1/Immp2l	14
GO:0006310	DNA recombination	30/1102	344/23249	0.0872093	1.83986	3.50065	0.00102604	0.0210348	0.0177452	Hmgb2/Gins2/Chtf18/Hdgfl2/Msh2/Ubqln4/Mlh1/Xrcc4/Fbh1/Ino80/Paxip1/Ep400/Trrap/Hmgb1/Ino80c/Prkdc/Mcm4/Tfrc/Kmt5c/Prmt1/Fus/Mrnip/Brca1/Hspd1/Top2b/Ccnb1ip1/Yy1/Xrcc3/Arid2/Mcrs1	30
GO:0006611	protein export from nucleus	10/1102	66/23249	0.151515	3.19653	3.98612	0.00103426	0.0210348	0.0177452	Prkaca/Calr/Nutf2/Ranbp3/Ahcyl1/Fam76b/Chp1/Cdk5/Gsk3b/Tpr	10
GO:0001838	embryonic epithelial tube formation	17/1102	154/23249	0.11039	2.3289	3.69079	0.00104108	0.0210348	0.0177452	Gatad2a/Prkaca/Hs2st1/Cdk20/Tsc1/Tmed2/Mthfr/Ski/Apaf1/Cluap1/Ift57/Arhgap35/Coq7/Deaf1/Rab23/Brpf1/Scrib	17
GO:0006119	oxidative phosphorylation	17/1102	154/23249	0.11039	2.3289	3.69079	0.00104108	0.0210348	0.0177452	Coa6/Uqcc2/Ndufv3/Msh2/Ndufb5/Rhoa/Dnajc30/Vcp/Uqcrh/Ndufb4/Atp5pf/Coq7/Uqcrq/Ndufs1/Ndufs8/Ndufv1/Cycs	17
GO:0031023	microtubule organizing center organization	17/1102	154/23249	0.11039	2.3289	3.69079	0.00104108	0.0210348	0.0177452	Kifc1/Sgo1/Map9/Ssx2ip/Chordc1/Nat10/Cep120/Chmp5/Cep85/Cdk11b/Mdm1/Uvrag/C2cd3/Brca1/Gadd45a/Xrcc3/Azin1	17
GO:0014020	primary neural tube formation	14/1102	115/23249	0.121739	2.56834	3.76089	0.00109235	0.0219824	0.0185446	Gatad2a/Prkaca/Cdk20/Tsc1/Tmed2/Mthfr/Ski/Apaf1/Cluap1/Ift57/Arhgap35/Deaf1/Rab23/Scrib	14
GO:0032386	regulation of intracellular transport	27/1102	300/23249	0.09	1.89874	3.49493	0.00112778	0.0226051	0.0190699	Prkaca/Nutf2/Akap8l/Ect2/Ufm1/Fam76b/Rab11a/Dnajc13/Chp1/Mavs/Cdk5/Insig1/Snx3/Nus1/Oaz1/Cep290/Gsk3b/Inpp5f/Derl2/Mtmr4/Brca1/Rab23/Capn10/Tpr/Nolc1/Nup58/Ep300	27
GO:0006754	ATP biosynthetic process	13/1102	103/23249	0.126214	2.66274	3.77252	0.00116104	0.0231794	0.0195544	Prkn/Ndufv3/Ndufb5/Bcl2l1/Dnajc30/Vcp/Ndufb4/Atp5pf/Stat3/Ndufs1/Ndufs8/Ndufv1/Dmac2l	13
GO:0009150	purine ribonucleotide metabolic process	31/1102	363/23249	0.0853994	1.80168	3.43396	0.00119854	0.0238334	0.0201061	Prkaca/Prkn/Mlst8/Ndufv3/Ndufb5/Papss1/Hspa8/Adpgk/Rhoa/Nudt5/Bcl2l1/Paics/Ppat/Dnajc30/Vcp/Ddit4/Ndufb4/Zbtb20/Atp5pf/Nme1/Stat3/Rab23/Ndufs1/Ndufs8/Ndufv1/Entpd7/Adk/Pnp/Tigar/Dmac2l/Ep300	31
GO:0006626	protein targeting to mitochondrion	11/1102	79/23249	0.139241	2.93757	3.84799	0.00121357	0.023943	0.0201986	Tomm20/Fbxw7/Timm29/Timm13/Tomm70a/Tomm40/Gsk3a/Hspd1/Bnip3l/Immp2l/Timm17b	11
GO:0051298	centrosome duplication	11/1102	79/23249	0.139241	2.93757	3.84799	0.00121357	0.023943	0.0201986	Kifc1/Chordc1/Nat10/Cep120/Chmp5/Cep85/Mdm1/C2cd3/Brca1/Xrcc3/Azin1	11
GO:1903564	regulation of protein localization to cilium	4/1102	11/23249	0.363636	7.67167	4.93694	0.00126719	0.0247753	0.0209007	Inpp5e/Gsk3b/Ccdc88a/Ccdc66	4
GO:2000171	negative regulation of dendrite development	4/1102	11/23249	0.363636	7.67167	4.93694	0.00126719	0.0247753	0.0209007	Carm1/Gsk3b/Gsk3a/Cyth2	4
GO:0050779	RNA destabilization	13/1102	104/23249	0.125	2.63714	3.7325	0.00127053	0.0247753	0.0209007	Fto/Cnot1/Zc3h18/Khsrp/Mlh1/Caprin1/Ybx1/Cnot3/Cnot8/Tob1/Tnrc6c/Pabpc1/Tnrc6b	13
GO:0006997	nucleus organization	17/1102	157/23249	0.10828	2.2844	3.60201	0.00128939	0.0250244	0.0211109	Hmgb2/Nup133/Akap8l/Daxx/Selenof/Cdan1/Uspl1/Chmp5/Tbpl1/Rps19/Nfe2l1/Usp36/Tpr/Sf1/Nolc1/Chmp7/Kdm3a	17
GO:0051303	establishment of chromosome localization	14/1102	117/23249	0.119658	2.52444	3.68742	0.00129325	0.0250244	0.0211109	Kifc5b/Kifc1/Sgo1/Ect2/Rab11a/Mlh1/Chmp5/Bub3/Mis12/Ska2/Kpnb1/Cenpf/Eml3/Chmp7	14
GO:0043045	epigenetic programming of gene expression	8/1102	46/23249	0.173913	3.66906	4.04195	0.00130093	0.0250765	0.0211548	Pik3ca/Arid4b/a/Gsk3b/Gsk3a/Mettl23/Arid4a/Dcaf13	8
GO:0046685	response to arsenic-containing substance	7/1102	36/23249	0.194444	4.10221	4.15512	0.00131571	0.0252646	0.0213135	Hmox1/Daxx/Zfand2a/Vcp/Hsf1/Hnrnpa1/Ddx3x	7
GO:0042306	regulation of protein import into nucleus	11/1102	80/23249	0.1375	2.90085	3.79897	0.00134793	0.0257848	0.0217524	Nutf2/Ect2/Ufm1/Chp1/Mavs/Brca1/Rab23/Tpr/Nolc1/Nup58/Ep300	11
GO:0071108	protein K48-linked deubiquitination	6/1102	27/23249	0.222222	4.68824	4.27738	0.00140429	0.0267613	0.0225762	Otud4/Usp19/Usp20/Usp8/Usp29/Usp5	6
GO:0033044	regulation of chromosome organization	23/1102	245/23249	0.0938776	1.98054	3.44171	0.00146553	0.0277431	0.0234044	Tcp1/Ppp1r10/Cct3/Xrcc4/Anapc2/Nat10/Ino80/Tacc3/Mapkapk5/Anapc5/Ino80c/Bub3/Tpr/Nvl/Hnrnpc/Hmbox1/Hnrnpa2b1/Cct7/Yy1/Xrcc3/Arid2/Mcrs1/Dkc1	23
GO:0001510	RNA methylation	10/1102	69/23249	0.144928	3.05755	3.81807	0.00146684	0.0277431	0.0234044	Tfb1m/Wdr4/Rbm15/Trmt10a/Fdxacb1/Wdr6/Rnmt/Trmt1l/Tfb2m/Trmt5	10
GO:0016482	cytosolic transport	15/1102	132/23249	0.113636	2.3974	3.59143	0.00149879	0.0282413	0.0238247	Ap1g1/Prepl/Rab14/Tmem87b/Vps29/Snx3/Dop1b/Rab4b/Tbc1d17/Rab6a/Cltc/Wipi1/Pikfyve/Snx32/Gbf1	15
GO:0005976	polysaccharide metabolic process	14/1102	119/23249	0.117647	2.48201	3.61546	0.00152415	0.028612	0.0241374	Hs2st1/Epm2aip1/Il6st/Hmgb1/Npc1/Gsk3b/Gsk3a/Ap2a1/Gys1/Cltc/Wipi1/Wdr45b/Per2/Atg2a	14
GO:0046605	regulation of centrosome cycle	9/1102	58/23249	0.155172	3.27369	3.86733	0.00153366	0.0286835	0.0241977	Kifc1/Chordc1/Nat10/Cep120/Chmp5/Cdk11b/Mdm1/Xrcc3/Azin1	9
GO:0070979	protein K11-linked ubiquitination	7/1102	37/23249	0.189189	3.99134	4.06197	0.00155721	0.0287951	0.0242919	Anapc10/Prkn/Ube2d3/Anapc2/Anapc5/Anapc16/Ube2s	7
GO:0090317	negative regulation of intracellular protein transport	7/1102	37/23249	0.189189	3.99134	4.06197	0.00155721	0.0287951	0.0242919	Ufm1/Fam76b/Chp1/Cdk5/Insig1/Derl2/Rab23	7
GO:1902410	mitotic cytokinetic process	7/1102	37/23249	0.189189	3.99134	4.06197	0.00155721	0.0287951	0.0242919	Ist1/Ect2/Rab11a/Rhoa/Chmp5/Mtmr4/Chmp7	7
GO:0009259	ribonucleotide metabolic process	32/1102	385/23249	0.0831169	1.75352	3.32566	0.00156551	0.0287951	0.0242919	Prkaca/Dhodh/Prkn/Mlst8/Ndufv3/Ndufb5/Papss1/Hspa8/Adpgk/Rhoa/Nudt5/Bcl2l1/Paics/Ppat/Dnajc30/Vcp/Ddit4/Ndufb4/Zbtb20/Atp5pf/Nme1/Stat3/Rab23/Ndufs1/Ndufs8/Ndufv1/Entpd7/Adk/Pnp/Tigar/Dmac2l/Ep300	32
GO:0035268	protein mannosylation	5/1102	19/23249	0.263158	5.55187	4.4276	0.0015797	0.0287951	0.0242919	Large2/Nus1/Tmtc3/Rxylt1/Pomt2	5
GO:1902236	negative regulation of endoplasmic reticulum stress-induced intrinsic apoptotic signaling pathway	5/1102	19/23249	0.263158	5.55187	4.4276	0.0015797	0.0287951	0.0242919	Herpud1/Prkn/Bcl2l1/Wfs1/Tmbim6	5
GO:1904505	regulation of telomere maintenance in response to DNA damage	5/1102	19/23249	0.263158	5.55187	4.4276	0.0015797	0.0287951	0.0242919	Xrcc4/Ino80/Ino80c/Yy1/Mcrs1	5
GO:0099504	synaptic vesicle cycle	24/1102	262/23249	0.0916031	1.93256	3.38619	0.00163214	0.0296438	0.0250078	Rab3a/Eps15l1/Prkaca/Prkn/Sh3gl1/Prepl/Snap91/Vps18/Bcl2l1/Magi2/Cdk5/Prkar1b/Diaph1/Pip5k1c/Syt1/Stxbp5l/Itsn1/Napa/Kcnc3/Ap2a1/Canx/Cltc/Trim9/Scrib	24
GO:0006414	translational elongation	10/1102	70/23249	0.142857	3.01387	3.76409	0.00163998	0.029679	0.0250375	Abce1/Skic8/Ddrgk1/Mtrfr/Ufl1/Ascc3/Eif5a/Eef1b2/Mrpl44/Srp9	10
GO:0016241	regulation of macroautophagy	16/1102	147/23249	0.108844	2.29628	3.5169	0.00167262	0.0300534	0.0253534	Hmox1/Prkn/Fbxw7/Ubqln4/Tsc1/Ddrgk1/Npc1/Ufl1/Pip4k2c/Gsk3a/Wipi1/Usp36/Atg2a/Bnip3l/Tigar/Sptlc2	16
GO:0046488	phosphatidylinositol metabolic process	16/1102	147/23249	0.108844	2.29628	3.5169	0.00167262	0.0300534	0.0253534	Pigf/Pik3ca/Inpp5e/Pip5k1c/Pip4k2c/Mtmr10/Uvrag/Inpp5f/Inpp5a/Mtmr4/Pikfyve/Pign/Pip4p1/Mtmr6/Pyurf/Sh3yl1	16
GO:0010508	positive regulation of autophagy	17/1102	161/23249	0.10559	2.22764	3.48673	0.00169696	0.0303822	0.0256308	Hmox1/Prkn/Tsc1/Usp20/Ddrgk1/Hmgb1/Ufl1/Pip4k2c/Ddit3/Gsk3b/Gsk3a/Wipi1/Sh3bp4/Atg2a/Bnip3l/Sptlc2/Deptor	17
GO:0045292	mRNA cis splicing, via spliceosome	6/1102	28/23249	0.214286	4.52081	4.15821	0.00171643	0.0305136	0.0257416	Srsf7/BC005624/Cactin/Eif1/Sde2/Wbp4	6
GO:0070536	protein K63-linked deubiquitination	6/1102	28/23249	0.214286	4.52081	4.15821	0.00171643	0.0305136	0.0257416	Otud4/Cyld/Otud1/Usp20/Usp8/Vcp	6
GO:0051098	regulation of binding	29/1102	340/23249	0.0852941	1.79946	3.31252	0.00172666	0.0305498	0.0257722	Hmgb2/Cyld/Psme3ip1/Zfpm1/Prkn/Fbxw7/Carm1/Septin7/Aplp2/Nphp3/Fbh1/Ttbk2/Ddrgk1/Cdk5/Hmgb1/Ufl1/Jun/Ski/Senp2/Gsk3b/Rsf1/Nme1/Per2/Nvl/Cycs/Eif2ak3/Eif3d/Ep300/Tmbim6	29
GO:0072599	establishment of protein localization to endoplasmic reticulum	8/1102	48/23249	0.166667	3.51618	3.89256	0.00173061	0.0305498	0.0257722	Herpud1/Sec61a2/Hspa5/Zfand2a/Srp19/Sec61b/Get1/Srp9	8
GO:0042147	retrograde transport, endosome to Golgi	12/1102	95/23249	0.126316	2.6649	3.62712	0.00175831	0.0308225	0.0260022	Prepl/Rab14/Tmem87b/Vps29/Snx3/Rab4b/Tbc1d17/Rab6a/Cltc/Pikfyve/Snx32/Gbf1	12
GO:1990542	mitochondrial transmembrane transport	12/1102	95/23249	0.126316	2.6649	3.62712	0.00175831	0.0308225	0.0260022	Tomm20/Mpc1/Mrpl18/Afg3l2/Tomm70a/Tomm40/Slc25a39/Hspd1/Mpc2/Slc25a28/Slc25a32/Timm17b	12
GO:0016126	sterol biosynthetic process	10/1102	71/23249	0.140845	2.97142	3.71105	0.00182931	0.0317437	0.0267793	Prkaca/Pex2/Fdps/Idi1/Cyp51/Insig1/Mvk/Dhcr7/Lpcat3/Erg28	10
GO:0062028	regulation of stress granule assembly	4/1102	12/23249	0.333333	7.03237	4.66245	0.00182979	0.0317437	0.0267793	Caprin1/Styxl1/G3bp1/Hsf1	4
GO:0070203	regulation of establishment of protein localization to telomere	4/1102	12/23249	0.333333	7.03237	4.66245	0.00182979	0.0317437	0.0267793	Tcp1/Cct3/Cct7/Dkc1	4
GO:0043487	regulation of RNA stability	19/1102	191/23249	0.0994764	2.09866	3.40092	0.00189089	0.032691	0.0275785	Fto/Cnot1/Zc3h18/Khsrp/Fam76b/Mlh1/Caprin1/Ybx1/Ptbp1/Cnot3/Fus/Cnot8/Tob1/Tnrc6c/Mapkapk2/Hnrnpc/Pabpc1/Tnrc6b/Dkc1	19
GO:0006302	double-strand break repair	27/1102	311/23249	0.0868167	1.83158	3.29331	0.00190183	0.0327674	0.027643	Gins2/Hdgfl2/Msh2/Ubqln4/Mlh1/Xrcc4/Fbh1/Ino80/Ep400/Trrap/Vcp/Prkdc/Mcm4/Kmt5c/Prmt1/Uvrag/Fus/Ppp4r3b/Mrnip/Brca1/Top2b/Parp2/Ppp4r3a/Yy1/Xrcc3/Hsf1/Arid2	27
GO:0001558	regulation of cell growth	36/1102	455/23249	0.0791209	1.66922	3.21581	0.00195174	0.0335127	0.0282717	Ist1/Prkn/Mlst8/Hdgfl2/Lamtor2/Fdps/Ppan/Rhoa/Anapc2/Exosc2/Ino80/Cdk5/Brat1/Wdr36/Prdm4/Syt1/Crkl/Gsk3b/Tomm70a/Gsk3a/Megf8/Lamtor1/Eif4g2/Dcun1d3/Sertad2/Gdf9/Derl2/Kat7/Brca1/Sh3bp4/Actr3/Cgrrf1/Parp2/Yy1/Ep300/Ddx3x	36
GO:0010824	regulation of centrosome duplication	8/1102	49/23249	0.163265	3.44442	3.82082	0.00198379	0.0339472	0.0286382	Kifc1/Chordc1/Nat10/Cep120/Chmp5/Mdm1/Xrcc3/Azin1	8
GO:0032984	protein-containing complex disassembly	24/1102	266/23249	0.0902256	1.9035	3.30591	0.00199713	0.0340596	0.0287331	Abce1/Katnb1/Map1lc3b/Sh3gl1/Pik3ca/Ubqln4/Hspa8/Rhoa/Camsap1/Ttbk2/Mtrfr/Chmp5/Vcp/Ddit4/Napa/Calm3/Uvrag/Eif5a/Cltc/Per2/Oga/Chmp7/Atad2b/Arid2	24
GO:0097502	mannosylation	5/1102	20/23249	0.25	5.27427	4.26568	0.00202481	0.034415	0.0290329	Large2/Nus1/Tmtc3/Rxylt1/Pomt2	5
GO:0042770	signal transduction in response to DNA damage	18/1102	178/23249	0.101124	2.13341	3.38604	0.00204934	0.0347146	0.0292856	Mbtps1/Fbxo31/Ppp1r10/Msh2/Usp28/Myo6/Paxip1/Taok3/Rad9b/Ufl1/Casp9/Mif/Prkdc/Mrnip/Brca1/Ddx5/Sde2/Gadd45a	18
GO:0046823	negative regulation of nucleocytoplasmic transport	6/1102	29/23249	0.206897	4.36492	4.04453	0.00207848	0.0350901	0.0296024	Ufm1/Fam76b/Chp1/Cdk5/Rab23/Tpr	6
GO:0043543	protein acylation	12/1102	97/23249	0.123711	2.60995	3.5443	0.00210378	0.0353984	0.0298625	Ankrd11/Nmt2/Nat10/Hdac2/Zdhhc17/Gsk3b/Bmal1/Kat7/Zdhhc16/Selenok/Ep300/Ddx3x	12
GO:0006650	glycerophospholipid metabolic process	25/1102	283/23249	0.0883392	1.8637	3.26092	0.002173	0.0364397	0.030741	Abhd8/Serac1/Agpat1/Pigf/Pik3ca/Ptdss1/Inpp5e/Napepld/Pip5k1c/Pip4k2c/Mtmr10/Uvrag/Far1/Inpp5f/Inpp5a/Mtmr4/Pikfyve/Pign/Pip4p1/Abhd4/Mtmr6/Pyurf/Lpcat3/Sh3yl1/Pla2g6	25
GO:0051168	nuclear export	18/1102	179/23249	0.100559	2.1215	3.3599	0.00218015	0.0364397	0.030741	Prkaca/Calr/Nutf2/Nup133/Akap8l/Ranbp3/Ahcyl1/Fam76b/Tsc1/Chp1/Cdk5/Thoc1/Malt1/Gsk3b/Nup85/Tpr/Hnrnpa2b1/Hnrnpa1	18
GO:0019693	ribose phosphate metabolic process	32/1102	394/23249	0.0812183	1.71347	3.1861	0.0022548	0.0368817	0.0311139	Prkaca/Dhodh/Prkn/Mlst8/Ndufv3/Ndufb5/Papss1/Hspa8/Adpgk/Rhoa/Nudt5/Bcl2l1/Paics/Ppat/Dnajc30/Vcp/Ddit4/Ndufb4/Zbtb20/Atp5pf/Nme1/Stat3/Rab23/Ndufs1/Ndufs8/Ndufv1/Entpd7/Adk/Pnp/Tigar/Dmac2l/Ep300	32
GO:2001242	regulation of intrinsic apoptotic signaling pathway	19/1102	194/23249	0.0979381	2.06621	3.3265	0.00225985	0.0368817	0.0311139	Cyld/Herpud1/Prkn/Fbxw7/Mcl1/Fbh1/Bcl2l1/Wfs1/Styxl1/Bclaf1/Hdac2/Mif/Ddit3/Ubb/Ivns1abp/Tpt1/Eif2ak3/Tmbim6/Ddx3x	19
GO:0044773	mitotic DNA damage checkpoint signaling	10/1102	73/23249	0.136986	2.89001	3.60772	0.0022609	0.0368817	0.0311139	Mbtps1/Fbxo31/Ppp1r10/Msh2/Taok3/Rad9b/Prkdc/Mrnip/Brca1/Sde2	10
GO:0003298	physiological muscle hypertrophy	8/1102	50/23249	0.16	3.37554	3.75092	0.00226525	0.0368817	0.0311139	Fdps/Pdlim5/Gsk3b/Tomm70a/Gsk3a/Parp2/Yy1/Ep300	8
GO:0003301	physiological cardiac muscle hypertrophy	8/1102	50/23249	0.16	3.37554	3.75092	0.00226525	0.0368817	0.0311139	Fdps/Pdlim5/Gsk3b/Tomm70a/Gsk3a/Parp2/Yy1/Ep300	8
GO:0030490	maturation of SSU-rRNA	8/1102	50/23249	0.16	3.37554	3.75092	0.00226525	0.0368817	0.0311139	Lsm6/Gtf2h5/Heatr1/Nat10/Nop14/Rps19/Bms1/Dcaf13	8
GO:0061049	cell growth involved in cardiac muscle cell development	8/1102	50/23249	0.16	3.37554	3.75092	0.00226525	0.0368817	0.0311139	Fdps/Pdlim5/Gsk3b/Tomm70a/Gsk3a/Parp2/Yy1/Ep300	8
GO:1902041	regulation of extrinsic apoptotic signaling pathway via death domain receptors	8/1102	50/23249	0.16	3.37554	3.75092	0.00226525	0.0368817	0.0311139	Hmgb2/Hmox1/Bcl2l1/Faf1/Gsk3b/Brca1/Raf1/Ddx3x	8
GO:0051222	positive regulation of protein transport	27/1102	315/23249	0.0857143	1.80832	3.222	0.00227899	0.0369858	0.0312016	Adam9/Prkaca/Fto/Nutf2/Prkn/Ect2/Serp1/Chp1/Mavs/Dynll1/Bsg/Ptbp1/Oaz1/Cep290/Gsk3b/Tomt/Myh10/Brca1/Capn10/Tpr/Mpc2/Cnst/Osbp/Oga/Myh9/Pla2g6/Ep300	27
GO:0006260	DNA replication	24/1102	269/23249	0.0892193	1.88227	3.2466	0.00231461	0.0374431	0.0315875	Chtf18/Brpf3/Carm1/Wrnip1/Fbh1/Ciz1/Orc4/Ino80/Rtf2/Dynll1/Ino80c/Pole3/Jun/Faf1/Wdr18/Mcm4/Senp2/Kat7/Brca1/Cacybp/Sde2/Yy1/Chrac1/Mcrs1	24
GO:1900180	regulation of protein localization to nucleus	17/1102	166/23249	0.10241	2.16055	3.34731	0.00235398	0.0379579	0.0320217	Nutf2/Ect2/Ufm1/Chp1/Mavs/Tesk1/Tfrc/Gsk3b/Brca1/Rab23/Tpr/Nvl/Nolc1/Nup58/Eif2ak3/Ep300/Mcrs1	17
GO:0035148	tube formation	18/1102	181/23249	0.0994475	2.09805	3.30814	0.00246287	0.0395869	0.033396	Gatad2a/Prkaca/Hs2st1/Cdk20/Tsc1/Tmed2/Mthfr/Ski/Apaf1/Cep290/Cluap1/Ift57/Arhgap35/Coq7/Deaf1/Rab23/Brpf1/Scrib	18
GO:0033119	negative regulation of RNA splicing	6/1102	30/23249	0.2	4.21942	3.93589	0.00249532	0.0398046	0.0335797	Srsf7/Ptbp1/Rps13/Acin1/Hnrnpa2b1/Tmbim6	6
GO:0140467	integrated stress response signaling	6/1102	30/23249	0.2	4.21942	3.93589	0.00249532	0.0398046	0.0335797	Hspa5/Ddrgk1/Tmed2/Oma1/Ddit3/Eif2ak3	6
GO:0061157	mRNA destabilization	12/1102	99/23249	0.121212	2.55722	3.46353	0.00250286	0.0398046	0.0335797	Fto/Cnot1/Khsrp/Mlh1/Caprin1/Ybx1/Cnot3/Cnot8/Tob1/Tnrc6c/Pabpc1/Tnrc6b	12
GO:0070507	regulation of microtubule cytoskeleton organization	17/1102	167/23249	0.101796	2.14761	3.32003	0.00250806	0.0398046	0.0335797	Cyld/Katnb1/Map9/Cep70/Rhoa/Bicd2/Camsap1/Ttbk2/Tacc3/Chmp5/Gsk3b/Gsk3a/Cltc/Ska2/Tpr/Eml3/Chmp7	17
GO:0030953	astral microtubule organization	4/1102	13/23249	0.307692	6.49141	4.41775	0.00254447	0.0400038	0.0337477	Rab11a/Tacc3/Cep120/Kpnb1	4
GO:0070202	regulation of establishment of protein localization to chromosome	4/1102	13/23249	0.307692	6.49141	4.41775	0.00254447	0.0400038	0.0337477	Tcp1/Cct3/Cct7/Dkc1	4
GO:1904816	positive regulation of protein localization to chromosome, telomeric region	4/1102	13/23249	0.307692	6.49141	4.41775	0.00254447	0.0400038	0.0337477	Tcp1/Cct3/Cct7/Dkc1	4
GO:0032506	cytokinetic process	8/1102	51/23249	0.156863	3.30935	3.68278	0.00257708	0.0403904	0.0340738	Ist1/Ect2/Rab11a/Rhoa/Chmp5/Mtmr4/Chmp7/Myh9	8
GO:0034101	erythrocyte homeostasis	18/1102	182/23249	0.0989011	2.08653	3.28251	0.00261535	0.0408628	0.0344723	Hmgb2/Hmox1/Zfpm1/Pknox1/Kmt2e/Ufl1/Chmp5/Prdx1/Prkdc/Rps19/Prmt1/Kat7/Nfe2l1/Stat3/Jmjd6/Acin1/Arid4a/Sp1	18
GO:2000060	positive regulation of ubiquitin-dependent protein catabolic process	12/1102	100/23249	0.12	2.53165	3.42389	0.00272434	0.0424339	0.0357977	Herpud1/Traf7/Socs5/Fbxw7/Ddrgk1/Paqr3/Zfand2a/Vcp/Gsk3b/Hspbp1/Gsk3a/Usp5	12
GO:0001895	retina homeostasis	9/1102	63/23249	0.142857	3.01387	3.57039	0.00276107	0.0427414	0.0360571	Nphp3/Adgrv1/Mkks/Wdr36/Bsg/Cep290/Ccdc66/Rp1l1/Rho	9
GO:0007080	mitotic metaphase chromosome alignment	9/1102	63/23249	0.142857	3.01387	3.57039	0.00276107	0.0427414	0.0360571	Kifc5b/Kifc1/Rab11a/Chmp5/Mis12/Ska2/Kpnb1/Eml3/Chmp7	9
GO:2000058	regulation of ubiquitin-dependent protein catabolic process	17/1102	169/23249	0.100592	2.12219	3.26602	0.00284153	0.0438519	0.036994	Usp38/Gipc1/Herpud1/Traf7/Socs5/Fbxw7/Ubqln4/Ddrgk1/Paqr3/Zfand2a/Ufl1/Vcp/Gsk3b/Hspbp1/Gsk3a/Ube3a/Usp5	17
GO:0045727	positive regulation of translation	15/1102	141/23249	0.106383	2.24437	3.30601	0.00287348	0.0442094	0.0372955	Uqcc2/Serp1/Nat10/Otud6b/Ybx1/Ptbp1/Cdk4/Prkdc/Prmt1/Eif4g2/Eif5a/Pabpc1/Eif3d/Ep300/Ddx3x	15
GO:0007007	inner mitochondrial membrane organization	7/1102	41/23249	0.170732	3.60194	3.71961	0.00288482	0.0442485	0.0373286	Timm29/Afg3l2/Oma1/Timm13/Tomm70a/Bcs1l/Immt	7
GO:0032728	positive regulation of interferon-beta production	8/1102	52/23249	0.153846	3.24571	3.6163	0.00292149	0.0446748	0.0376882	Hmgb2/Polr3g/Mavs/Hmgb1/Zbtb20/Tomm70a/Arrdc4/Ddx3x	8
GO:0062012	regulation of small molecule metabolic process	32/1102	401/23249	0.0798005	1.68356	3.08	0.00295804	0.0449	0.0378781	Prkaca/Prkn/Mlst8/Guca1b/Guca1a/Ttc39d/Pex2/Fdps/Epm2aip1/Mtln/Bcl2l1/Insig1/Dnajc30/Hmgb1/Me2/Vcp/Ddit4/Oaz1/Zbtb20/Nucb2/Dhcr7/Ppp4r3b/Nfe2l1/Stat3/Brca1/Creb1/Eif2ak3/Lpcat3/Tigar/Ppp4r3a/Myh9/Ep300	32
GO:0008589	regulation of smoothened signaling pathway	12/1102	101/23249	0.118812	2.50659	3.38473	0.00296148	0.0449	0.0378781	Prkaca/Rpgrip1l/Ift140/Cdk20/Ttbk2/Tmed2/Vcp/Megf8/C2cd3/Rab23/Gorab/Tedc1	12
GO:1902235	regulation of endoplasmic reticulum stress-induced intrinsic apoptotic signaling pathway	6/1102	31/23249	0.193548	4.08331	3.83188	0.00297191	0.0449	0.0378781	Herpud1/Prkn/Bcl2l1/Wfs1/Eif2ak3/Tmbim6	6
GO:1905244	regulation of modification of synaptic structure	6/1102	31/23249	0.193548	4.08331	3.83188	0.00297191	0.0449	0.0378781	Rhoa/Zdhhc17/Gsk3b/Itsn1/Myh10/Rhob	6
GO:0042752	regulation of circadian rhythm	14/1102	128/23249	0.109375	2.30749	3.30878	0.00303017	0.0456431	0.0385051	Fbxw7/Cry2/Pde6b/Prkdc/Gsk3b/Ube3a/Bmal1/Per1/Per2/Phlpp1/Btrc/Nr1d2/Cipc/Kdm5c	14
GO:0015919	peroxisomal membrane transport	5/1102	22/23249	0.227273	4.79479	3.97218	0.00317886	0.0473667	0.0399591	Pex2/Pex1/Pex10/Pex3/Abcd4	5
GO:0038203	TORC2 signaling	5/1102	22/23249	0.227273	4.79479	3.97218	0.00317886	0.0473667	0.0399591	Mlst8/Pik3ca/Gsk3b/Deptor/Ep300	5
GO:0043574	peroxisomal transport	5/1102	22/23249	0.227273	4.79479	3.97218	0.00317886	0.0473667	0.0399591	Pex2/Pex1/Pex10/Pex3/Abcd4	5
GO:0046034	ATP metabolic process	22/1102	245/23249	0.0897959	1.89443	3.13946	0.00318226	0.0473667	0.0399591	Prkaca/Prkn/Mlst8/Ndufv3/Ndufb5/Hspa8/Adpgk/Nudt5/Bcl2l1/Dnajc30/Vcp/Ddit4/Ndufb4/Zbtb20/Atp5pf/Stat3/Ndufs1/Ndufs8/Ndufv1/Tigar/Dmac2l/Ep300	22
GO:1903578	regulation of ATP metabolic process	11/1102	89/23249	0.123596	2.60751	3.38926	0.00319565	0.0474258	0.0400089	Prkaca/Prkn/Mlst8/Bcl2l1/Dnajc30/Vcp/Ddit4/Zbtb20/Stat3/Tigar/Ep300	11
GO:0065004	protein-DNA complex assembly	17/1102	171/23249	0.0994152	2.09737	3.21277	0.00321102	0.0475137	0.0400831	Med26/Asf1b/Gtf2h5/Daxx/Bdp1/Med19/Hmgb1/Pole3/Med23/Nap1l1/Rsf1/Mis12/Creb1/Atad2b/Med6/Chrac1/Ep300	17
GO:2000779	regulation of double-strand break repair	15/1102	143/23249	0.104895	2.21298	3.24553	0.00328956	0.0485331	0.0409431	Hdgfl2/Ubqln4/Fbh1/Ep400/Trrap/Prkdc/Kmt5c/Prmt1/Fus/Ppp4r3b/Mrnip/Top2b/Ppp4r3a/Hsf1/Arid2	15
GO:0016073	snRNA metabolic process	8/1102	53/23249	0.150943	3.18447	3.55143	0.0033007	0.048555	0.0409615	Ints10/Fto/Exosc2/Uspl1/Exosc5/Ints6/Ints9/Dkc1	8
GO:1904358	positive regulation of telomere maintenance via telomere lengthening	7/1102	42/23249	0.166667	3.51618	3.64069	0.00332264	0.0487353	0.0411137	Tcp1/Cct3/Mapkapk5/Hmbox1/Hnrnpa2b1/Cct7/Dkc1	7
GO:0040029	epigenetic regulation of gene expression	27/1102	324/23249	0.0833333	1.75809	3.06525	0.00336691	0.0491207	0.0414388	Zfp869/Pik3ca/Rbm15/Msl2/Arid4b/a/Kmt2e/Pole3/Hdac2/Mbd3/Gsk3b/Cggbp1/Gsk3a/H2az2/Kat7/Brca1/Mettl23/Cbx8/Tpr/Prmt5/Mphosph8/Cbx3/Atad2b/Arid4a/Dcaf13/Ep300/Cbx5	27
GO:0044774	mitotic DNA integrity checkpoint signaling	10/1102	77/23249	0.12987	2.73988	3.41122	0.00336844	0.0491207	0.0414388	Mbtps1/Fbxo31/Ppp1r10/Msh2/Taok3/Rad9b/Prkdc/Mrnip/Brca1/Sde2	10
GO:0006695	cholesterol biosynthetic process	9/1102	65/23249	0.138462	2.92114	3.45977	0.00342845	0.0493731	0.0416517	Prkaca/Pex2/Fdps/Idi1/Cyp51/Insig1/Mvk/Dhcr7/Lpcat3	9
GO:1902653	secondary alcohol biosynthetic process	9/1102	65/23249	0.138462	2.92114	3.45977	0.00342845	0.0493731	0.0416517	Prkaca/Pex2/Fdps/Idi1/Cyp51/Insig1/Mvk/Dhcr7/Lpcat3	9
GO:0045792	negative regulation of cell size	4/1102	14/23249	0.285714	6.02774	4.19751	0.00342965	0.0493731	0.0416517	Rhoa/Tsc1/Akt1s1/Deptor	4
GO:1904507	positive regulation of telomere maintenance in response to DNA damage	4/1102	14/23249	0.285714	6.02774	4.19751	0.00342965	0.0493731	0.0416517	Ino80/Ino80c/Yy1/Mcrs1	4
GO:0007040	lysosome organization	12/1102	103/23249	0.116505	2.45791	3.3078	0.00348593	0.0493731	0.0416517	Hook2/Mbtps1/Hspa8/Rab14/Vps18/Tmem165/Chmp5/Lamtor1/Fhip1b/Ccdc115/Pikfyve/Chmp7	12
GO:0080171	lytic vacuole organization	12/1102	103/23249	0.116505	2.45791	3.3078	0.00348593	0.0493731	0.0416517	Hook2/Mbtps1/Hspa8/Rab14/Vps18/Tmem165/Chmp5/Lamtor1/Fhip1b/Ccdc115/Pikfyve/Chmp7	12
GO:1903312	negative regulation of mRNA metabolic process	12/1102	103/23249	0.116505	2.45791	3.3078	0.00348593	0.0493731	0.0416517	Srsf7/Fam76b/Ybx1/Ptbp1/Fus/Hnrnpab/Tob1/Mapkapk2/Hnrnpc/Acin1/Hnrnpa2b1/Pabpc1	12
GO:2000736	regulation of stem cell differentiation	11/1102	90/23249	0.122222	2.57853	3.34689	0.00348838	0.0493731	0.0416517	Gatad2a/Gatad2b/Hdac2/Mbd3/Prdm4/Prkdc/Gsk3b/Crxos/Stat3/Kdm3a/Ccnk	11
GO:0019079	viral genome replication	14/1102	130/23249	0.107692	2.27199	3.24413	0.00349244	0.0493731	0.0416517	Prkn/Ilf3/Zfp809/Hspa8/Hacd3/Stom/Mavs/Vcp/Tmem41b/Ddx5/Top2b/Mphosph8/Ccnk/Ddx3x	14
GO:0071478	cellular response to radiation	18/1102	187/23249	0.0962567	2.03074	3.15679	0.00350102	0.0493731	0.0416517	Grk1/Gtf2h5/Ect2/Fbxw7/Usp28/Gnat1/Ino80/Bcl2l1/Rad9b/Casp9/Brca1/Sde2/Gadd45a/Rho/Rhob/Yy1/Hsf1/Ep300	18
GO:0000154	rRNA modification	6/1102	32/23249	0.1875	3.95571	3.73215	0.00351333	0.0493731	0.0416517	Tfb1m/Rpusd1/Fdxacb1/Nat10/Tfb2m/Dkc1	6
GO:0065002	intracellular protein transmembrane transport	6/1102	32/23249	0.1875	3.95571	3.73215	0.00351333	0.0493731	0.0416517	Pex2/Sec61a2/Hspa5/Pex1/Sec61b/Pex10	6
GO:0071276	cellular response to cadmium ion	6/1102	32/23249	0.1875	3.95571	3.73215	0.00351333	0.0493731	0.0416517	Hmox1/Daxx/Hspa8/Jun/Fos/Hsf1	6
GO:0060041	retina development in camera-type eye	20/1102	217/23249	0.0921659	1.94443	3.11789	0.00356445	0.049952	0.0421401	Grk1/Rpgrip1l/Gnat1/Pde6b/Ski/Samd11/Bsg/Cep290/Mdm1/Crx/Myh10/Per1/Stat3/Jmjd6/Rom1/Rp1l1/Rho/Max/Fos/Ttll5	20
GO:0140053	mitochondrial gene expression	17/1102	173/23249	0.0982659	2.07313	3.16023	0.00361944	0.0505816	0.0426713	Mrpl34/Tfb1m/Mrpl18/Uqcc2/Mrps18b/Wars2/Mrpl32/Mterf3/Mrpl17/Mrpl55/Polr2a/Mrpl44/Mrps14/Tfb2m/Mrpl11/Mrps33/Trmt5	17
GO:0120032	regulation of plasma membrane bounded cell projection assembly	20/1102	218/23249	0.0917431	1.93551	3.09562	0.00375474	0.0523271	0.0441438	Evi5l/Cyld/Ift140/Fam98a/Odad3/Rab11a/Tbc1d7/Ttbk2/Dynll1/Mphosph9/Cep120/Tesk1/Gsk3b/Arhgap35/Ccdc88a/Actr3/Arf4/Sh3yl1/Myo10/Pqbp1	20
GO:0022904	respiratory electron transport chain	12/1102	104/23249	0.115385	2.43428	3.27	0.0037749	0.0523628	0.0441739	Coa6/Ndufv3/Etfdh/Uqcrh/Coq7/Uqcrq/Ndufs1/Ndufs8/Ndufv1/Cycs/Etfrf1/Immp2l	12
GO:0032456	endocytic recycling	11/1102	91/23249	0.120879	2.5502	3.30509	0.00380218	0.0523628	0.0441739	Rab8a/Ankrd50/Rab11a/Rab14/Ehd4/Snx17/Vps29/Snx3/Inpp5f/Mtmr4/Scrib	11
GO:0046839	phospholipid dephosphorylation	7/1102	43/23249	0.162791	3.43441	3.56413	0.00380934	0.0523628	0.0441739	Inpp5e/Mtmr10/Inpp5f/Inpp5a/Mtmr4/Pip4p1/Mtmr6	7
GO:0060236	regulation of mitotic spindle organization	7/1102	43/23249	0.162791	3.43441	3.56413	0.00380934	0.0523628	0.0441739	Map9/Tacc3/Chmp5/Cltc/Tpr/Eml3/Chmp7	7
GO:1905168	positive regulation of double-strand break repair via homologous recombination	7/1102	43/23249	0.162791	3.43441	3.56413	0.00380934	0.0523628	0.0441739	Hdgfl2/Ep400/Trrap/Prmt1/Fus/Mrnip/Arid2	7
GO:0044827	modulation by host of viral genome replication	5/1102	23/23249	0.217391	4.58633	3.83842	0.00390542	0.0533918	0.0450419	Prkn/Hspa8/Stom/Tmem41b/Ccnk	5
GO:1903427	negative regulation of reactive oxygen species biosynthetic process	5/1102	23/23249	0.217391	4.58633	3.83842	0.00390542	0.0533918	0.0450419	Prkn/Rhoa/Stat3/Hspd1/Hbp1	5
GO:0046486	glycerolipid metabolic process	31/1102	393/23249	0.0788804	1.66415	2.96201	0.00403761	0.0550493	0.0464403	Acsl1/Abhd8/Serac1/Agpat1/Pigf/Pik3ca/Gk5/Ptdss1/Il6st/Inpp5e/Cat/Napepld/Insig1/Pip5k1c/Pip4k2c/Mtmr10/Uvrag/Far1/Inpp5f/Inpp5a/Mtmr4/Pikfyve/Pign/Pip4p1/Abhd4/Mtmr6/Pyurf/Lpcat3/Sh3yl1/Sel1l/Pla2g6	31
GO:0019080	viral gene expression	10/1102	79/23249	0.126582	2.67052	3.31763	0.0040643	0.0551891	0.0465582	Mon1b/Jun/Ptbp1/Oaz1/Rsf1/Eif3f/Ccnt2/Eif3d/Ep300/Sp1	10
GO:0043488	regulation of mRNA stability	17/1102	175/23249	0.0971429	2.04943	3.10841	0.0040698	0.0551891	0.0465582	Fto/Cnot1/Khsrp/Fam76b/Mlh1/Caprin1/Ybx1/Ptbp1/Cnot3/Fus/Cnot8/Tob1/Tnrc6c/Mapkapk2/Hnrnpc/Pabpc1/Tnrc6b	17
GO:0061014	positive regulation of mRNA catabolic process	12/1102	105/23249	0.114286	2.4111	3.23265	0.00408282	0.0552169	0.0465816	Fto/Cnot1/Khsrp/Mlh1/Caprin1/Ybx1/Cnot3/Cnot8/Tob1/Tnrc6c/Pabpc1/Tnrc6b	12
GO:1900242	regulation of synaptic vesicle endocytosis	6/1102	33/23249	0.181818	3.83584	3.63639	0.00412472	0.055634	0.0469335	Prkn/Sh3gl1/Snap91/Bcl2l1/Pip5k1c/Kcnc3	6
GO:0048284	organelle fusion	18/1102	190/23249	0.0947368	1.99867	3.08323	0.00414265	0.0557264	0.0470115	Rab3a/Rab8a/Prkn/Mcl1/Miga2/Rab14/Vps18/Chp1/Afg3l2/Chmp5/Oma1/Syt1/Tfrc/Rab4b/Uvrag/Pikfyve/Chmp7/Trim9	18
GO:0009583	detection of light stimulus	8/1102	55/23249	0.145455	3.06867	3.42618	0.00417275	0.0558328	0.0471012	Grk1/Guca1b/Guca1a/Gnat1/Pde6b/Rom1/Ccdc66/Rho	8
GO:0099563	modification of synaptic structure	8/1102	55/23249	0.145455	3.06867	3.42618	0.00417275	0.0558328	0.0471012	Rhoa/Wasf3/Wasf1/Zdhhc17/Gsk3b/Itsn1/Myh10/Rhob	8
GO:0098876	vesicle-mediated transport to the plasma membrane	16/1102	161/23249	0.0993789	2.09661	3.11456	0.00419113	0.0559299	0.0471831	Rab8a/Prepl/Ankrd50/Rab11a/Sec16a/Rab14/Ehd4/Snx17/Vps29/Snx3/Stxbp5l/Inpp5f/Mtmr4/Cnst/Lyplal1/Scrib	16
GO:0042542	response to hydrogen peroxide	13/1102	119/23249	0.109244	2.30472	3.18296	0.00423742	0.056398	0.047578	Adam9/Hmox1/Ect2/Hspa8/Cat/Hdac2/Ube3a/Cbx8/Ppp1r15b/Top2b/Rhob/Zfp277/Hsf1	13
GO:0032365	intracellular lipid transport	7/1102	44/23249	0.159091	3.35636	3.48982	0.00434828	0.0577208	0.0486939	Serac1/Npc1/Nus1/Tmem41b/Relch/Osbp/Abcd4	7
GO:0006399	tRNA metabolic process	18/1102	191/23249	0.0942408	1.98821	3.05901	0.00437694	0.0577966	0.0487579	Lsm6/Wdr4/Wars2/Trmt10a/Wdr6/Ankrd16/Exosc2/Nat10/Dtwd2/Pars2/Yars1/Adat2/Tars3/Cars1/Tsen54/Trmt1l/Eprs1/Trmt5	18
GO:0060491	regulation of cell projection assembly	20/1102	221/23249	0.0904977	1.90924	3.02951	0.00437697	0.0577966	0.0487579	Evi5l/Cyld/Ift140/Fam98a/Odad3/Rab11a/Tbc1d7/Ttbk2/Dynll1/Mphosph9/Cep120/Tesk1/Gsk3b/Arhgap35/Ccdc88a/Actr3/Arf4/Sh3yl1/Myo10/Pqbp1	20
GO:0000422	autophagy of mitochondrion	12/1102	106/23249	0.113208	2.38835	3.19572	0.00441058	0.0580881	0.0490038	Map1lc3b/Prkn/Fbxw7/Arhgap26/Nipsnap3b/Gsk3a/Wipi1/Wdr45b/Atg2a/Bnip3l/Tigar/Rimoc1	12
GO:0010833	telomere maintenance via telomere lengthening	10/1102	80/23249	0.125	2.63714	3.27192	0.00445235	0.058485	0.0493387	Tcp1/Cct3/Nat10/Mapkapk5/Hnrnpc/Hmbox1/Hnrnpa2b1/Cct7/Mcrs1/Dkc1	10
GO:0006167	AMP biosynthetic process	4/1102	15/23249	0.266667	5.62589	3.99765	0.004503	0.0585391	0.0493842	Paics/Ppat/Adk/Pnp	4
GO:0006895	Golgi to endosome transport	4/1102	15/23249	0.266667	5.62589	3.99765	0.004503	0.0585391	0.0493842	Rab14/Dop1b/Wipi1/Gbf1	4
GO:0030242	autophagy of peroxisome	4/1102	15/23249	0.266667	5.62589	3.99765	0.004503	0.0585391	0.0493842	Pex2/Wipi1/Wdr45b/Atg2a	4
GO:0071103	DNA conformation change	4/1102	15/23249	0.266667	5.62589	3.99765	0.004503	0.0585391	0.0493842	Hmgb2/Hmgb1/Top2b/Tdrd3	4
GO:0006261	DNA-templated DNA replication	15/1102	148/23249	0.101351	2.13822	3.09861	0.00454967	0.0588659	0.0496599	Carm1/Wrnip1/Fbh1/Ciz1/Orc4/Ino80/Rtf2/Dynll1/Pole3/Wdr18/Mcm4/Senp2/Kat7/Brca1/Chrac1	15
GO:0033108	mitochondrial respiratory chain complex assembly	13/1102	120/23249	0.108333	2.28552	3.14932	0.00455154	0.0588659	0.0496599	Uqcc2/Ndufb5/Foxred1/Oma1/Ndufb4/Tmem126b/Lyrm7/Ndufs1/Bcs1l/Cox20/Ndufs8/Fmc1/Immp2l	13
GO:0071824	protein-DNA complex organization	18/1102	192/23249	0.09375	1.97785	3.03493	0.00462203	0.0596241	0.0502996	Med26/Asf1b/Gtf2h5/Daxx/Bdp1/Med19/Hmgb1/Pole3/Med23/Nap1l1/Rsf1/Mis12/Creb1/Atad2b/Med6/Chrac1/Ep300/Arid2	18
GO:0032210	regulation of telomere maintenance via telomerase	8/1102	56/23249	0.142857	3.01387	3.36568	0.00467034	0.0596357	0.0503094	Tcp1/Cct3/Nat10/Mapkapk5/Hnrnpc/Hmbox1/Cct7/Dkc1	8
GO:0034605	cellular response to heat	8/1102	56/23249	0.142857	3.01387	3.36568	0.00467034	0.0596357	0.0503094	Hmox1/Prkaca/Daxx/Chordc1/Hspa8/Vcp/Tpr/Hsf1	8
GO:0046686	response to cadmium ion	8/1102	56/23249	0.142857	3.01387	3.36568	0.00467034	0.0596357	0.0503094	Hmox1/Daxx/Hspa8/Cat/Npc1/Jun/Fos/Hsf1	8
GO:1904263	positive regulation of TORC1 signaling	8/1102	56/23249	0.142857	3.01387	3.36568	0.00467034	0.0596357	0.0503094	Lamtor2/Gpr155/Rheb/Prmt1/Lamtor1/Usp32/Pip4p1/Ep300	8
GO:0034614	cellular response to reactive oxygen species	16/1102	163/23249	0.0981595	2.07088	3.06046	0.00472516	0.0599599	0.0505829	Pex2/Ect2/Hspa8/Ercc6l2/Cat/Jun/Prdx1/Pex10/Hdac2/Cbx8/Top2b/Rhob/Zfp277/Fos/Hsf1/Ep300	16
GO:0030220	platelet formation	5/1102	24/23249	0.208333	4.39523	3.71213	0.0047434	0.0599599	0.0505829	Zfpm1/Prkdc/Actn1/Myh9/Ep300	5
GO:0042026	protein refolding	5/1102	24/23249	0.208333	4.39523	3.71213	0.0047434	0.0599599	0.0505829	Hspa8/Hspa14/Hspa5/Hspd1/St13	5
GO:2001169	regulation of ATP biosynthetic process	5/1102	24/23249	0.208333	4.39523	3.71213	0.0047434	0.0599599	0.0505829	Prkn/Bcl2l1/Dnajc30/Vcp/Stat3	5
GO:0090329	regulation of DNA-templated DNA replication	6/1102	34/23249	0.176471	3.72302	3.54431	0.00481127	0.0606655	0.0511781	Wrnip1/Ciz1/Ino80/Dynll1/Senp2/Kat7	6
GO:0006486	protein glycosylation	20/1102	223/23249	0.0896861	1.89212	2.98601	0.00483743	0.0606911	0.0511997	St3gal2/Alg14/Stt3a/Man1b1/Large2/Chp1/Tmem165/Mlec/Npc1/Alg2/Ddost/Nus1/Tmtc3/Rxylt1/Edem3/Oga/Dad1/Pomt2/Pmm1/Gxylt1	20
GO:0043413	macromolecule glycosylation	20/1102	223/23249	0.0896861	1.89212	2.98601	0.00483743	0.0606911	0.0511997	St3gal2/Alg14/Stt3a/Man1b1/Large2/Chp1/Tmem165/Mlec/Npc1/Alg2/Ddost/Nus1/Tmtc3/Rxylt1/Edem3/Oga/Dad1/Pomt2/Pmm1/Gxylt1	20
GO:0002562	somatic diversification of immune receptors via germline recombination within a single locus	10/1102	81/23249	0.123457	2.60458	3.2269	0.00486898	0.0607491	0.0512486	Msh2/Mlh1/Xrcc4/Paxip1/Hmgb1/Prkdc/Tfrc/Kmt5c/Hspd1/Yy1	10
GO:0016444	somatic cell DNA recombination	10/1102	81/23249	0.123457	2.60458	3.2269	0.00486898	0.0607491	0.0512486	Msh2/Mlh1/Xrcc4/Paxip1/Hmgb1/Prkdc/Tfrc/Kmt5c/Hspd1/Yy1	10
GO:0061013	regulation of mRNA catabolic process	18/1102	193/23249	0.0932642	1.9676	3.011	0.00487828	0.0607491	0.0512486	Fto/Cnot1/Khsrp/Fam76b/Mlh1/Caprin1/Ybx1/Ptbp1/Cnot3/Fus/Hnrnpab/Cnot8/Tob1/Tnrc6c/Mapkapk2/Hnrnpc/Pabpc1/Tnrc6b	18
GO:0033120	positive regulation of RNA splicing	8/1102	57/23249	0.140351	2.961	3.30652	0.00521218	0.0647468	0.0546212	Hnrnpll/Hspa8/Zfp64/Snrnp70/Polr2a/Eif1/Ncl/Prmt5	8
GO:0044042	glucan metabolic process	11/1102	95/23249	0.115789	2.44282	3.14331	0.0052896	0.0655467	0.055296	Epm2aip1/Il6st/Hmgb1/Npc1/Gsk3b/Gsk3a/Gys1/Wipi1/Wdr45b/Per2/Atg2a	11
GO:0030705	cytoskeleton-dependent intracellular transport	19/1102	210/23249	0.0904762	1.90878	2.95097	0.00540154	0.0667694	0.0563274	Hook2/Ift140/Kifc1/Ssx2ip/Hspa8/Bicd2/Ssna1/Dynll1/Wasf1/Cluap1/Ift57/Dlg2/Rab1a/Ccdc88a/Ubb/Kifap3/Ap3m1/Copg1/Myo10	19
GO:0031400	negative regulation of protein modification process	32/1102	418/23249	0.076555	1.61509	2.83067	0.00548259	0.0676052	0.0570326	Prkn/Fem1a/Socs5/Chordc1/Chp1/Prex1/Cdk5/Paqr3/Tmed2/Prkrip1/Garem1/Ufl1/Bag1/Tesk1/Jun/Cep85/Hdac2/Cactin/Prkdc/Crkl/Senp2/Gsk3b/Akt1s1/Dcun1d3/Inpp5f/Per2/Ppp1r15b/Ivns1abp/Oga/Nolc1/Gadd45a/Deptor	32
GO:0016242	negative regulation of macroautophagy	6/1102	35/23249	0.171429	3.61665	3.45565	0.0055782	0.0677398	0.0571461	Hmox1/Ubqln4/Tsc1/Npc1/Usp36/Tigar	6
GO:0018279	protein N-linked glycosylation via asparagine	6/1102	35/23249	0.171429	3.61665	3.45565	0.0055782	0.0677398	0.0571461	Alg14/Stt3a/Alg2/Ddost/Nus1/Dad1	6
GO:0061050	regulation of cell growth involved in cardiac muscle cell development	6/1102	35/23249	0.171429	3.61665	3.45565	0.0055782	0.0677398	0.0571461	Fdps/Tomm70a/Gsk3a/Parp2/Yy1/Ep300	6
GO:0072344	rescue of stalled ribosome	6/1102	35/23249	0.171429	3.61665	3.45565	0.0055782	0.0677398	0.0571461	Abce1/Skic8/Ddrgk1/Mtrfr/Ufl1/Ascc3	6
GO:0045494	photoreceptor cell maintenance	7/1102	46/23249	0.152174	3.21043	3.34741	0.00559654	0.0677398	0.0571461	Nphp3/Adgrv1/Mkks/Bsg/Cep290/Rp1l1/Rho	7
GO:0046627	negative regulation of insulin receptor signaling pathway	7/1102	46/23249	0.152174	3.21043	3.34741	0.00559654	0.0677398	0.0571461	Lonp1/Ncoa5/Pip4k2c/Gsk3b/Gsk3a/Nucb2/Ncl	7
GO:1904262	negative regulation of TORC1 signaling	7/1102	46/23249	0.152174	3.21043	3.34741	0.00559654	0.0677398	0.0571461	Prkaca/Tbc1d7/Tsc1/Npc1/Akt1s1/Ube3a/Deptor	7
GO:0000302	response to reactive oxygen species	20/1102	226/23249	0.0884956	1.867	2.92158	0.00560252	0.0677398	0.0571461	Adam9/Hmox1/Pex2/Ect2/Hspa8/Ercc6l2/Cat/Jun/Prdx1/Pex10/Hdac2/Ube3a/Cbx8/Ppp1r15b/Top2b/Rhob/Zfp277/Fos/Hsf1/Ep300	20
GO:0007034	vacuolar transport	16/1102	166/23249	0.0963855	2.03346	2.98075	0.00562908	0.0677398	0.0571461	Hook2/Ap1g1/Mon1b/Prkn/Hspa8/Vps18/Vps29/Npc1/Chmp5/Vcp/Leprot/Fhip1b/Chmp7/M6pr/Rhob/Vipas39	16
GO:0099072	regulation of postsynaptic membrane neurotransmitter receptor levels	16/1102	166/23249	0.0963855	2.03346	2.98075	0.00562908	0.0677398	0.0571461	Rab8a/Prkn/Rab11a/Myo6/Magi2/Hip1/Rnf216/Pip5k1c/Tfrc/Gsk3b/Ap2a1/Dlg2/Ppfia1/Ap3m1/Rap2a/Scrib	16
GO:0006487	protein N-linked glycosylation	9/1102	70/23249	0.128571	2.71248	3.20077	0.00565509	0.0677398	0.0571461	Alg14/Stt3a/Tmem165/Mlec/Alg2/Ddost/Nus1/Dad1/Pmm1	9
GO:0042461	photoreceptor cell development	9/1102	70/23249	0.128571	2.71248	3.20077	0.00565509	0.0677398	0.0571461	Grk1/Rpgrip1l/Ift140/Gnat1/Poc5/Samd11/Cep290/Rom1/Rp1l1	9
GO:0099159	regulation of modification of postsynaptic structure	5/1102	25/23249	0.2	4.21942	3.59257	0.00570148	0.0677988	0.0571959	Rhoa/Gsk3b/Itsn1/Myh10/Rhob	5
GO:1901983	regulation of protein acetylation	5/1102	25/23249	0.2	4.21942	3.59257	0.00570148	0.0677988	0.0571959	Hdac2/Gsk3b/Bmal1/Ep300/Ddx3x	5
GO:1902455	negative regulation of stem cell population maintenance	5/1102	25/23249	0.2	4.21942	3.59257	0.00570148	0.0677988	0.0571959	Ing1/Sap30/Arid4b/Hdac2/Arid4a	5
GO:0051881	regulation of mitochondrial membrane potential	11/1102	96/23249	0.114583	2.41738	3.10415	0.00572506	0.0677988	0.0571959	Prkn/Mtln/Bcl2l1/Dynll1/Vcp/Gsk3b/Ubb/Ndufs1/Got1/Oga/Bnip3l	11
GO:0006177	GMP biosynthetic process	4/1102	16/23249	0.25	5.27427	3.81501	0.00578129	0.0677988	0.0571959	Paics/Ppat/Adk/Pnp	4
GO:0010918	positive regulation of mitochondrial membrane potential	4/1102	16/23249	0.25	5.27427	3.81501	0.00578129	0.0677988	0.0571959	Prkn/Mtln/Vcp/Gsk3b	4
GO:0036498	IRE1-mediated unfolded protein response	4/1102	16/23249	0.25	5.27427	3.81501	0.00578129	0.0677988	0.0571959	Hspa5/Ddrgk1/Ficd/Ufl1	4
GO:1904814	regulation of protein localization to chromosome, telomeric region	4/1102	16/23249	0.25	5.27427	3.81501	0.00578129	0.0677988	0.0571959	Tcp1/Cct3/Cct7/Dkc1	4
GO:2000232	regulation of rRNA processing	4/1102	16/23249	0.25	5.27427	3.81501	0.00578129	0.0677988	0.0571959	Heatr1/Utp15/Usp36/Ncl	4
GO:0006383	transcription by RNA polymerase III	8/1102	58/23249	0.137931	2.90994	3.24864	0.00580074	0.0678687	0.0572548	Polr3g/Bdp1/Gtf3c4/Polr3k/Ski/Polr2a/Sf3b1/Maf1	8
GO:0046474	glycerophospholipid biosynthetic process	16/1102	167/23249	0.0958084	2.02128	2.95455	0.00595979	0.0695677	0.0586882	Abhd8/Agpat1/Pigf/Pik3ca/Ptdss1/Inpp5e/Pip5k1c/Pip4k2c/Uvrag/Far1/Pign/Abhd4/Pyurf/Lpcat3/Sh3yl1/Pla2g6	16
GO:0008637	apoptotic mitochondrial changes	13/1102	124/23249	0.104839	2.21179	3.01804	0.00600044	0.0698801	0.0589517	Prkn/Mcl1/Bcl2l1/Jun/Gsk3b/Gsk3a/Hspd1/Ndufs1/Pnp/Bnip3l/Fmc1/Siva1/Pla2g6	13
GO:0070085	glycosylation	21/1102	243/23249	0.0864198	1.82321	2.87751	0.00602635	0.0700198	0.0590695	St3gal2/Alg14/Stt3a/Man1b1/Large2/Chp1/Tmem165/Mlec/Npc1/Dtwd2/Alg2/Ddost/Nus1/Tmtc3/Rxylt1/Edem3/Oga/Dad1/Pomt2/Pmm1/Gxylt1	21
GO:0016447	somatic recombination of immunoglobulin gene segments	9/1102	71/23249	0.126761	2.67428	3.1517	0.00621044	0.0719924	0.0607337	Msh2/Mlh1/Xrcc4/Paxip1/Prkdc/Tfrc/Kmt5c/Hspd1/Yy1	9
GO:0043112	receptor metabolic process	10/1102	84/23249	0.119048	2.51156	3.09581	0.00630455	0.0723455	0.0610315	Pex2/Pex1/Cdk5/Chmp5/Pex10/Uvrag/Lamtor1/Inpp5f/Znrf3/Scrib	10
GO:0030218	erythrocyte differentiation	16/1102	168/23249	0.0952381	2.00925	2.92854	0.00630603	0.0723455	0.0610315	Hmgb2/Zfpm1/Pknox1/Kmt2e/Ufl1/Chmp5/Prkdc/Rps19/Prmt1/Kat7/Nfe2l1/Stat3/Jmjd6/Acin1/Arid4a/Sp1	16
GO:0009124	nucleoside monophosphate biosynthetic process	7/1102	47/23249	0.148936	3.14212	3.27911	0.00631279	0.0723455	0.0610315	Dhodh/Dut/Paics/Ppat/Nme1/Adk/Pnp	7
GO:0090224	regulation of spindle organization	7/1102	47/23249	0.148936	3.14212	3.27911	0.00631279	0.0723455	0.0610315	Map9/Tacc3/Chmp5/Cltc/Tpr/Eml3/Chmp7	7
GO:0099010	modification of postsynaptic structure	7/1102	47/23249	0.148936	3.14212	3.27911	0.00631279	0.0723455	0.0610315	Rhoa/Wasf3/Wasf1/Gsk3b/Itsn1/Myh10/Rhob	7
GO:0006612	protein targeting to membrane	13/1102	125/23249	0.104	2.1941	2.986	0.00641467	0.0729553	0.0615459	Sec61a2/Hspa5/Stom/Chp1/Cdk5/Srp19/Sec61b/Get1/Yif1b/Pikfyve/Actr3/Srp9/Oga	13
GO:0022616	DNA strand elongation	6/1102	36/23249	0.166667	3.51618	3.37019	0.00643069	0.0729553	0.0615459	Ino80/Ino80c/Pole3/Mcm4/Yy1/Mcrs1	6
GO:0090114	COPII-coated vesicle budding	6/1102	36/23249	0.166667	3.51618	3.37019	0.00643069	0.0729553	0.0615459	Sec16a/Insig1/Preb/Trappc3/Rab1a/Sec23a	6
GO:0010332	response to gamma radiation	8/1102	59/23249	0.135593	2.86062	3.19198	0.00643851	0.0729553	0.0615459	Gtf2h5/Xrcc4/Bcl2l1/Prkdc/Dcun1d3/Pnp/Tigar/Hsf1	8
GO:0031648	protein destabilization	8/1102	59/23249	0.135593	2.86062	3.19198	0.00643851	0.0729553	0.0615459	Prkn/Rnf5/Pex2/Fbxw7/Prkdc/Senp2/Btrc/Ep300	8
GO:2001235	positive regulation of apoptotic signaling pathway	16/1102	169/23249	0.0946746	1.99736	2.9027	0.00666833	0.0753896	0.0635996	Cyld/Wwox/Ppp2r1a/Traf7/Daxx/Fbxw7/Mcl1/Fbh1/Rbck1/Styxl1/Faf1/Bclaf1/Apaf1/Ddit3/Ubb/Eif2ak3	16
GO:0006353	DNA-templated transcription termination	5/1102	26/23249	0.192308	4.05713	3.47911	0.00678818	0.0757236	0.0638813	Polr3k/Maz/Polr2a/Per2/Prmt5	5
GO:0009649	entrainment of circadian clock	5/1102	26/23249	0.192308	4.05713	3.47911	0.00678818	0.0757236	0.0638813	Cry2/Pde6b/Per1/Per2/Phlpp1	5
GO:0010952	positive regulation of peptidase activity	5/1102	26/23249	0.192308	4.05713	3.47911	0.00678818	0.0757236	0.0638813	Aph1b/Aph1c/Ddrgk1/Vcp/Stat3	5
GO:0036344	platelet morphogenesis	5/1102	26/23249	0.192308	4.05713	3.47911	0.00678818	0.0757236	0.0638813	Zfpm1/Prkdc/Actn1/Myh9/Ep300	5
GO:0090151	establishment of protein localization to mitochondrial membrane	5/1102	26/23249	0.192308	4.05713	3.47911	0.00678818	0.0757236	0.0638813	Timm29/Timm13/Tomm70a/Tomm40/Bcs1l	5
GO:1900037	regulation of cellular response to hypoxia	5/1102	26/23249	0.192308	4.05713	3.47911	0.00678818	0.0757236	0.0638813	Daxx/Usp19/Stat3/Ep300/Tmbim6	5
GO:0034502	protein localization to chromosome	13/1102	126/23249	0.103175	2.17668	2.95426	0.00685131	0.0762587	0.0643327	Tcp1/Daxx/Mdc1/Msh2/Cct3/Carm1/Xrcc4/Vcp/Bub3/Mrnip/Chmp7/Cct7/Dkc1	13
GO:0016331	morphogenesis of embryonic epithelium	17/1102	185/23249	0.0918919	1.93865	2.85923	0.00706524	0.0784663	0.0661951	Gatad2a/Prkaca/Hs2st1/Cdk20/Tsc1/Tmed2/Mthfr/Ski/Apaf1/Cluap1/Ift57/Arhgap35/Coq7/Deaf1/Rab23/Brpf1/Scrib	17
GO:0007143	female meiotic nuclear division	7/1102	48/23249	0.145833	3.07666	3.21262	0.00709512	0.0786245	0.0663286	Ppp2r1a/Mlh1/Orc4/Ubb/Ska2/Dcaf13/Hsf1	7
GO:0032786	positive regulation of DNA-templated transcription, elongation	8/1102	60/23249	0.133333	2.81295	3.1365	0.007128	0.0788153	0.0664895	Med26/Med19/Med23/Kat7/Ccnt2/Eapp/Med6/Ccnk	8
GO:0031053	primary miRNA processing	4/1102	17/23249	0.235294	4.96402	3.64706	0.00728022	0.0797969	0.0673176	Stat3/Ddx5/Hnrnpa2b1/Ddx3x	4
GO:0035269	protein O-linked mannosylation	4/1102	17/23249	0.235294	4.96402	3.64706	0.00728022	0.0797969	0.0673176	Large2/Tmtc3/Rxylt1/Pomt2	4
GO:0085020	protein K6-linked ubiquitination	4/1102	17/23249	0.235294	4.96402	3.64706	0.00728022	0.0797969	0.0673176	Prkn/Ube2d3/Ube2s/Brca1	4
GO:2001171	positive regulation of ATP biosynthetic process	4/1102	17/23249	0.235294	4.96402	3.64706	0.00728022	0.0797969	0.0673176	Prkn/Bcl2l1/Vcp/Stat3	4
GO:0009112	nucleobase metabolic process	6/1102	37/23249	0.162162	3.42115	3.2877	0.00737395	0.0804736	0.0678885	Dhodh/Paics/Ppat/Adk/Pnp/Aldh6a1	6
GO:1905898	positive regulation of response to endoplasmic reticulum stress	6/1102	37/23249	0.162162	3.42115	3.2877	0.00737395	0.0804736	0.0678885	Herpud1/Eif2a/Wfs1/Rnft2/Rnft1/Eif2ak3	6
GO:0045912	negative regulation of carbohydrate metabolic process	9/1102	73/23249	0.123288	2.60101	3.05607	0.00744607	0.0809096	0.0682563	Prkaca/Prkn/Ddit4/Gsk3b/Ap2a1/Cltc/Stat3/Tigar/Ep300	9
GO:1903008	organelle disassembly	9/1102	73/23249	0.123288	2.60101	3.05607	0.00744607	0.0809096	0.0682563	Abce1/Skic8/Kif9/Ddrgk1/Mtrfr/Ufl1/Vcp/Ascc3/Gbf1	9
GO:0043254	regulation of protein-containing complex assembly	34/1102	461/23249	0.0737527	1.55597	2.68951	0.00749643	0.0812813	0.0685699	Rab3a/Mlst8/Hspa8/Snap91/Rhoa/Kif9/Ankra2/Camsap1/Sec16a/Hspa5/Dut/Mtln/Mavs/Mkks/Prex1/Preb/Hmgb1/Mpp7/Vcp/Faf1/Ncln/Tfrc/Gsk3b/Napa/Plekhg2/Rpl13a/Jmjd6/Creb1/Actr3/Raf1/Trim9/Hsf1/Ep300/Ddx3x	34
GO:0000018	regulation of DNA recombination	14/1102	142/23249	0.0985915	2.08	2.87952	0.00761698	0.0824109	0.0695228	Hdgfl2/Msh2/Ubqln4/Mlh1/Fbh1/Paxip1/Ep400/Trrap/Tfrc/Kmt5c/Prmt1/Fus/Mrnip/Arid2	14
GO:0043393	regulation of protein binding	17/1102	187/23249	0.0909091	1.91792	2.81127	0.00783758	0.0846156	0.0713827	Cyld/Psme3ip1/Zfpm1/Prkn/Carm1/Septin7/Aplp2/Nphp3/Ttbk2/Cdk5/Ufl1/Gsk3b/Nvl/Cycs/Eif2ak3/Ep300/Tmbim6	17
GO:0045740	positive regulation of DNA replication	7/1102	49/23249	0.142857	3.01387	3.14783	0.007947	0.085574	0.0721913	Brpf3/Ciz1/Ino80/Jun/Faf1/Kat7/Cacybp	7
GO:0071560	cellular response to transforming growth factor beta stimulus	23/1102	281/23249	0.0818505	1.72681	2.73425	0.00796038	0.085574	0.0721913	Ing1/Adam9/Sap30/Gipc1/Wwox/Arid4b/Hspa5/Zeb1/Jun/Ski/Hdac2/Apaf1/Crkl/Stat3/Tnrc6c/Creb1/Actr3/Lpxn/Got1/Ints9/Arid4a/Fos/Ep300	23
GO:0046039	GTP metabolic process	5/1102	27/23249	0.185185	3.90687	3.37119	0.00801179	0.0855782	0.0721947	Rhoa/Nme1/Rab23/Entpd7/Pnp	5
GO:0048199	vesicle targeting, to, from or within Golgi	5/1102	27/23249	0.185185	3.90687	3.37119	0.00801179	0.0855782	0.0721947	Sec16a/Preb/Trappc3/Wipi1/Gbf1	5
GO:0098885	modification of postsynaptic actin cytoskeleton	5/1102	27/23249	0.185185	3.90687	3.37119	0.00801179	0.0855782	0.0721947	Rhoa/Wasf3/Wasf1/Itsn1/Myh10	5
GO:0045637	regulation of myeloid cell differentiation	20/1102	234/23249	0.0854701	1.80317	2.75446	0.00813931	0.0867561	0.0731884	Hmgb2/Zfpm1/Fbxw7/Rbm15/Skic8/Tcta/Hmgb1/Jun/Prkdc/Gsk3b/Gabpa/Prmt1/Nme1/Kat7/Stat3/Creb1/Esrra/Acin1/Fos/Hsf1	20
GO:0031570	DNA integrity checkpoint signaling	13/1102	129/23249	0.100775	2.12606	2.86082	0.00830397	0.0883241	0.0745112	Mbtps1/Fbxo31/Mdc1/Ppp1r10/Msh2/Usp28/Taok3/Rad9b/Ufl1/Prkdc/Mrnip/Brca1/Sde2	13
GO:0090398	cellular senescence	11/1102	101/23249	0.108911	2.2977	2.91545	0.008342	0.0885414	0.0746945	Calr/Mapkapk5/Ybx1/Mif/Prkdc/Bmal1/Mnt/Map3k3/Top2b/Nek4/Zfp277	11
GO:0007179	transforming growth factor beta receptor signaling pathway	19/1102	219/23249	0.086758	1.83034	2.75396	0.00836195	0.0885663	0.0747155	Ing1/Adam9/Sap30/Gipc1/Arid4b/Hspa5/Zeb1/Jun/Ski/Hdac2/Stat3/Tnrc6c/Creb1/Lpxn/Got1/Ints9/Arid4a/Fos/Ep300	19
GO:0016358	dendrite development	26/1102	331/23249	0.0785498	1.65717	2.68616	0.0084066	0.0887343	0.0748573	Fbxo31/Pdlim5/Carm1/Septin7/Myo6/Rhoa/Anapc2/Caprin1/Prex1/Cdk5/Mapkapk5/Hdac2/Crkl/Ephb3/Gsk3b/Itsn1/Gsk3a/Numbl/Cyth2/Ube3a/Eif4g2/Actr3/Srgap2/Arf4/Rap2a/Pqbp1	26
GO:0032212	positive regulation of telomere maintenance via telomerase	6/1102	38/23249	0.157895	3.33112	3.20801	0.00841309	0.0887343	0.0748573	Tcp1/Cct3/Mapkapk5/Hmbox1/Cct7/Dkc1	6
GO:0000075	cell cycle checkpoint signaling	18/1102	204/23249	0.0882353	1.86151	2.75685	0.00854527	0.0899399	0.0758743	Mbtps1/Fbxo31/Mdc1/Ppp1r10/Msh2/Usp28/Taok3/Rad9b/Trrap/Ufl1/Prkdc/Bub3/Mrnip/Brca1/Tpr/Sde2/Xrcc3/Hsf1	18
GO:1903533	regulation of protein targeting	8/1102	62/23249	0.129032	2.72221	3.0289	0.00867222	0.0910855	0.0768408	Fbxw7/Stom/Chp1/Cdk5/Tomm70a/Gsk3a/Actr3/Bnip3l	8
GO:0048511	rhythmic process	28/1102	365/23249	0.0767123	1.61841	2.65633	0.00872881	0.0914081	0.0771129	Nfya/Fbxw7/Hspa8/Cry2/Cdk5/Pde6b/Gpr157/Hdac2/Prkdc/Gsk3b/Ube3a/Bmal1/Gdf9/Per1/Ddx5/Creb1/Per2/Phlpp1/Btrc/Nr1d2/Prmt5/Mycbp2/Cbx3/Cipc/Myh9/Ep300/Sp1/Kdm5c	28
GO:0006694	steroid biosynthetic process	16/1102	174/23249	0.091954	1.93996	2.77614	0.00873928	0.0914081	0.0771129	Asah1/Prkaca/Pex2/Fdps/Idi1/Srd5a1/Hsd17b12/Cyp51/Insig1/Mvk/Dhcr7/Fdxr/Creb1/Sf1/Lpcat3/Erg28	16
GO:0007041	lysosomal transport	13/1102	130/23249	0.1	2.10971	2.83024	0.00883859	0.0922551	0.0778274	Hook2/Ap1g1/Prkn/Hspa8/Vps18/Npc1/Chmp5/Vcp/Fhip1b/Chmp7/M6pr/Rhob/Vipas39	13
GO:0072583	clathrin-dependent endocytosis	7/1102	50/23249	0.14	2.95359	3.08468	0.00887194	0.0924115	0.0779594	Snap91/Magi2/Itsn1/Ap2a1/Inpp5f/Canx/Cltc	7
GO:0001967	suckling behavior	4/1102	18/23249	0.222222	4.68824	3.49179	0.00901432	0.0927424	0.0782385	Ube2q1/Aplp2/Derl2/Gls	4
GO:0006614	SRP-dependent cotranslational protein targeting to membrane	4/1102	18/23249	0.222222	4.68824	3.49179	0.00901432	0.0927424	0.0782385	Sec61a2/Srp19/Sec61b/Srp9	4
GO:0009263	deoxyribonucleotide biosynthetic process	4/1102	18/23249	0.222222	4.68824	3.49179	0.00901432	0.0927424	0.0782385	Dut/Tbpl1/Nme1/Adk	4
GO:0009265	2'-deoxyribonucleotide biosynthetic process	4/1102	18/23249	0.222222	4.68824	3.49179	0.00901432	0.0927424	0.0782385	Dut/Tbpl1/Nme1/Adk	4
GO:0046385	deoxyribose phosphate biosynthetic process	4/1102	18/23249	0.222222	4.68824	3.49179	0.00901432	0.0927424	0.0782385	Dut/Tbpl1/Nme1/Adk	4
GO:0060382	regulation of DNA strand elongation	4/1102	18/23249	0.222222	4.68824	3.49179	0.00901432	0.0927424	0.0782385	Ino80/Ino80c/Yy1/Mcrs1	4
GO:0050773	regulation of dendrite development	14/1102	145/23249	0.0965517	2.03696	2.79402	0.00909456	0.093377	0.0787739	Fbxo31/Carm1/Rhoa/Anapc2/Caprin1/Prex1/Crkl/Gsk3b/Gsk3a/Numbl/Cyth2/Actr3/Rap2a/Pqbp1	14
GO:0071826	protein-RNA complex organization	17/1102	190/23249	0.0894737	1.88763	2.74042	0.00912185	0.0934665	0.0788494	Lsm4/Ddx28/Vcp/Snrpd3/Prkdc/Rps19/Rpl13a/Eif3f/Ddx42/Rpl38/Sf3b1/Nvl/Prmt5/Eif5/Bop1/Eif3d/Dkc1	17
GO:0032469	endoplasmic reticulum calcium ion homeostasis	5/1102	28/23249	0.178571	3.76734	3.26834	0.00938035	0.0951941	0.0803069	Herpud1/Wfs1/Ccdc47/Selenok/Tmbim6	5
GO:0045540	regulation of cholesterol biosynthetic process	5/1102	28/23249	0.178571	3.76734	3.26834	0.00938035	0.0951941	0.0803069	Prkaca/Pex2/Fdps/Dhcr7/Lpcat3	5
GO:0106118	regulation of sterol biosynthetic process	5/1102	28/23249	0.178571	3.76734	3.26834	0.00938035	0.0951941	0.0803069	Prkaca/Pex2/Fdps/Dhcr7/Lpcat3	5
GO:0141156	cAMP/PKA signal transduction	5/1102	28/23249	0.178571	3.76734	3.26834	0.00938035	0.0951941	0.0803069	Prkaca/Adgrv1/Prkar1b/Mif/Creb1	5
GO:0032434	regulation of proteasomal ubiquitin-dependent protein catabolic process	13/1102	131/23249	0.0992366	2.0936	2.79993	0.00939983	0.0951941	0.0803069	Usp38/Gipc1/Socs5/Ubqln4/Ddrgk1/Paqr3/Zfand2a/Ufl1/Vcp/Gsk3b/Hspbp1/Gsk3a/Usp5	13
GO:0002200	somatic diversification of immune receptors	10/1102	89/23249	0.11236	2.37046	2.88947	0.00940399	0.0951941	0.0803069	Msh2/Mlh1/Xrcc4/Paxip1/Hmgb1/Prkdc/Tfrc/Kmt5c/Hspd1/Yy1	10
GO:0009101	glycoprotein biosynthetic process	25/1102	318/23249	0.0786164	1.65858	2.63776	0.00953014	0.0961034	0.081074	St3gal2/Alg14/Hs2st1/Stt3a/Man1b1/Large2/Chp1/Tmem165/Mlec/Chst12/Npc1/Alg2/Ddost/Nus1/Tmtc3/Rxylt1/Hs3st3b1/Edem3/Fam20b/Oga/Dad1/Pomt2/Ep300/Pmm1/Gxylt1	25
GO:0006473	protein acetylation	8/1102	63/23249	0.126984	2.679	2.97669	0.00953202	0.0961034	0.081074	Ankrd11/Nat10/Hdac2/Gsk3b/Bmal1/Kat7/Ep300/Ddx3x	8
GO:0007031	peroxisome organization	6/1102	39/23249	0.153846	3.24571	3.13093	0.00955318	0.0961241	0.0810914	Pex2/Mavs/Pex1/Pex10/Pex3/Abcd4	6
GO:0045639	positive regulation of myeloid cell differentiation	12/1102	117/23249	0.102564	2.1638	2.81509	0.00959142	0.0961837	0.0811417	Hmgb2/Hmgb1/Jun/Prkdc/Gsk3b/Prmt1/Kat7/Stat3/Creb1/Acin1/Fos/Hsf1	12
GO:0051345	positive regulation of hydrolase activity	19/1102	222/23249	0.0855856	1.80561	2.69034	0.00959889	0.0961837	0.0811417	Evi5l/Ect2/Aph1b/Aph1c/Rhoa/Tbc1d7/Tsc1/Ddrgk1/Prex1/Vcp/Crkl/Gsk3b/Arhgap35/Calm3/Mex3b/Stat3/Srgap2/Dock9/Scrib	19
GO:0006892	post-Golgi vesicle-mediated transport	11/1102	103/23249	0.106796	2.25309	2.84308	0.00961646	0.0961837	0.0811417	Ap1g1/Prepl/Sec16a/Rab14/Vps29/Stxbp5l/Dop1b/Wipi1/Cnst/Lyplal1/Gbf1	11
GO:0048588	developmental cell growth	23/1102	286/23249	0.0804196	1.69662	2.64418	0.00973024	0.0965206	0.0814259	Ist1/Prkn/Fdps/Pdlim5/Septin7/Anapc2/Ssna1/Cdk5/Wdr36/Wasf1/Syt1/Gsk3b/Tomm70a/Gsk3a/Megf8/Eif4g2/Gdf9/Actr3/Vcl/Parp2/Yy1/Dcaf13/Ep300	23
GO:0045981	positive regulation of nucleotide metabolic process	7/1102	51/23249	0.137255	2.89568	3.02309	0.00987339	0.0965206	0.0814259	Prkn/Mlst8/Bcl2l1/Vcp/Zbtb20/Stat3/Tigar	7
GO:0098884	postsynaptic neurotransmitter receptor internalization	7/1102	51/23249	0.137255	2.89568	3.02309	0.00987339	0.0965206	0.0814259	Myo6/Hip1/Rnf216/Pip5k1c/Ap2a1/Ap3m1/Scrib	7
GO:0140239	postsynaptic endocytosis	7/1102	51/23249	0.137255	2.89568	3.02309	0.00987339	0.0965206	0.0814259	Myo6/Hip1/Rnf216/Pip5k1c/Ap2a1/Ap3m1/Scrib	7
GO:1900077	negative regulation of cellular response to insulin stimulus	7/1102	51/23249	0.137255	2.89568	3.02309	0.00987339	0.0965206	0.0814259	Lonp1/Ncoa5/Pip4k2c/Gsk3b/Gsk3a/Nucb2/Ncl	7
GO:1900544	positive regulation of purine nucleotide metabolic process	7/1102	51/23249	0.137255	2.89568	3.02309	0.00987339	0.0965206	0.0814259	Prkn/Mlst8/Bcl2l1/Vcp/Zbtb20/Stat3/Tigar	7
GO:2000378	negative regulation of reactive oxygen species metabolic process	7/1102	51/23249	0.137255	2.89568	3.02309	0.00987339	0.0965206	0.0814259	Prkn/Rhoa/Stat3/Brca1/Hspd1/Tigar/Hbp1	7
GO:2000772	regulation of cellular senescence	7/1102	51/23249	0.137255	2.89568	3.02309	0.00987339	0.0965206	0.0814259	Ybx1/Mif/Prkdc/Bmal1/Map3k3/Nek4/Zfp277	7
GO:0033152	immunoglobulin V(D)J recombination	3/1102	10/23249	0.3	6.32913	3.75988	0.00991873	0.0965206	0.0814259	Xrcc4/Prkdc/Yy1	3
GO:0033572	transferrin transport	3/1102	10/23249	0.3	6.32913	3.75988	0.00991873	0.0965206	0.0814259	Snx3/Tfrc/Cltc	3
GO:0045039	protein insertion into mitochondrial inner membrane	3/1102	10/23249	0.3	6.32913	3.75988	0.00991873	0.0965206	0.0814259	Timm29/Timm13/Tomm70a	3
GO:0098887	neurotransmitter receptor transport, endosome to postsynaptic membrane	3/1102	10/23249	0.3	6.32913	3.75988	0.00991873	0.0965206	0.0814259	Rab8a/Rab11a/Scrib	3
GO:1902031	regulation of NADP metabolic process	3/1102	10/23249	0.3	6.32913	3.75988	0.00991873	0.0965206	0.0814259	Mlst8/Me2/Tigar	3
GO:2000807	regulation of synaptic vesicle clustering	3/1102	10/23249	0.3	6.32913	3.75988	0.00991873	0.0965206	0.0814259	Snap91/Bcl2l1/Magi2	3
GO:0007052	mitotic spindle organization	13/1102	132/23249	0.0984848	2.07774	2.76989	0.00998856	0.0970124	0.0818408	Kifc5b/Kifc1/Map9/Rab11a/Rhoa/Tacc3/Chmp5/Vcp/Cltc/Kpnb1/Tpr/Eml3/Chmp7	13
