# Supplementary material for: Stress Responsive bZIP Transcription Factors ATF4 and BACH1 Cooperate With MAF-Family bZIP Protein NRL to Fine-Tune Rod Photoreceptor Gene Expression
Source: Invest Ophthalmol Vis Sci. 2026 Jun 5;67(6):9. doi: 10.1167/iovs.67.6.9 (PMC13249099; doi:10.1167/iovs.67.6.9)
Supplement: Supplement 2 [file iovs-67-6-9_s002.zip › Supplemental_Tables/Table_S4.xlsx]

## Sheet: Table_S4
Gene	p_val	avg_log2FC	pct.1	pct.2	p_val_adj
4930419G24Rik	0	1.9689	0.762	0.559	0
Gm26827	0	1.90106	0.5	0.28	0
Gm37459	0	1.67541	0.558	0.405	0
Gm16168	5.44199e-266	1.63562	0.414	0.279	1.26896e-261
Glp2r	0	1.50656	0.477	0.332	0
Gm48678	0	1.48373	0.567	0.454	0
Gm15283	0	1.42013	0.662	0.563	0
Fgfr2	0	1.41644	0.793	0.746	0
4933413L06Rik	0	1.37407	0.693	0.606	0
Lrrc4	3.08855e-183	1.36834	0.31	0.188	7.20187e-179
5330438D12Rik	2.20181e-236	1.3679	0.512	0.446	5.13417e-232
Gm35188	5.291e-237	1.31566	0.5	0.422	1.23375e-232
Cmah	5.83146e-168	1.30909	0.338	0.232	1.35978e-163
Gm48321	3.85746e-156	1.3024	0.343	0.242	8.99483e-152
Gm49417	1.99082e-277	1.29424	0.511	0.422	4.6422e-273
Ccr9	2.39417e-204	1.25116	0.252	0.119	5.58272e-200
Pigk	2.32003e-67	1.1944	0.298	0.251	5.40984e-63
Gm47167	1.40824e-117	1.17696	0.266	0.175	3.28373e-113
2310030A07Rik	1.47159e-214	1.15781	0.497	0.438	3.43146e-210
Gm26749	4.4834e-136	1.15013	0.26	0.157	1.04544e-131
Gm48677	0	1.14069	0.662	0.63	0
Nxpe4	2.1574e-153	1.139	0.458	0.415	5.03063e-149
Gm11149	4.04136e-147	1.13465	0.268	0.159	9.42364e-143
4930517O19Rik	1.28072e-97	1.13333	0.267	0.188	2.98637e-93
Xrcc6	6.08746e-84	1.09575	0.338	0.289	1.41947e-79
Gm37240	2.38658e-117	1.08046	0.498	0.503	5.56503e-113
mt-Co3	3.73953e-128	1.02916	0.727	0.747	8.71983e-124
BC046251	1.20085e-97	1.01842	0.368	0.322	2.80014e-93
Rnf121	5.45152e-299	0.997951	0.673	0.675	1.27119e-294
mt-Cytb	3.34869e-85	0.979388	0.602	0.618	7.80849e-81
Cdkl5	8.95198e-151	0.95996	0.525	0.528	2.08742e-146
mt-Atp6	6.39591e-88	0.956972	0.645	0.668	1.4914e-83
Gm19522	6.90452e-47	0.945973	0.262	0.223	1.61e-42
AY036118	0	0.945374	0.946	0.947	0
Gm20275	2.50035e-40	0.941405	0.304	0.284	5.83032e-36
B130024G19Rik	1.83207e-42	0.93932	0.261	0.227	4.27202e-38
Brip1os	1.30299e-70	0.92602	0.256	0.194	3.03832e-66
Gm17106	9.16242e-55	0.919701	0.331	0.306	2.13649e-50
mt-Nd4	4.59094e-69	0.917434	0.539	0.55	1.07051e-64
Gm32250	5.64639e-64	0.87999	0.276	0.227	1.31663e-59
mt-Nd2	1.28061e-54	0.865113	0.472	0.475	2.98613e-50
mt-Co2	3.21282e-56	0.859121	0.577	0.606	7.49165e-52
mt-Nd1	3.72815e-55	0.851794	0.449	0.444	8.69329e-51
Dscaml1	3.18201e-226	0.811886	0.72	0.754	7.41981e-222
mt-Co1	2.08875e-61	0.800342	0.614	0.641	4.87055e-57
mt-Nd5	5.00269e-23	0.736622	0.307	0.302	1.16653e-18
Gm10353	3.48422e-18	0.712528	0.283	0.291	8.12449e-14
Wwox	1.64257e-152	0.656532	0.811	0.848	3.83015e-148
Supt16	8.77852e-13	0.649945	0.328	0.369	2.04698e-08
Gm17231	2.89693e-11	0.645758	0.408	0.493	6.75507e-07
Lsm4	5.77348e-19	0.640281	0.392	0.454	1.34626e-14
Gm32442	1.25284e-85	0.636592	0.629	0.697	2.92138e-81
Asb3	1.57467e-09	0.623985	0.276	0.297	3.67182e-05
Ext1	1.28341e-72	0.617514	0.61	0.692	2.99266e-68
Tmem243	5.2935e-11	0.605654	0.41	0.498	1.23434e-06
Kansl1l	1.03213e-35	0.598587	0.53	0.609	2.40672e-31
Fhod3	4.62392e-110	0.595646	0.686	0.767	1.07821e-105
Mef2c	5.37127e-09	0.589269	0.443	0.524	0.000125247
Ntm	4.56645e-147	0.566264	0.814	0.883	1.0648e-142
Prkca	7.60141e-162	0.556976	0.81	0.873	1.7725e-157
Klhl29	1.32265e-15	0.52821	0.56	0.666	3.08415e-11
Ano2	7.40168e-60	0.517789	0.62	0.724	1.72592e-55
Camk1d	4.89963e-293	0.51699	0.949	0.977	1.1425e-288
Iqsec1	7.67051e-40	0.516119	0.554	0.653	1.78861e-35
Pde8b	3.363e-87	0.513494	0.725	0.809	7.84185e-83
Erc2	5.32925e-66	0.512489	0.673	0.767	1.24267e-61
Dip2c	3.89326e-07	0.505614	0.406	0.481	0.00907831
Slc17a1	3.37006e-07	0.494627	0.207	0.278	0.0078583
Pacrg	4.99406e-38	0.493696	0.613	0.716	1.16451e-33
Plxna2	1.22954e-13	0.49346	0.512	0.624	2.86705e-09
Xylt1	7.89067e-27	0.48517	0.55	0.669	1.83995e-22
Cadm1	3.37606e-148	0.48455	0.844	0.914	7.87229e-144
Zfp385b	4.386e-59	0.483668	0.704	0.773	1.02273e-54
Camta1	3.45409e-39	0.451808	0.68	0.809	8.05424e-35
Prkn	6.09743e-20	0.43842	0.6	0.692	1.4218e-15
Pclo	2.91256e-88	0.43757	0.807	0.896	6.7915e-84
Atp8a2	1.2335e-119	0.436857	0.811	0.902	2.87628e-115
Ppp2r2b	5.58643e-223	0.436429	0.965	0.989	1.30264e-218
Esrrb	4.77628e-08	0.436328	0.521	0.653	0.00111373
Large1	4.11947e-17	0.431255	0.55	0.654	9.60577e-13
Pbx1	1.57157e-10	0.427406	0.546	0.672	3.66459e-06
Strbp	2.90456e-74	0.427237	0.767	0.876	6.77286e-70
Dpf3	1.87801e-94	0.426251	0.811	0.905	4.37913e-90
Rasgrf2	1.46462e-37	0.420352	0.664	0.787	3.41521e-33
Tmem108	3.17531e-54	0.418745	0.77	0.871	7.4042e-50
Phactr1	2.74176e-57	0.410667	0.795	0.877	6.39324e-53
Klf12	4.18237e-10	0.409454	0.539	0.651	9.75246e-06
Pdzd2	4.06295e-48	0.408298	0.684	0.809	9.47399e-44
Nfasc	1.47781e-13	0.40592	0.517	0.643	3.44597e-09
Atxn1	3.23232e-139	0.402808	0.908	0.958	7.53712e-135
Sh3gl2	7.73519e-08	0.402423	0.52	0.646	0.00180369
Ank3	7.80752e-33	0.388105	0.706	0.8	1.82056e-28
Ush2a	3.53889e-183	0.384753	0.949	0.98	8.25198e-179
Msi2	1.41736e-149	0.384534	0.918	0.962	3.305e-145
Adamts3	3.75425e-09	0.381896	0.543	0.672	8.75415e-05
Negr1	6.18532e-23	0.373511	0.701	0.786	1.44229e-18
Gpm6b	3.65512e-12	0.371998	0.63	0.754	8.52302e-08
Cmss1	2.19288e-32	0.370998	0.637	0.751	5.11336e-28
Plekha7	1.07521e-07	0.366649	0.248	0.338	0.00250718
Snap91	3.51887e-13	0.363459	0.565	0.706	8.2053e-09
Zfp536	1.94597e-11	0.362946	0.569	0.701	4.5376e-07
Aff1	1.49343e-14	0.361435	0.561	0.693	3.48238e-10
Prkd1	2.02506e-33	0.358077	0.706	0.826	4.72205e-29
Rassf8	2.50548e-07	0.357856	0.21	0.28	0.00584227
Rere	8.43173e-15	0.355603	0.578	0.701	1.96611e-10
Ssbp2	1.6486e-12	0.352118	0.584	0.725	3.8442e-08
Gm42418	1.04697e-275	0.351928	0.998	1	2.44133e-271
Ttc39c	9.15331e-08	0.350147	0.238	0.324	0.00213437
Dennd1a	2.18235e-09	0.345735	0.54	0.669	5.0888e-05
Rims2	8.43742e-135	0.34354	0.94	0.979	1.96744e-130
Thrb	1.06735e-51	0.342715	0.8	0.897	2.48884e-47
Pbx3	3.14034e-09	0.341694	0.642	0.774	7.32264e-05
Cacnb2	4.50495e-142	0.340177	0.955	0.984	1.05046e-137
Pex5l	6.9045e-120	0.339939	0.953	0.985	1.60999e-115
Zfp407	8.75265e-08	0.339694	0.236	0.315	0.00204094
Ncam1	1.55123e-46	0.336174	0.765	0.865	3.61715e-42
Apbb2	1.93792e-07	0.333813	0.207	0.273	0.00451885
Fnip2	1.94488e-09	0.330177	0.274	0.377	4.53507e-05
Rps6ka2	1.4225e-10	0.326814	0.258	0.36	3.31699e-06
Manf	2.12992e-17	0.326426	0.205	0.296	4.96656e-13
Pcbp3	1.62072e-35	0.323146	0.711	0.83	3.7792e-31
Abca4	1.95595e-71	0.321527	0.836	0.929	4.56089e-67
Snx29	1.07828e-07	0.32078	0.236	0.318	0.00251434
Ralgps1	8.37265e-08	0.31974	0.22	0.295	0.00195233
Egflam	6.87176e-15	0.317493	0.646	0.786	1.60236e-10
Gse1	1.16539e-07	0.314659	0.293	0.406	0.00271746
Tmem266	3.5056e-13	0.309997	0.255	0.361	8.17436e-09
Msh3	1.242e-10	0.306474	0.2	0.274	2.89609e-06
Lhfpl3	5.53884e-13	0.304755	0.736	0.833	1.29155e-08
Bbs9	8.63253e-64	0.304159	0.845	0.926	2.01293e-59
Babam2	1.48525e-09	0.301803	0.262	0.356	3.46331e-05
Vti1a	1.83974e-07	0.299333	0.304	0.402	0.0042899
Elfn1	5.78324e-17	0.298716	0.206	0.299	1.34854e-12
Epb41	2.29936e-90	0.29778	0.924	0.974	5.36166e-86
Mcu	3.99955e-10	0.296844	0.276	0.378	9.32616e-06
Jarid2	1.33359e-08	0.295221	0.592	0.749	0.000310967
Dlg2	4.03275e-48	0.293371	0.91	0.952	9.40357e-44
Tmem150c	1.17265e-14	0.293046	0.281	0.401	2.73439e-10
Kat6b	3.45022e-10	0.293029	0.281	0.391	8.04522e-06
Frmd4b	5.97333e-61	0.291727	0.877	0.949	1.39286e-56
Gdpd5	3.61018e-12	0.291058	0.283	0.403	8.41823e-08
Diaph3	4.81412e-11	0.289478	0.276	0.376	1.12256e-06
Myo10	1.96898e-20	0.28585	0.242	0.345	4.59126e-16
Garem1	1.7628e-11	0.284709	0.247	0.34	4.1105e-07
Nbas	1.19892e-11	0.28337	0.217	0.301	2.79563e-07
Usp6nl	6.69351e-10	0.283223	0.337	0.479	1.56079e-05
Patj	4.84977e-12	0.281917	0.249	0.346	1.13087e-07
Ptk2	4.45182e-11	0.281775	0.261	0.362	1.03808e-06
Whrn	8.67311e-16	0.281181	0.237	0.342	2.0224e-11
Cacna2d4	3.30833e-07	0.27714	0.591	0.741	0.00771437
Scai	4.17048e-13	0.276722	0.244	0.34	9.72473e-09
Zfp521	8.66884e-17	0.273321	0.224	0.319	2.0214e-12
Vps13d	6.04489e-11	0.273116	0.185	0.254	1.40955e-06
Ascc3	5.61566e-09	0.272906	0.295	0.402	0.000130946
Meis2	3.50231e-08	0.270656	0.374	0.498	0.000816669
Immp1l	1.59122e-21	0.269891	0.309	0.458	3.71042e-17
Eepd1	2.38073e-17	0.269237	0.247	0.356	5.55139e-13
Atp8a1	2.11197e-11	0.267434	0.292	0.407	4.92469e-07
Mark3	2.79872e-16	0.265525	0.295	0.429	6.52605e-12
Rapgef2	7.09787e-09	0.265143	0.301	0.411	0.000165508
Ppm1e	3.48556e-08	0.262383	0.283	0.372	0.000812763
Akap6	1.254e-10	0.262244	0.698	0.831	2.92407e-06
Asap1	5.60894e-16	0.261448	0.231	0.325	1.30789e-11
D630045J12Rik	1.98394e-18	0.260317	0.196	0.286	4.62616e-14
Aopep	1.46382e-14	0.258302	0.211	0.294	3.41333e-10
Fryl	2.9284e-16	0.257733	0.693	0.837	6.82844e-12
Casz1	6.84303e-21	0.254801	0.77	0.898	1.59566e-16
Pola1	1.64987e-14	0.254263	0.213	0.293	3.84718e-10
Vps8	4.64497e-19	0.252553	0.179	0.26	1.08312e-14
Ehbp1	1.43626e-08	0.250252	0.36	0.491	0.000334907
Syt14	1.6503e-18	0.249958	0.212	0.307	3.84817e-14
Rab11fip3	1.03354e-15	0.249181	0.177	0.252	2.41002e-11
Cux1	1.51741e-15	0.248843	0.256	0.365	3.53829e-11
Dnm3	2.14964e-10	0.248408	0.701	0.838	5.01253e-06
Ppp1r12b	5.44015e-12	0.247755	0.29	0.4	1.26853e-07
Cep120	6.54521e-22	0.24747	0.227	0.335	1.52621e-17
Unc5c	8.74897e-09	0.247254	0.248	0.311	0.000204008
Gm20732	2.91597e-19	0.245024	0.189	0.277	6.79947e-15
Slc12a5	1.09579e-10	0.243651	0.284	0.398	2.55516e-06
Lrrc1	4.90028e-14	0.243114	0.298	0.427	1.14265e-09
Cecr2	1.03393e-12	0.237597	0.362	0.514	2.41093e-08
Rffl	6.44093e-23	0.236979	0.185	0.275	1.5019e-18
Ccser1	8.46507e-11	0.235965	0.745	0.853	1.97388e-06
Dip2b	1.0023e-12	0.235202	0.234	0.322	2.33717e-08
Camk2d	1.90922e-49	0.234574	0.908	0.972	4.45191e-45
Ppp6r3	3.95825e-14	0.233471	0.299	0.433	9.22986e-10
Lifr	1.67936e-21	0.232942	0.23	0.34	3.91592e-17
Celf2	3.34696e-26	0.231416	0.845	0.937	7.80445e-22
Rnf150	1.01701e-19	0.231254	0.291	0.416	2.37146e-15
Ppp1r42	2.86691e-21	0.231134	0.314	0.468	6.68506e-17
Pds5a	3.38266e-19	0.230981	0.221	0.319	7.88768e-15
Adgrv1	7.95427e-21	0.230816	0.796	0.896	1.85478e-16
Tmem135	2.35434e-12	0.230211	0.374	0.533	5.48986e-08
Epc1	1.05881e-13	0.229797	0.357	0.517	2.46893e-09
Phlpp2	1.62794e-10	0.229618	0.392	0.559	3.79604e-06
Atp11a	3.73085e-18	0.229402	0.208	0.302	8.69961e-14
Nlk	1.83857e-13	0.227583	0.775	0.907	4.28718e-09
Mark2	1.18063e-22	0.227455	0.2	0.297	2.75299e-18
2026-03-01	9.50801e-90	0.226866	0.983	0.996	2.21708e-85
Rb1	1.13998e-16	0.226761	0.229	0.325	2.65821e-12
Lrrc49	2.45803e-20	0.226401	0.194	0.283	5.73164e-16
Rab30	2.23596e-18	0.225766	0.298	0.432	5.21381e-14
Smg6	5.00077e-17	0.22544	0.316	0.449	1.16608e-12
Cog5	1.52349e-13	0.224878	0.313	0.441	3.55248e-09
Mapkap1	2.75609e-22	0.224706	0.219	0.324	6.42665e-18
Ikzf2	9.66652e-29	0.223495	0.235	0.355	2.25404e-24
Got1	2.04986e-189	-0.223227	0.144	0.346	4.77986e-185
Lman1	2.53545e-155	-0.223271	0.209	0.423	5.91215e-151
Selenow	4.37999e-158	-0.223494	0.137	0.311	1.02133e-153
Fnip1	3.13329e-153	-0.224455	0.288	0.536	7.30621e-149
Atp5k	2.08094e-150	-0.224627	0.218	0.431	4.85233e-146
Ddx1	3.23321e-180	-0.224871	0.162	0.367	7.5392e-176
Atp5j2	6.23796e-162	-0.225203	0.187	0.395	1.45457e-157
Atp5md	4.22917e-152	-0.225371	0.221	0.438	9.86158e-148
Rgs9	1.9732e-123	-0.226446	0.742	0.937	4.60111e-119
A930014D07Rik	1.5654e-149	-0.226772	0.225	0.44	3.6502e-145
Scp2	1.39461e-161	-0.226825	0.113	0.275	3.25196e-157
Gm17018	3.18611e-169	-0.227375	0.094	0.25	7.42938e-165
Stard7	5.46506e-136	-0.227777	0.47	0.772	1.27434e-131
Ndufb5	1.05025e-166	-0.228292	0.113	0.28	2.44898e-162
Bsg	4.6282e-135	-0.228518	0.17	0.343	1.0792e-130
C1ql3	1.19559e-185	-0.228802	0.159	0.367	2.78788e-181
Mtif2	7.62129e-172	-0.229779	0.184	0.396	1.77713e-167
Cox7a2l	1.87701e-165	-0.229921	0.099	0.255	4.37682e-161
Msi1	4.35111e-131	-0.230046	0.395	0.667	1.01459e-126
Tmem167	5.16745e-175	-0.230716	0.134	0.317	1.20495e-170
Ndufc2	1.937e-169	-0.23115	0.116	0.285	4.51669e-165
Fbxo9	5.73455e-162	-0.231986	0.123	0.291	1.33718e-157
Cpsf6	1.59412e-181	-0.234426	0.234	0.483	3.71717e-177
Hypk	7.54908e-171	-0.234519	0.096	0.253	1.76029e-166
Ndufb7	6.84699e-173	-0.234585	0.122	0.297	1.59658e-168
Tle5	3.2091e-159	-0.234692	0.111	0.27	7.48299e-155
Polg2	2.32003e-177	-0.234924	0.113	0.285	5.40985e-173
Eef1g	3.70315e-168	-0.235435	0.096	0.251	8.63501e-164
Cox7a2	2.76802e-168	-0.235679	0.234	0.47	6.45448e-164
Cox6b1	1.26405e-186	-0.235705	0.178	0.396	2.94751e-182
Mpc2	3.43048e-165	-0.236485	0.116	0.283	7.99918e-161
Atp5mpl	3.84707e-159	-0.237534	0.23	0.456	8.97059e-155
Hnrnpd	2.28383e-183	-0.238107	0.131	0.318	5.32544e-179
Ndufa7	9.25021e-183	-0.238742	0.155	0.358	2.15696e-178
Rpl12	7.43275e-169	-0.239102	0.139	0.321	1.73317e-164
Zcrb1	1.02886e-183	-0.240058	0.105	0.275	2.39909e-179
Mdm1	4.3475e-186	-0.240595	0.261	0.531	1.01375e-181
Rpl37	1.55549e-167	-0.240643	0.325	0.589	3.6271e-163
Selenof	7.42207e-165	-0.240874	0.099	0.254	1.73068e-160
Hint1	1.1298e-170	-0.241713	0.115	0.283	2.63447e-166
Bclaf1	6.99353e-178	-0.241979	0.217	0.451	1.63075e-173
Fbxl5	2.49397e-155	-0.242027	0.356	0.642	5.81545e-151
Pebp1	2.51143e-166	-0.242251	0.13	0.305	5.85615e-162
Nfic	9.31762e-180	-0.242273	0.16	0.362	2.17268e-175
Tia1	1.9045e-177	-0.242495	0.199	0.422	4.4409e-173
Ddrgk1	1.4473e-178	-0.243086	0.096	0.258	3.37482e-174
Cir1	1.94975e-167	-0.243298	0.102	0.259	4.54642e-163
Dlg4	1.00655e-135	-0.243603	0.483	0.781	2.34706e-131
Ndufv2	4.92742e-187	-0.244859	0.123	0.308	1.14897e-182
Snrpg	4.29684e-172	-0.24501	0.103	0.265	1.00194e-167
Atp6v1e1	1.62145e-192	-0.245131	0.134	0.328	3.7809e-188
Spcs2	3.37814e-192	-0.24523	0.192	0.425	7.87715e-188
Zc3h15	1.173e-197	-0.246383	0.167	0.384	2.7352e-193
Hprt	1.47918e-194	-0.246586	0.152	0.359	3.44915e-190
Fam3c	2.57236e-162	-0.247803	0.32	0.592	5.99824e-158
Clk1	2.37033e-177	-0.247999	0.306	0.591	5.52712e-173
H2afz	3.48449e-167	-0.248219	0.105	0.266	8.12513e-163
Cnot6	3.60239e-177	-0.248336	0.263	0.527	8.40005e-173
Zfand5	5.81998e-181	-0.24854	0.109	0.28	1.3571e-176
Ddx24	3.06594e-197	-0.248753	0.12	0.307	7.14916e-193
Ndufb8	5.68422e-190	-0.249599	0.136	0.331	1.32545e-185
Ppa1	7.73461e-170	-0.249785	0.095	0.25	1.80356e-165
Kantr	2.20772e-180	-0.250292	0.152	0.348	5.14796e-176
Selenok	3.17734e-184	-0.250384	0.132	0.321	7.40893e-180
Alkbh5	3.64134e-201	-0.250411	0.143	0.349	8.49088e-197
Kras	3.05917e-179	-0.250504	0.29	0.565	7.13337e-175
Ccdc173	5.16772e-195	-0.25072	0.155	0.364	1.20501e-190
Tra2b	1.17411e-182	-0.25086	0.196	0.422	2.73778e-178
Ccndbp1	5.35774e-199	-0.251	0.12	0.31	1.24932e-194
Zcchc17	1.92607e-183	-0.251218	0.116	0.292	4.4912e-179
Amz2	5.98328e-190	-0.251344	0.131	0.323	1.39518e-185
Eef2	8.14103e-178	-0.252559	0.112	0.282	1.89833e-173
Atp5c1	2.89304e-183	-0.252771	0.162	0.369	6.74599e-179
Rps19	2.52396e-171	-0.253965	0.123	0.295	5.88536e-167
Atp5j	6.20468e-170	-0.254002	0.158	0.353	1.44681e-165
Cox6a1	5.93438e-184	-0.254549	0.151	0.35	1.38378e-179
Ankrd33	4.36917e-189	-0.255457	0.106	0.28	1.0188e-184
Gm48505	5.84335e-196	-0.256218	0.163	0.377	1.36255e-191
Cox6c	1.10829e-134	-0.25647	0.43	0.683	2.58431e-130
Psma7	3.64432e-204	-0.25675	0.142	0.346	8.49781e-200
Cox4i1	1.85637e-155	-0.256903	0.356	0.633	4.32869e-151
Rax	1.35482e-178	-0.257681	0.126	0.307	3.15916e-174
Thoc7	3.37347e-187	-0.257764	0.133	0.32	7.86626e-183
Naca	2.87087e-198	-0.257803	0.193	0.429	6.69429e-194
Srp14	1.45726e-186	-0.25782	0.093	0.257	3.39804e-182
Tmed10	1.00362e-186	-0.258104	0.163	0.37	2.34025e-182
Npm1	7.77934e-185	-0.258529	0.099	0.264	1.81399e-180
Golgb1	8.87863e-175	-0.258529	0.231	0.468	2.07032e-170
Sag	0	-0.258641	1	1	0
Atp5l	6.6072e-175	-0.259071	0.332	0.614	1.54067e-170
Mir124a-1hg	9.05559e-169	-0.259626	0.853	0.983	2.11158e-164
Srsf10	1.90952e-190	-0.2599	0.121	0.305	4.45262e-186
Hnrnpc	1.04113e-176	-0.260581	0.3	0.577	2.42771e-172
Ift20	1.22511e-185	-0.260765	0.115	0.291	2.8567e-181
Knop1	4.19312e-168	-0.261133	0.099	0.255	9.77751e-164
Hspa4l	2.30724e-174	-0.261728	0.29	0.558	5.38001e-170
Ndufa6	5.82632e-178	-0.261777	0.117	0.291	1.35858e-173
Slc17a7	4.03134e-140	-0.262084	0.486	0.78	9.40029e-136
Sumo1	1.92855e-186	-0.262193	0.175	0.389	4.497e-182
Srrm2	6.87995e-161	-0.262194	0.376	0.667	1.60427e-156
Atp5d	5.28221e-189	-0.262608	0.106	0.279	1.23171e-184
Csde1	8.87488e-188	-0.262908	0.22	0.464	2.06944e-183
Uqcr10	7.36035e-175	-0.263352	0.126	0.304	1.71629e-170
Smc3	1.72858e-196	-0.264025	0.184	0.412	4.03069e-192
Dad1	2.71918e-193	-0.264846	0.101	0.274	6.34058e-189
Atp5e	3.75244e-182	-0.265081	0.205	0.433	8.74994e-178
Gabarapl2	2.24849e-190	-0.266137	0.109	0.286	5.24303e-186
Ndufa10	1.93169e-183	-0.266239	0.173	0.385	4.50432e-179
Upf3b	2.84078e-196	-0.267435	0.317	0.615	6.62413e-192
Sh3glb1	7.34681e-201	-0.267875	0.254	0.525	1.71313e-196
Otx2	7.06036e-169	-0.268038	0.38	0.682	1.64634e-164
Metap2	2.04924e-180	-0.268585	0.176	0.386	4.77841e-176
Snrnp27	8.3488e-197	-0.268721	0.151	0.356	1.94677e-192
Ndufa11	4.06764e-185	-0.268913	0.096	0.259	9.48493e-181
Wbp4	4.17237e-199	-0.271066	0.131	0.326	9.72913e-195
Nrep	2.44894e-194	-0.271267	0.104	0.278	5.71045e-190
Rps18	1.07974e-200	-0.271531	0.161	0.377	2.51775e-196
A930004D18Rik	3.01058e-192	-0.272223	0.099	0.27	7.02006e-188
Eif5	1.05579e-184	-0.272429	0.091	0.251	2.46189e-180
Rpl32	5.79507e-208	-0.272617	0.221	0.475	1.3513e-203
Ccdc126	1.09694e-205	-0.274257	0.29	0.587	2.55785e-201
Slc25a33	5.8214e-219	-0.275242	0.169	0.402	1.35743e-214
Psmc3	6.24759e-200	-0.275954	0.115	0.3	1.45681e-195
Zfp91	1.69186e-196	-0.276249	0.138	0.337	3.94507e-192
Gabarapl1	2.82809e-206	-0.276921	0.128	0.326	6.59454e-202
3010001F23Rik	5.53107e-168	-0.277406	0.106	0.266	1.28973e-163
Rpl11	1.01082e-195	-0.277918	0.272	0.542	2.35703e-191
Gpr137c	3.8784e-158	-0.277988	0.32	0.565	9.04365e-154
Eif5b	2.44667e-176	-0.278431	0.198	0.412	5.70515e-172
Ndufb9	3.41594e-212	-0.27908	0.164	0.389	7.9653e-208
Park7	2.68467e-203	-0.279407	0.156	0.369	6.26012e-199
Ndufs5	1.18281e-210	-0.279687	0.175	0.406	2.75808e-206
Srsf11	4.17163e-200	-0.280585	0.175	0.398	9.7274e-196
Etnk1	4.35023e-186	-0.280865	0.199	0.425	1.01439e-181
Rps26	1.53161e-192	-0.280891	0.213	0.451	3.5714e-188
Rpl36al	1.30335e-189	-0.280937	0.097	0.262	3.03916e-185
Mphosph8	3.1914e-210	-0.281886	0.138	0.342	7.44171e-206
Ptp4a3	3.73907e-188	-0.282428	0.288	0.568	8.71876e-184
Ip6k2	4.85621e-178	-0.282957	0.293	0.565	1.13237e-173
E130218I03Rik	1.40982e-189	-0.28364	0.103	0.275	3.28742e-185
Eif4a1	4.80009e-201	-0.283917	0.103	0.279	1.11929e-196
Eif2s2	2.15562e-215	-0.284737	0.204	0.449	5.02646e-211
Rpl23	1.84083e-192	-0.285472	0.331	0.614	4.29244e-188
Acadm	1.39312e-211	-0.285887	0.152	0.367	3.24847e-207
Ikzf5	1.40833e-182	-0.286333	0.092	0.251	3.28395e-178
Atp5g3	1.67093e-198	-0.286529	0.142	0.345	3.89628e-194
Ypel3	1.30056e-196	-0.286614	0.091	0.258	3.03264e-192
Sumo2	8.90693e-205	-0.2869	0.192	0.431	2.07692e-200
Zfp871	1.34856e-208	-0.28734	0.108	0.294	3.14457e-204
A430035B10Rik	4.32848e-203	-0.287375	0.128	0.324	1.00931e-198
Hnrnpa1	3.16087e-198	-0.287394	0.105	0.281	7.37053e-194
Ro60	5.71174e-192	-0.287488	0.204	0.435	1.33186e-187
Tardbp	2.55483e-221	-0.288087	0.151	0.373	5.95736e-217
Hnrnpk	8.90146e-208	-0.288378	0.208	0.456	2.07564e-203
Luc7l3	1.74107e-187	-0.288727	0.308	0.594	4.05983e-183
Hnrnpm	2.85845e-192	-0.288749	0.305	0.592	6.66533e-188
Atp5f1	2.97386e-221	-0.288757	0.146	0.366	6.93444e-217
Ndufb1-ps	2.46098e-194	-0.28913	0.213	0.452	5.73851e-190
Hsp90ab1	3.03173e-178	-0.289209	0.206	0.425	7.06939e-174
Snw1	1.43121e-202	-0.289268	0.111	0.295	3.33728e-198
Cisd2	5.29909e-202	-0.289314	0.122	0.312	1.23564e-197
Atp5g2	4.06267e-195	-0.28961	0.208	0.447	9.47334e-191
Calr	4.63254e-184	-0.290239	0.155	0.352	1.08022e-179
Rpl7a	6.39874e-200	-0.290364	0.132	0.329	1.49206e-195
Rpl15	3.9559e-190	-0.290386	0.263	0.528	9.22436e-186
Phax	1.19064e-214	-0.292396	0.108	0.296	2.77633e-210
Ndufa4	5.25271e-124	-0.29262	0.582	0.83	1.22483e-119
Rd3	3.98976e-209	-0.293046	0.091	0.264	9.30332e-205
Ccdc51	5.0738e-190	-0.293676	0.099	0.266	1.18311e-185
Crb1	5.01935e-192	-0.29375	0.195	0.422	1.17041e-187
Hnrnpa3	2.53591e-208	-0.294236	0.269	0.555	5.91323e-204
Psmc1	3.33111e-197	-0.294337	0.097	0.267	7.76748e-193
Cox8a	2.84926e-161	-0.294508	0.358	0.63	6.6439e-157
Ptges3	1.99676e-204	-0.295538	0.135	0.334	4.65604e-200
Slc25a4	7.22023e-193	-0.296625	0.338	0.627	1.68361e-188
Vdac1	6.39709e-200	-0.29775	0.133	0.329	1.49167e-195
Zfp207	8.79387e-215	-0.297762	0.266	0.554	2.05056e-210
5031425E22Rik	8.22948e-223	-0.29799	0.193	0.443	1.91895e-218
Sncb	4.11462e-199	-0.298005	0.144	0.348	9.59447e-195
Hnrnpl	1.42173e-234	-0.298278	0.198	0.459	3.31519e-230
Ubxn4	8.27186e-216	-0.298471	0.22	0.478	1.92883e-211
Taldo1	1.67692e-205	-0.298762	0.098	0.273	3.91025e-201
Gtf2a1	8.36588e-198	-0.29927	0.156	0.363	1.95076e-193
Mdh2	1.99753e-208	-0.300036	0.111	0.298	4.65784e-204
Rpl30	8.14089e-192	-0.300155	0.305	0.586	1.89829e-187
Rpl36	8.33237e-191	-0.300505	0.268	0.53	1.94294e-186
Spry2	5.31807e-195	-0.300661	0.098	0.268	1.24007e-190
Btf3	3.98843e-207	-0.301721	0.084	0.25	9.30023e-203
Rps4x	2.9243e-208	-0.301797	0.174	0.399	6.81889e-204
Zfp385a	4.29406e-190	-0.301971	0.307	0.59	1.00129e-185
Nol7	1.80004e-214	-0.302728	0.131	0.333	4.19732e-210
Rpl34	2.21264e-209	-0.303422	0.279	0.559	5.15944e-205
Gtf2a2	2.33913e-205	-0.303598	0.095	0.269	5.45438e-201
Sub1	1.47966e-191	-0.304187	0.14	0.333	3.45026e-187
Uqcrc1	7.06622e-213	-0.305438	0.103	0.286	1.6477e-208
Ndufa2	1.94856e-208	-0.306416	0.163	0.383	4.54366e-204
Ddhd1	1.47314e-187	-0.306436	0.412	0.731	3.43506e-183
H2afv	6.66122e-220	-0.306572	0.138	0.349	1.55326e-215
Cox7b	1.95134e-228	-0.30659	0.215	0.478	4.55013e-224
Eif4a2	9.56366e-205	-0.3067	0.092	0.262	2.23006e-200
Fscn2	2.00453e-200	-0.307739	0.089	0.256	4.67417e-196
Pfkl	7.86195e-214	-0.307846	0.127	0.328	1.83325e-209
Gps2	2.5377e-221	-0.30853	0.111	0.304	5.91741e-217
Gpi1	1.61773e-222	-0.309956	0.196	0.446	3.77223e-218
Pcare	6.36386e-220	-0.310021	0.114	0.31	1.48393e-215
Morf4l1	4.94586e-213	-0.311198	0.193	0.432	1.15328e-208
Crebzf	2.46559e-239	-0.311452	0.139	0.365	5.74925e-235
Rbm8a	4.54784e-223	-0.312413	0.102	0.29	1.06047e-218
Cnga1	3.33504e-186	-0.312541	0.74	0.947	7.77665e-182
Tax1bp1	1.05274e-168	-0.312579	0.564	0.848	2.45478e-164
Ube2b	1.22013e-233	-0.312775	0.145	0.368	2.84511e-229
Grcc10	1.46432e-200	-0.312966	0.114	0.297	3.41451e-196
Dync1i2	1.52226e-176	-0.313254	0.449	0.746	3.54961e-172
Atp5h	1.28789e-212	-0.313764	0.207	0.455	3.0031e-208
Rpl23a	2.58978e-204	-0.314727	0.202	0.44	6.03885e-200
Cbx1	2.4581e-228	-0.314794	0.137	0.351	5.73179e-224
Ghitm	3.80166e-205	-0.315203	0.087	0.255	8.8647e-201
Rps21	1.41952e-177	-0.3155	0.376	0.659	3.31003e-173
Rab14	5.67103e-223	-0.315936	0.165	0.395	1.32237e-218
BC031181	1.80835e-221	-0.316818	0.089	0.267	4.21671e-217
Pdap1	2.28261e-207	-0.317051	0.11	0.294	5.3226e-203
Cxxc4	4.11816e-210	-0.317299	0.146	0.355	9.60273e-206
Rtn4	1.98479e-188	-0.317655	0.403	0.705	4.62812e-184
Ppm1n	8.71019e-239	-0.318214	0.134	0.354	2.03104e-234
Eif3c	1.46114e-234	-0.318234	0.151	0.378	3.40708e-230
Rps10	5.56116e-212	-0.318241	0.237	0.501	1.29675e-207
Rabac1	3.2169e-204	-0.319579	0.11	0.293	7.50116e-200
Atp6v0c	3.05591e-197	-0.320324	0.286	0.565	7.12578e-193
Atp5o	2.66633e-209	-0.320687	0.126	0.321	6.21734e-205
Drd4	8.70147e-237	-0.32073	0.189	0.444	2.02901e-232
Calm2	6.01526e-224	-0.321147	0.219	0.478	1.40264e-219
Tmx1	1.45289e-238	-0.321628	0.131	0.349	3.38784e-234
Rpl39	2.28683e-174	-0.321948	0.357	0.629	5.33244e-170
Lsm7	1.92941e-217	-0.32293	0.082	0.251	4.49901e-213
Mdh1	9.1208e-215	-0.323597	0.153	0.371	2.12679e-210
Zrsr1	1.06729e-218	-0.323751	0.094	0.274	2.48872e-214
Rpl18	1.90609e-216	-0.325721	0.157	0.376	4.44461e-212
Scand1	4.31342e-215	-0.326115	0.083	0.252	1.0058e-210
Pfdn5	9.94328e-233	-0.326957	0.139	0.358	2.31857e-228
Eapp	9.66402e-228	-0.328355	0.113	0.309	2.25346e-223
Serf2	6.1655e-218	-0.329138	0.228	0.489	1.43767e-213
Chmp2a	7.92158e-229	-0.329445	0.123	0.326	1.84715e-224
St13	7.82441e-221	-0.329641	0.272	0.553	1.8245e-216
Guk1	2.1011e-219	-0.329671	0.198	0.443	4.89935e-215
Cnbp	4.44577e-223	-0.330132	0.082	0.256	1.03667e-218
Rpl38	3.00583e-198	-0.330187	0.306	0.585	7.009e-194
Atp6v1g1	4.16272e-214	-0.331165	0.091	0.264	9.70664e-210
Rpl5	7.96676e-232	-0.331378	0.209	0.469	1.85769e-227
Lrit1	5.03399e-236	-0.331531	0.12	0.328	1.17382e-231
Uqcrq	4.20101e-236	-0.332064	0.228	0.497	9.79592e-232
Mlf2	1.10296e-227	-0.332555	0.09	0.27	2.57187e-223
Bnip2	1.06353e-225	-0.332963	0.089	0.268	2.47995e-221
Rpl22	1.76719e-224	-0.334427	0.197	0.444	4.12072e-220
Rps27	2.94837e-207	-0.334743	0.301	0.588	6.87501e-203
Rbm25	7.88367e-202	-0.335837	0.395	0.705	1.83831e-197
Zfp329	8.13079e-253	-0.337005	0.111	0.321	1.89594e-248
Ogt	9.70002e-237	-0.337109	0.182	0.43	2.26185e-232
Crxos	7.27313e-204	-0.337359	0.402	0.719	1.69595e-199
Rpl37a	5.99372e-193	-0.337399	0.376	0.671	1.39762e-188
Higd1a	2.86944e-228	-0.337584	0.105	0.296	6.69096e-224
Prnp	6.00187e-237	-0.337804	0.164	0.399	1.39952e-232
Vdac2	8.22315e-243	-0.3385	0.126	0.342	1.91748e-238
Rps13	4.39084e-227	-0.338696	0.216	0.477	1.02386e-222
Gm10544	2.34703e-226	-0.339048	0.146	0.364	5.4728e-222
Rnf6	1.36713e-227	-0.340582	0.085	0.262	3.18786e-223
Atp1b2	9.01362e-196	-0.341412	0.344	0.633	2.1018e-191
Arl3	1.80871e-205	-0.341531	0.463	0.787	4.21754e-201
Srrm1	4.35791e-251	-0.341834	0.235	0.524	1.01618e-246
Nucks1	2.70692e-232	-0.341895	0.148	0.369	6.312e-228
Ccdc59	1.59857e-223	-0.342021	0.104	0.292	3.72756e-219
Gnb1	0	-0.342124	0.989	1	0
Ndufb3	1.50284e-229	-0.343456	0.154	0.378	3.50433e-225
Ebpl	2.1234e-211	-0.343501	0.352	0.663	4.95134e-207
Rps29	7.19842e-183	-0.344526	0.563	0.835	1.67853e-178
Atp5g1	3.02415e-220	-0.344754	0.183	0.421	7.0517e-216
Mrps33	2.15699e-236	-0.345988	0.124	0.333	5.02967e-232
Rpl28	3.41959e-218	-0.346221	0.264	0.539	7.9738e-214
Tsn	1.77551e-227	-0.346771	0.097	0.282	4.14013e-223
Dstn	5.35389e-234	-0.346959	0.179	0.42	1.24842e-229
Tmem237	1.40213e-248	-0.347789	0.233	0.519	3.26949e-244
Gm15706	2.14706e-222	-0.348067	0.09	0.267	5.00652e-218
Rpl35a	4.21899e-234	-0.348637	0.262	0.547	9.83784e-230
Prdx2	1.25483e-231	-0.349127	0.128	0.337	2.92602e-227
Rpl14	2.22314e-226	-0.349512	0.163	0.391	5.18391e-222
Rps25	1.64587e-221	-0.349605	0.298	0.588	3.83784e-217
Mif	1.54845e-193	-0.34966	0.258	0.513	3.61068e-189
Nufip2	1.47729e-248	-0.350753	0.173	0.42	3.44475e-244
Ppig	3.12142e-239	-0.350908	0.166	0.4	7.27852e-235
Ywhaz	1.69502e-224	-0.350975	0.139	0.351	3.95244e-220
Rps9	1.18466e-242	-0.351182	0.189	0.441	2.76239e-238
Ndufv3	3.36544e-224	-0.353431	0.15	0.369	7.84752e-220
Rps17	4.23305e-223	-0.354479	0.266	0.546	9.87062e-219
Rplp0	1.77063e-233	-0.354745	0.099	0.288	4.12874e-229
Sec62	2.25023e-241	-0.355472	0.299	0.596	5.24708e-237
Hnrnpa2b1	1.25238e-216	-0.35592	0.361	0.675	2.92031e-212
Rack1	2.44304e-252	-0.356452	0.143	0.374	5.69669e-248
Cct6a	5.18105e-239	-0.357182	0.093	0.281	1.20812e-234
6720427I07Rik	2.14823e-239	-0.357376	0.088	0.272	5.00924e-235
Plekhf2	1.06239e-254	-0.357667	0.135	0.362	2.47729e-250
Atp6v0e2	4.78125e-241	-0.359215	0.115	0.32	1.11489e-236
Rps28	2.32467e-224	-0.360042	0.271	0.548	5.42066e-220
Asrgl1	5.51033e-218	-0.360055	0.134	0.338	1.2849e-213
Dnttip2	1.19581e-228	-0.360637	0.089	0.268	2.78838e-224
Rps27a	5.10797e-229	-0.361011	0.369	0.679	1.19108e-224
Pabpn1	4.87621e-251	-0.361754	0.163	0.407	1.13703e-246
2810013P06Rik	2.88234e-242	-0.362379	0.077	0.254	6.72104e-238
Hif1a	7.81988e-205	-0.364252	0.525	0.827	1.82344e-200
Tnfsf12	7.10582e-257	-0.364447	0.262	0.571	1.65694e-252
Cct5	1.72599e-243	-0.364849	0.1	0.295	4.02467e-239
Rps5	2.03153e-240	-0.364853	0.124	0.333	4.73712e-236
Ormdl3	5.16211e-249	-0.365101	0.108	0.312	1.2037e-244
1110004F10Rik	4.88429e-240	-0.367168	0.104	0.3	1.13892e-235
Srsf5	2.12442e-267	-0.367636	0.196	0.471	4.95373e-263
Hnrnph3	4.98596e-262	-0.367914	0.24	0.538	1.16263e-257
Chchd2	5.99859e-238	-0.368329	0.285	0.583	1.39875e-233
Vtn	2.22959e-246	-0.370003	0.244	0.528	5.19896e-242
Snrpd3	6.36515e-254	-0.370178	0.099	0.298	1.48423e-249
Dnajc8	2.74414e-244	-0.371949	0.115	0.32	6.39877e-240
Rpl7	3.99287e-251	-0.372084	0.2	0.465	9.31058e-247
Ddx5	2.37044e-248	-0.37285	0.735	0.956	5.52739e-244
Rpl18a	7.12268e-247	-0.373167	0.238	0.517	1.66087e-242
Hist1h2bc	1.49745e-241	-0.373832	0.193	0.447	3.49176e-237
Rpl19	6.71215e-254	-0.374894	0.231	0.514	1.56514e-249
Rps24	1.11719e-224	-0.379012	0.324	0.618	2.60507e-220
Zc3h13	5.46653e-243	-0.379871	0.175	0.416	1.27468e-238
Cdk5r2	7.71415e-285	-0.379932	0.124	0.358	1.79879e-280
Zfp36l2	2.38173e-260	-0.381241	0.112	0.325	5.55372e-256
Cox5b	4.72517e-248	-0.381673	0.126	0.34	1.10181e-243
Eno1	2.48094e-236	-0.381863	0.185	0.428	5.78505e-232
Rps7	2.80612e-251	-0.382502	0.274	0.575	6.54331e-247
Arglu1	3.57514e-264	-0.382619	0.267	0.571	8.3365e-260
Elob	1.27784e-257	-0.382898	0.179	0.434	2.97966e-253
Cplx4	9.8237e-239	-0.383072	0.639	0.913	2.29069e-234
Crx	2.37574e-226	-0.383251	0.422	0.755	5.53975e-222
Rpl27	3.6232e-253	-0.384638	0.2	0.463	8.44857e-249
Kcnj14	1.64538e-260	-0.385137	0.106	0.314	3.83669e-256
Rplp1	1.61331e-228	-0.385271	0.374	0.682	3.76191e-224
Cox5a	7.02791e-270	-0.386753	0.147	0.39	1.63877e-265
4930581F22Rik	2.55655e-266	-0.387425	0.17	0.425	5.96136e-262
3110056K07Rik	1.36307e-278	-0.387568	0.1	0.313	3.1784e-274
D16Ertd472e	3.83188e-274	-0.387891	0.148	0.393	8.93517e-270
Lbhd1	1.12507e-280	-0.38845	0.175	0.444	2.62345e-276
Uqcrh	7.35471e-259	-0.3885	0.261	0.561	1.71497e-254
Mgarp	2.98323e-222	-0.389886	0.374	0.682	6.95629e-218
Atp6v0b	1.30249e-276	-0.390453	0.274	0.599	3.03715e-272
Eif4g2	7.96584e-248	-0.391701	0.25	0.536	1.85748e-243
Pea15a	4.12575e-260	-0.392308	0.202	0.473	9.62042e-256
Krt18	7.22573e-233	-0.392631	0.089	0.272	1.6849e-228
Srsf1	1.44054e-281	-0.393173	0.212	0.503	3.35904e-277
0610009B22Rik	1.90979e-266	-0.394551	0.069	0.251	4.45325e-262
Klhl23	1.17924e-241	-0.397118	0.114	0.316	2.74976e-237
Rpl13	2.89841e-253	-0.398885	0.326	0.642	6.75851e-249
Clta	3.32004e-286	-0.399124	0.208	0.498	7.74167e-282
Rps3a1	6.7951e-262	-0.399887	0.228	0.508	1.58448e-257
Ndufb11	4.2385e-257	-0.400275	0.187	0.446	9.88334e-253
Grk1	2.32777e-272	-0.402429	0.307	0.632	5.4279e-268
Cers4	1.92908e-255	-0.402755	0.343	0.67	4.49822e-251
Atp5a1	1.18621e-281	-0.405907	0.192	0.469	2.76601e-277
Rpl41	3.50776e-235	-0.407178	0.459	0.776	8.1794e-231
Ptms	1.41013e-218	-0.408251	0.255	0.516	3.28814e-214
Klf9	1.1115e-265	-0.408915	0.168	0.416	2.5918e-261
Rps20	2.63248e-270	-0.40961	0.233	0.524	6.13842e-266
Abcf1	2.68764e-289	-0.410222	0.169	0.432	6.26705e-285
Smim40	1.60835e-261	-0.411699	0.214	0.489	3.75034e-257
Rplp2	2.56056e-267	-0.41313	0.258	0.555	5.9707e-263
Rpl4	3.00347e-265	-0.413139	0.094	0.293	7.0035e-261
Gm26954	1.49074e-212	-0.414371	0.712	0.917	3.47611e-208
Raly	2.51119e-268	-0.414943	0.071	0.255	5.8556e-264
Trib2	9.35814e-298	-0.415062	0.195	0.483	2.18213e-293
Prpf38b	3.43162e-253	-0.416117	0.083	0.267	8.00185e-249
Ccdc107	3.7095e-286	-0.416163	0.106	0.325	8.64981e-282
Rpl6	1.28153e-251	-0.418548	0.362	0.68	2.98828e-247
Sys1	5.75628e-299	-0.418816	0.114	0.347	1.34225e-294
Ptma	2.91957e-238	-0.421213	0.308	0.591	6.80786e-234
Lgalsl	9.5501e-293	-0.421509	0.15	0.405	2.22689e-288
Ssb	1.62656e-302	-0.422283	0.202	0.493	3.79282e-298
Hspa8	8.34107e-267	-0.422554	0.214	0.488	1.94497e-262
Srsf7	6.98037e-291	-0.422649	0.116	0.345	1.62768e-286
Slc25a3	1.55226e-299	-0.422793	0.162	0.427	3.61956e-295
Cabp4	7.70249e-302	-0.423404	0.191	0.478	1.79607e-297
Hnrnpu	3.08107e-258	-0.423889	0.435	0.772	7.18443e-254
Slc31a2	1.1752e-303	-0.424582	0.198	0.49	2.74034e-299
Fth1	2.94934e-231	-0.427344	0.449	0.75	6.87727e-227
Gm47283	1.95361e-237	-0.429762	0.236	0.5	4.55542e-233
Rpl24	2.2099e-281	-0.430393	0.309	0.626	5.15306e-277
Gnb3	1.57397e-166	-0.430405	0.348	0.578	3.67019e-162
Dek	1.43402e-299	-0.430767	0.167	0.433	3.34386e-295
Leng8	7.33653e-294	-0.431473	0.154	0.41	1.71073e-289
Rps11	6.42306e-282	-0.432856	0.228	0.518	1.49773e-277
Gm48236	7.68028e-242	-0.433747	0.12	0.324	1.79089e-237
Slc24a1	4.69767e-228	-0.435041	0.579	0.852	1.0954e-223
Rpsa	3.87519e-296	-0.435191	0.222	0.52	9.03616e-292
Amer2	9.9794e-303	-0.436652	0.189	0.472	2.327e-298
Tmem136	0	-0.436707	0.142	0.408	0
A930003A15Rik	1.49097e-296	-0.438895	0.227	0.527	3.47665e-292
Hnrnpf	0	-0.439086	0.167	0.441	0
Serbp1	8.54669e-276	-0.44077	0.293	0.606	1.99292e-271
Vamp2	1.92906e-299	-0.441749	0.161	0.424	4.49818e-295
Rps15	2.78933e-286	-0.442151	0.295	0.617	6.50415e-282
Rpl8	5.07229e-294	-0.44229	0.258	0.572	1.18276e-289
Rpl13a	3.65818e-290	-0.443424	0.213	0.502	8.53014e-286
Rps15a	2.16119e-295	-0.444511	0.231	0.53	5.03947e-291
Rps16	1.31084e-290	-0.445692	0.217	0.509	3.05662e-286
Glo1	1.66167e-272	-0.447518	0.184	0.445	3.87468e-268
Rpl17	1.8767e-302	-0.448757	0.181	0.454	4.37609e-298
B230219D22Rik	1.67602e-295	-0.450227	0.092	0.303	3.90814e-291
Srsf3	0	-0.45257	0.171	0.46	0
Oaz1	1.0762e-272	-0.45465	0.352	0.68	2.50949e-268
Hmgn2	1.74036e-307	-0.455626	0.12	0.359	4.05818e-303
Rpl3	1.05435e-301	-0.456471	0.173	0.446	2.45854e-297
Ddit4	6.10145e-284	-0.457048	0.069	0.257	1.42274e-279
Hmgb1	2.39379e-293	-0.458315	0.286	0.6	5.58183e-289
Rbm39	5.21094e-288	-0.458643	0.527	0.861	1.21509e-283
Rps14	1.37172e-300	-0.458912	0.275	0.595	3.19858e-296
Fam161a	1.01709e-305	-0.459439	0.452	0.808	2.37166e-301
Rp1	0	-0.459937	0.911	0.994	0
Ybx3	7.98017e-302	-0.461202	0.46	0.811	1.86082e-297
Rps6	0	-0.463392	0.155	0.423	0
Actg1	6.56351e-284	-0.464364	0.116	0.338	1.53048e-279
Rpl26	3.12589e-304	-0.466095	0.195	0.478	7.28895e-300
Gm41804	2.32717e-255	-0.466691	0.199	0.452	5.4265e-251
Cirbp	3.13648e-305	-0.46705	0.233	0.54	7.31364e-301
Ssu72	1.72881e-285	-0.467096	0.364	0.7	4.03124e-281
Chchd10	1.47938e-306	-0.467295	0.248	0.555	3.44961e-302
Tra2a	0	-0.467763	0.264	0.601	0
Rpl9	6.67789e-298	-0.469713	0.292	0.62	1.55715e-293
Rbx1	0	-0.474957	0.2	0.503	0
Btg1	0	-0.475846	0.154	0.421	0
Sema3c	8.13269e-275	-0.476176	0.074	0.261	1.89638e-270
Rps3	0	-0.47807	0.151	0.412	0
Ywhae	2.52488e-291	-0.478482	0.36	0.692	5.88752e-287
Syp	0	-0.479843	0.247	0.563	0
Dyrk2	0	-0.480682	0.107	0.351	0
Prcd	1.9667e-305	-0.482329	0.306	0.639	4.58596e-301
Fau	1.15076e-298	-0.48252	0.376	0.708	2.68333e-294
Sgk1	0	-0.485754	0.182	0.463	0
Rgs9bp	0	-0.488974	0.175	0.473	0
Abhd14b	0	-0.489934	0.25	0.593	0
Sf3b2	0	-0.490256	0.178	0.464	0
Uqcc3	0	-0.490703	0.104	0.34	0
Elovl4	0	-0.490983	0.406	0.768	0
Rps23	7.53046e-307	-0.491266	0.298	0.628	1.75595e-302
Rdh12	0	-0.491532	0.462	0.827	0
Oip5os1	0	-0.494401	0.171	0.455	0
Slc25a5	0	-0.501412	0.182	0.488	0
Faim	0	-0.502111	0.246	0.578	0
Tpt1	0	-0.50249	0.327	0.662	0
Pnrc1	0	-0.502742	0.101	0.336	0
Osbp2	0	-0.502906	0.426	0.781	0
Gm8797	0	-0.503633	0.258	0.577	0
Anp32a	0	-0.509169	0.331	0.686	0
Mab21l1	0	-0.510756	0.076	0.293	0
Rsrc2	0	-0.511921	0.419	0.783	0
AI847159	0	-0.512292	0.53	0.858	0
Ubb	6.50225e-295	-0.513585	0.2	0.476	1.51619e-290
Pnisr	0	-0.514538	0.347	0.709	0
Pcbp2	0	-0.515075	0.569	0.881	0
Set	0	-0.515207	0.161	0.443	0
Gm47543	0	-0.51862	0.09	0.312	0
Pura	0	-0.523252	0.185	0.483	0
Adipor1	0	-0.524002	0.344	0.709	0
Tulp1	0	-0.527331	0.786	0.969	0
Rps8	0	-0.527718	0.515	0.839	0
Tpi1	0	-0.528174	0.199	0.49	0
Ier3	0	-0.528379	0.088	0.314	0
Prph2	0	-0.53181	0.855	0.991	0
Eef1a1	0	-0.539501	0.349	0.687	0
Atp5b	0	-0.53991	0.286	0.638	0
Plekhb1	0	-0.540146	0.212	0.529	0
Vezf1	0	-0.543027	0.171	0.483	0
Tubb5	0	-0.543562	0.167	0.456	0
Arl6ip1	0	-0.54533	0.276	0.6	0
Guca1b	0	-0.549063	0.516	0.867	0
Gm30593	0	-0.556258	0.079	0.297	0
Eif1	0	-0.557695	0.286	0.622	0
Pnn	0	-0.574312	0.178	0.494	0
Arl6	0	-0.57568	0.311	0.666	0
Srsf2	0	-0.57641	0.132	0.425	0
Pgk1	0	-0.576833	0.193	0.508	0
Pitpnm2os2	0	-0.579072	0.145	0.443	0
Aipl1	0	-0.579908	0.409	0.801	0
Tuba1b	0	-0.58177	0.204	0.542	0
Vax2os	3.71022e-161	-0.581872	0.434	0.606	8.65149e-157
Pgam1	0	-0.585824	0.219	0.548	0
Rpl10a	0	-0.589751	0.286	0.647	0
Gngt1	0	-0.591888	0.928	0.994	0
Pkm	0	-0.593829	0.399	0.766	0
Emc7	0	-0.595289	0.179	0.472	0
Eid1	0	-0.599769	0.173	0.504	0
Gpx4	0	-0.604182	0.453	0.797	0
Colec12	0	-0.607061	0.284	0.611	0
Tomm20	0	-0.609558	0.228	0.589	0
Nxnl1	0	-0.614055	0.237	0.594	0
Nap1l1	0	-0.617466	0.253	0.604	0
Tmsb4x	0	-0.617886	0.267	0.608	0
Actb	0	-0.619319	0.216	0.519	0
Nxnl2	0	-0.619502	0.152	0.469	0
Reep6	0	-0.624179	0.316	0.677	0
Cbx3	0	-0.628085	0.254	0.607	0
Atf4	0	-0.628653	0.105	0.389	0
Rsrp1	0	-0.635327	0.442	0.841	0
Tob2	0	-0.635673	0.198	0.544	0
Ybx1	0	-0.64036	0.26	0.627	0
Tma7	0	-0.652749	0.895	0.995	0
Ncl	0	-0.656528	0.225	0.573	0
Dynll1	0	-0.656686	0.166	0.499	0
H3f3a	0	-0.669207	0.519	0.869	0
Rho	0	-0.67233	0.972	1	0
Mir124-2hg	0	-0.672707	0.506	0.871	0
Rtbdn	0	-0.673487	0.502	0.883	0
Sdc4	0	-0.674583	0.074	0.325	0
Lyar	0	-0.68648	0.208	0.581	0
Hmgb2	0	-0.701561	0.088	0.354	0
Atxn7l3b	0	-0.706803	0.169	0.511	0
Guca1a	0	-0.709156	0.552	0.906	0
Purb	0	-0.712603	0.219	0.563	0
Mat2a	0	-0.715412	0.328	0.732	0
Nrl	0	-0.719011	0.366	0.773	0
Rpgr	0	-0.722325	0.282	0.645	0
Anp32e	0	-0.726578	0.326	0.718	0
Xist	5.84477e-88	-0.741152	0.232	0.337	1.36288e-83
Cst3	0	-0.77072	0.573	0.907	0
Gnat1	0	-0.778267	0.891	0.996	0
Rom1	0	-0.789181	0.688	0.968	0
Cdk2ap2	0	-0.789839	0.155	0.519	0
H3f3b	0	-0.798884	0.581	0.913	0
Pde6g	0	-0.805931	0.772	0.979	0
Unc119	0	-0.806318	0.536	0.917	0
Aldoa	0	-0.819222	0.517	0.879	0
Nr2e3	0	-0.838795	0.532	0.904	0
Rcvrn	0	-0.848443	0.766	0.977	0
Malat1	0	-0.884519	1	1	0
Ldha	0	-0.915464	0.387	0.835	0
Cited2	0	-0.936636	0.113	0.473	0
Hmgn1	0	-0.965083	0.745	0.983	0
Pdc	0	-0.988157	0.903	0.997	0
Gapdh	0	-1.05366	0.471	0.883	0
Hsp90aa1	0	-1.10431	0.675	0.976	0
Neurod1	0	-1.37346	0.413	0.922	0
