# Supplementary material for: Stress Responsive bZIP Transcription Factors ATF4 and BACH1 Cooperate With MAF-Family bZIP Protein NRL to Fine-Tune Rod Photoreceptor Gene Expression
Source: Invest Ophthalmol Vis Sci. 2026 Jun 5;67(6):9. doi: 10.1167/iovs.67.6.9 (PMC13249099; doi:10.1167/iovs.67.6.9)
Supplement: Supplement 2 [file iovs-67-6-9_s002.zip › Supplemental_Tables/Table_S8.xlsx]

## Sheet: Sheet1
Gene	Uniprot ID	Replicate 1	Replicate 2	Replicate 3	Total Times Identified	Description
ATF4	P18848	4	17	3	24	Cyclic AMP-dependent transcription factor ATF-4
SAG	P10523	2	-	2	4	Homo sapiens S-antigen visual arrestin
CLUL1	Q15846	2	1	1	4	Homo sapiens retinal specific clusterin-like protein (CLUL1)
ARR3	P36575	1	1	-	2	Homo sapiens arrestin 3 (ARR3)
PCNA	P12004	2	-	-	2	Homo sapiens proliferating cell nuclear antigen (PCNA)
VIM	P08670	-	2	-	2	Homo sapiens vimentin (VIM)
AHSA1	O95433	2	-	-	2	Activator of 90 kDa heat shock protein ATPase homolog 1
ovostatin 2	Q6IE37	2	-	-	2	Homo sapiens ovostatin 2
RPGRIP1	Q96KN7	1	-	-	1	Homo sapiens retinitis pigmentosa GTPase regulator interacting protein 1
ACOT1	Q86TX2	-	1	-	1	Homo sapiens acyl-CoA thioesterase 13 (ACOT13)
calmodulin 1	P0DP23	-	1	-	1	Homo sapiens calmodulin 1 (phosphorylase kinase, delta)
CPE	P16870	1	-	-	1	Homo sapiens carboxypeptidase E (CPE)
DCTN2	Q13561	1	-	-	1	Homo sapiens dynactin subunit 2 (DCTN2)
DST	Q03001	1	-	-	1	Homo sapiens dystonin (DST)
ENO2	P09104	-	1	-	1	Homo sapiens enolase 2 (gamma, neuronal)
MAPT	P10636	-	1	-	1	PREDICTED: Homo sapiens microtubule associated protein tau (MAPT)
NQO2	P16083	1	-	-	1	N-ribosyldihydronicotinamide:quinone reductase 2
SLC1A2	P43004	1	-	-	1	Homo sapiens solute carrier family 1 member 2 (SLC1A2)
UBB	P0CG47	-	1	-	1	Homo sapiens ubiquitin B (UBB)
ZMYND19	Q96E35	1	-	-	1	Homo sapiens zinc finger MYND-type containing 19 (ZMYND19)
CASQ1	P31415	1	-	-	1	Homo sapiens calsequestrin 1 (CASQ1)
SLC35E3	Q7Z769	-	1	-	1	Homo sapiens solute carrier family 35 member E3 (SLC35E3)
PLEKHB1	Q9UF11	1	-	-	1	Homo sapiens pleckstrin homology domain containing B1 (PLEKHB1)
ATP5F1A	P25705	1	-	-	1	Homo sapiens ATP synthase F1 subunit alpha (ATP5F1A)
COX1	P23219	1	-	-	1	cytochrome oxidase subunit I, partial
COX41	P13073	1	-	-	1	Homo sapiens cytochrome c oxidase subunit 4I1 (COX4I1)
F379	Q9NWS6	-	1	-	1	F379 retina specific protein
MT2A	P02795	1	-	-	1	Homo sapiens metallothionein 2A
TARBP1	Q13395	-	1	-	1	Homo sapiens TAR (HIV-1) RNA binding protein 1 (TARBP1)
FABP4	P15090	-	1	-	1	Homo sapiens fatty acid binding protein 4 (FABP4)
AK6	Q9UIJ7	-	1	-	1	Homo sapiens adenylate kinase 6 (AK6)
AKIP1	Q9NQ31	1	-	-	1	Homo sapiens A-kinase interacting protein 1 (AKIP1)
DNAJC21	Q5F1R6	-	1	-	1	Homo sapiens DnaJ heat shock protein family (Hsp40) member C21
UBR2	Q8IWV8	-	1	-	1	Homo sapiens ubiquitin protein ligase E3 component n-recognin 2 (UBR2)
YBX1	P67809	-	1	-	1	Homo sapiens Y-box binding protein 1 (YBX1)
ZMYM2	Q9UBW7	1	-	-	1	Homo sapiens zinc finger MYM-type containing 2 (ZMYM2)
ASXL1	Q8IXJ9	1	-	-	1	Homo sapiens ASXL transcriptional regulator 1 (ASXL1)
RING1	Q06587	1	-	-	1	Homo sapiens ring finger protein 1 (RING1)
EEF1A1	P68104	1	-	-	1	Homo sapiens eukaryotic translation elongation factor 1 alpha 1 (EEF1A1)
IFI16	Q16666	1	-	-	1	Interferon gamma inducible protein 16 [Homo sapiens]
MIF4G	Q5C9Z4	-	1	-	1	Homo sapiens MIF4G domain containing (MIF4GD)
POMP	Q9Y244	1	-	-	1	Homo sapiens proteasome maturation protein (POMP)
PSMA5	P28066	-	1	-	1	Homo sapiens proteasome 20S subunit alpha 5 (PSMA5)
RNF220	Q5VTB9	-	1	-	1	Homo sapiens ring finger protein 220 (RNF220)
UbA52	P62987	1	-	-	1	Human UbA52 placental - for ubiquitin-52 amino acid fusion protein
PNO1	Q9NRX1	-	1	-	1	Homo sapiens partner of NOB1 homolog (PNO1)
STIP1	P31948	1	-	-	1	Homo sapiens stress induced phosphoprotein 1 (STIP1)
ABCA4	P78363	1	-	-	1	Homo sapiens ATP binding cassette subfamily A member 4
RHO	P08100	1	-	-	1	Homo sapiens rhodopsin (RHO)
PCOLCE	Q15113	-	1	-	1	Homo sapiens procollagen C-endopeptidase enhancer (PCOLCE)
SLC66A3	Q8N755	1	-	-	1	solute carrier family 66 member 3 (SLC66A3)
HAX1	O00165	-	1	-	1	Homo sapiens HCLS1 associated protein X-1 (HAX1)
MT1E	P04732	-	-	1	1	Homo sapiens metallothionein 1E
NRXN3	Q9HDB5	-	-	1	1	Homo sapiens neurexin 3 (NRXN3)
PI3K	Q8NEB9	-	-	1	1	H.sapiens - for phosphatidylinositol 3-kinase
STX3	Q13277	-	-	1	1	PREDICTED: Homo sapiens syntaxin 3 (STX3)
TTC17	Q96AE7	-	-	1	1	Homo sapiens tetratricopeptide repeat domain 17
WASF3	Q9UPY6	1	-	-	1	Homo sapiens WASP family member 3 (WASF3)
WDR45	Q9Y484	1	-	-	1	Homo sapiens WD repeat domain 45 (WDR45)
