# Supplementary material for: Stress Responsive bZIP Transcription Factors ATF4 and BACH1 Cooperate With MAF-Family bZIP Protein NRL to Fine-Tune Rod Photoreceptor Gene Expression
Source: Invest Ophthalmol Vis Sci. 2026 Jun 5;67(6):9. doi: 10.1167/iovs.67.6.9 (PMC13249099; doi:10.1167/iovs.67.6.9)
Supplement: Supplement 2 [file iovs-67-6-9_s002.zip › Supplemental_Tables/Table_S5.xlsx]

## Sheet: Table_S5
Cluster	ID	Description	GeneRatio	BgRatio	pvalue	p.adjust	qvalue	geneID	Count	Ratio
Atf4_pos	GO:0042776	proton motive force-driven mitochondrial ATP synthesis	25/510	53/18736	1.85693e-25	4.43574e-23	4.01561e-23	Atp5k/Atp5j2/Ndufb5/Ndufc2/Ndufb7/Ndufa7/Ndufv2/Ndufb8/Atp5c1/Atp5j/Ndufa6/Atp5d/Atp5e/Ndufa10/Ndufa11/Ndufb9/Ndufs5/Ndufa2/Atp5h/Atp5o/Ndufb3/Ndufv3/Ndufb11/Atp5a1/Atp5b	25	0.0490196
Atf4_pos	GO:1901798	positive regulation of signal transduction by p53 class mediator	11/510	29/18736	1.21301e-10	7.60021e-09	6.88036e-09	Rpl37/Sh3glb1/Rpl11/Rpl23/Zfp385a/Ddx5/Rps7/Rps20/Rps15/Rpl26/Ubb	11	0.0215686
Atf4_pos	GO:1902600	proton transmembrane transport	16/510	77/18736	2.12923e-10	1.31256e-08	1.18825e-08	Atp6v1e1/Slc17a7/Atp5d/Park7/Atp5g3/Atp5g2/Ndufa4/Slc25a4/Atp6v0c/Drd4/Atp6v1g1/Atp5g1/Atp6v0e2/Atp6v0b/Atp5a1/Atp5b	16	0.0313725
Atf4_pos	GO:0000028	ribosomal small subunit assembly	9/510	19/18736	5.54455e-10	3.31114e-08	2.99752e-08	Rps19/Rpl38/Rps27/Rps25/Rps28/Rps5/Rpsa/Rps15/Rps14	9	0.0176471
Atf4_pos	GO:0007602	phototransduction	10/510	31/18736	5.4274e-09	2.88749e-07	2.614e-07	Gnb1/Grk1/Cabp4/Guca1b/Aipl1/Gngt1/Rho/Guca1a/Gnat1/Rcvrn	10	0.0196078
Atf4_pos	GO:0061621	canonical glycolysis	8/510	17/18736	5.59064e-09	2.88749e-07	2.614e-07	Pfkl/Gpi1/Eno1/Tpi1/Pgk1/Pkm/Aldoa/Gapdh	8	0.0156863
Atf4_pos	GO:0032981	mitochondrial respiratory chain complex I assembly	12/510	50/18736	6.89334e-09	3.44945e-07	3.12274e-07	Ndufb5/Ndufc2/Ndufb7/Ndufb8/Ndufa6/Ndufa10/Ndufa11/Ndufb9/Ndufs5/Ndufa2/Ndufb3/Ndufb11	12	0.0235294
Atf4_pos	GO:2000767	positive regulation of cytoplasmic translation	7/510	14/18736	3.09107e-08	1.37373e-06	1.24362e-06	Hnrnpd/Eef2/Csde1/Cnbp/Hnrnpu/Pkm/Ybx1	7	0.0137255
Atf4_pos	GO:0006094	gluconeogenesis	13/510	75/18736	1.04883e-07	4.40509e-06	3.98786e-06	Fam3c/Acadm/Mdh2/Gpi1/Mdh1/Ogt/Hif1a/Eno1/Tpi1/Pgk1/Pgam1/Atf4/Gapdh	13	0.0254902
Atf4_pos	GO:0042462	eye photoreceptor cell development	10/510	41/18736	1.07415e-07	4.4624e-06	4.03975e-06	Crb1/Fscn2/Cabp4/Rp1/Tulp1/Gngt1/Nrl/Rpgr/Gnat1/Nr2e3	10	0.0196078
Atf4_pos	GO:0050908	detection of light stimulus involved in visual perception	8/510	24/18736	1.42944e-07	5.57483e-06	5.04681e-06	Crb1/Pcare/Rgs9bp/Tulp1/Prph2/Reep6/Gnat1/Rom1	8	0.0156863
Atf4_pos	GO:0050821	protein stabilization	19/510	182/18736	5.88813e-07	1.95691e-05	1.77156e-05	Hypk/Npm1/Sumo1/Rpl11/Park7/Rpl23/Hsp90ab1/Calr/Ptges3/Zfp207/Ube2b/Rtn4/Rpl5/Atp1b2/Cct6a/Cct5/Rps7/Gapdh/Hsp90aa1	19	0.0372549
Atf4_pos	GO:0035845	photoreceptor cell outer segment organization	6/510	15/18736	1.60417e-06	4.82767e-05	4.37042e-05	Ift20/Crb1/Pcare/Rp1/Prph2/Rom1	6	0.0117647
Atf4_pos	GO:0000027	ribosomal large subunit assembly	7/510	23/18736	1.78407e-06	5.24518e-05	4.74838e-05	Rpl11/Rpl23a/Rpl38/Rpl5/Rplp0/Rpl6/Rpl24	7	0.0137255
Atf4_pos	GO:0006120	mitochondrial electron transport, NADH to ubiquinone	7/510	23/18736	1.78407e-06	5.24518e-05	4.74838e-05	Ndufc2/Ndufa7/Ndufv2/Ndufb8/Ndufa10/Ndufb9/Park7	7	0.0137255
Atf4_pos	GO:0006122	mitochondrial electron transport, ubiquinol to cytochrome c	5/510	12/18736	9.90675e-06	0.0002724	0.0002466	Uqcr10/Uqcrc1/Uqcrq/Uqcrh/Uqcc3	5	0.00980392
Atf4_pos	GO:0045494	photoreceptor cell maintenance	8/510	45/18736	2.53403e-05	0.000677277	0.000613129	Bsg/Crb1/Atp1b2/Rp1/Tulp1/Nxnl1/Nxnl2/Rho	8	0.0156863
Atf4_pos	GO:0048025	negative regulation of mRNA splicing, via spliceosome	6/510	23/18736	2.68743e-05	0.00070837	0.000641277	Npm1/Srsf10/Hnrnpk/Hnrnpl/Hnrnpa2b1/Srsf7	6	0.0117647
Atf4_pos	GO:0000381	regulation of alternative mRNA splicing, via spliceosome	9/510	59/18736	2.86318e-05	0.000749525	0.000678534	Tia1/Tra2b/Hnrnpl/Rbm8a/Rbm25/Ddx5/Hnrnpu/Srsf2/Malat1	9	0.0176471
Atf4_pos	GO:0006405	RNA export from nucleus	10/510	74/18736	3.08038e-05	0.000800899	0.000725042	Cpsf6/Alkbh5/Thoc7/Npm1/Phax/Rbm8a/Hnrnpa2b1/Pabpn1/Ssb/Srsf3	10	0.0196078
Atf4_pos	GO:2001244	positive regulation of intrinsic apoptotic signaling pathway	9/510	66/18736	7.12596e-05	0.00176853	0.00160103	Bclaf1/Sh3glb1/Rpl11/Park7/Rack1/Rps7/Rpl26/Rps3/Ubb	9	0.0176471
Atf4_pos	GO:0048026	positive regulation of mRNA splicing, via spliceosome	6/510	27/18736	7.18402e-05	0.00177144	0.00160366	Tra2b/Snw1/Hspa8/Cirbp/Tra2a/Ncl	6	0.0117647
Atf4_pos	GO:2000059	negative regulation of ubiquitin-dependent protein catabolic process	8/510	53/18736	8.61071e-05	0.00208292	0.00188564	Ddrgk1/Rpl11/Park7/Rpl23/Hsp90ab1/Rpl5/Ogt/Rps7	8	0.0156863
Atf4_pos	GO:0006123	mitochondrial electron transport, cytochrome c to oxygen	4/510	10/18736	0.000100002	0.00235931	0.00213585	Cox6a1/Cox4i1/Cox5b/Cox5a	4	0.00784314
Atf4_pos	GO:1904667	negative regulation of ubiquitin protein ligase activity	4/510	10/18736	0.000100002	0.00235931	0.00213585	Rpl11/Rpl23/Rpl5/Rps7	4	0.00784314
Atf4_pos	GO:1990830	cellular response to leukemia inhibitory factor	12/510	120/18736	0.00010672	0.0024871	0.00225154	Bclaf1/Otx2/Ptp4a3/Spry2/Eif4a2/Srsf7/Hnrnpu/Rps16/Srsf3/Slc25a5/Ncl/Mat2a	12	0.0235294
Atf4_pos	GO:0071456	cellular response to hypoxia	11/510	103/18736	0.000113838	0.0026369	0.00238714	Rtn4/Ogt/Higd1a/Gnb1/Hif1a/Chchd2/Eno1/Mgarp/Pgk1/Gngt1/Cited2	11	0.0215686
Atf4_pos	GO:0017148	negative regulation of translation	14/510	163/18736	0.00015242	0.00345707	0.00312964	Hnrnpd/Tia1/Cnot6/Csde1/Tardbp/Calr/Rack1/Zfp36l2/Hnrnpu/Rpl13a/Rps3/Ybx1/Ncl/Gapdh	14	0.027451
Atf4_pos	GO:0070934	CRD-mediated mRNA stabilization	4/510	11/18736	0.000153768	0.00345707	0.00312964	Hnrnpd/Csde1/Hnrnpu/Ybx1	4	0.00784314
Atf4_pos	GO:1903599	positive regulation of autophagy of mitochondrion	4/510	11/18736	0.000153768	0.00345707	0.00312964	Slc25a4/Vdac1/Hif1a/Slc25a5	4	0.00784314
Atf4_pos	GO:0071482	cellular response to light stimulus	11/510	109/18736	0.000189225	0.00406303	0.0036782	Rgs9/Npm1/Crb1/Grk1/Rp1/Rpl26/Rbx1/Aipl1/Rho/Rpgr/Gnat1	11	0.0215686
Atf4_pos	GO:1900152	negative regulation of nuclear-transcribed mRNA catabolic process, deadenylation-dependent decay	4/510	12/18736	0.000225699	0.00479234	0.00433844	Hnrnpd/Csde1/Hnrnpu/Ybx1	4	0.00784314
Atf4_pos	GO:0043467	regulation of generation of precursor metabolites and energy	12/510	134/18736	0.000302767	0.00635811	0.00575591	Cox7a2l/Cox7a2/Slc25a33/Park7/Ndufa4/Ogt/Hif1a/Chchd2/Ddit4/Hmgb1/Dyrk2/Ier3	12	0.0235294
Atf4_pos	GO:0000956	nuclear-transcribed mRNA catabolic process	11/510	119/18736	0.000407693	0.00833263	0.00754341	Hnrnpd/Cnot6/Csde1/Upf3b/Rbm8a/Lsm7/Ddx5/Zfp36l2/Ssb/Hnrnpu/Ybx1	11	0.0215686
Atf4_pos	GO:0097499	protein localization to non-motile cilium	4/510	14/18736	0.000437047	0.00888508	0.00804353	Pcare/Tulp1/Arl6/Rom1	4	0.00784314
Atf4_pos	GO:1902165	regulation of intrinsic apoptotic signaling pathway in response to DNA damage by p53 class mediator	4/510	15/18736	0.00058321	0.0113149	0.0102432	Hnrnpk/Zfp385a/Mif/Rpl26	4	0.00784314
Atf4_pos	GO:0071383	cellular response to steroid hormone stimulus	12/510	147/18736	0.000701212	0.0133335	0.0120706	Ddrgk1/Park7/Calr/Ptges3/Rnf6/Ddx5/Zfp36l2/Mgarp/Klf9/Hnrnpu/Ddit4/Sgk1	12	0.0235294
Atf4_pos	GO:0051028	mRNA transport	10/510	108/18736	0.000729574	0.0138041	0.0124967	Alkbh5/Thoc7/Hnrnpa1/Hnrnpa3/Rbm8a/Hnrnpa2b1/Pabpn1/Srsf1/Srsf7/Srsf3	10	0.0196078
Atf4_pos	GO:0070972	protein localization to endoplasmic reticulum	8/510	73/18736	0.000812555	0.0151492	0.0137143	Ddrgk1/Spcs2/Naca/Srp14/Gabarapl2/Btf3/Rtn4/Sec62	8	0.0156863
Atf4_pos	GO:0098761	cellular response to interleukin-7	4/510	17/18736	0.000973849	0.0176401	0.0159693	Eno1/Hmgb1/Atp5b/Ybx1	4	0.00784314
Atf4_pos	GO:0002183	cytoplasmic translational initiation	5/510	29/18736	0.00101323	0.0181811	0.0164591	Eif5/Eif4a1/Eif2s2/Eif4a2/Rpl13a	5	0.00980392
Atf4_pos	GO:0060042	retina morphogenesis in camera-type eye	8/510	76/18736	0.00106181	0.0187881	0.0170086	Crb1/Grk1/Cabp4/Rp1/Arl6/Nrl/Rpgr/Rom1	8	0.0156863
Atf4_pos	GO:1903829	positive regulation of protein localization	25/510	471/18736	0.00121925	0.0212784	0.019263	Bsg/Mpc2/Ddrgk1/Dlg4/Tmed10/Npm1/Sh3glb1/Park7/Ptp4a3/Tardbp/Hnrnpk/Hnrnpm/Hsp90ab1/Rtn4/Ogt/Prnp/Rack1/Cct6a/Hif1a/Cct5/Ormdl3/Vamp2/Oaz1/Ywhae/Dynll1	25	0.0490196
Atf4_pos	GO:0003407	neural retina development	8/510	78/18736	0.00125945	0.0217811	0.0197181	Bsg/Crb1/Cabp4/Rp1/Arl6/Nrl/Rom1/Neurod1	8	0.0156863
Atf4_pos	GO:2001243	negative regulation of intrinsic apoptotic signaling pathway	9/510	97/18736	0.00130967	0.0225475	0.0204119	Sh3glb1/Park7/Zfp385a/Vdac2/Mif/Hif1a/Eno1/Ybx3/Tpt1	9	0.0176471
Atf4_pos	GO:0006414	translational elongation	6/510	48/18736	0.00183806	0.0305079	0.0276184	Eef1g/Eef2/Rack1/Rplp1/Rplp2/Eef1a1	6	0.0117647
Atf4_pos	GO:0043516	regulation of DNA damage response, signal transduction by p53 class mediator	5/510	33/18736	0.00185187	0.0305079	0.0276184	Npm1/Zfp385a/Mif/Ddx5/Rpl26	5	0.00980392
Atf4_pos	GO:1903715	regulation of aerobic respiration	5/510	33/18736	0.00185187	0.0305079	0.0276184	Cox7a2l/Cox7a2/Slc25a33/Park7/Hif1a	5	0.00980392
Atf4_pos	GO:2000278	regulation of DNA biosynthetic process	10/510	123/18736	0.00197085	0.0322274	0.0291749	Polg2/Hnrnpd/Npm1/Hsp90ab1/Ptges3/Hnrnpa2b1/Cct6a/Cct5/Hnrnpu/Hsp90aa1	10	0.0196078
Atf4_pos	GO:0034101	erythrocyte homeostasis	11/510	144/18736	0.0019731	0.0322274	0.0291749	Rps19/Gpi1/Rps17/Hif1a/Rps24/Rps14/Rps6/Slc25a5/Lyar/Hmgb2/Cited2	11	0.0215686
Atf4_pos	GO:1901799	negative regulation of proteasomal protein catabolic process	6/510	49/18736	0.00204723	0.0332958	0.0301422	Ddrgk1/Gabarapl2/Rpl11/Park7/Hsp90ab1/Ogt	6	0.0117647
Atf4_pos	GO:0002679	respiratory burst involved in defense response	3/510	10/18736	0.00208585	0.0337802	0.0305807	Selenok/Rps19/Prdx2	3	0.00588235
Atf4_pos	GO:0006089	lactate metabolic process	4/510	21/18736	0.00224663	0.0358024	0.0324114	Park7/Hif1a/Glo1/Ldha	4	0.00784314
Atf4_pos	GO:1903427	negative regulation of reactive oxygen species biosynthetic process	4/510	21/18736	0.00224663	0.0358024	0.0324114	Ndufc2/Park7/Atp5g1/Eef1a1	4	0.00784314
Atf4_pos	GO:0007006	mitochondrial membrane organization	9/510	105/18736	0.00227629	0.0358024	0.0324114	Sh3glb1/Slc25a4/Ghitm/Vdac2/Chchd10/Uqcc3/Slc25a5/Ier3/Hsp90aa1	9	0.0176471
Atf4_pos	GO:0009896	positive regulation of catabolic process	25/510	494/18736	0.00232568	0.0364292	0.0329788	Hnrnpd/Fbxl5/Ddrgk1/Cnot6/Sumo1/Csde1/Sh3glb1/Sumo2/Tardbp/Slc25a4/Vdac1/Rack1/Hif1a/Tnfsf12/Ormdl3/Zfp36l2/Trib2/Hnrnpu/Oaz1/Hmgb1/Rbx1/Slc25a5/Ier3/Ybx1/Hsp90aa1	25	0.0490196
Atf4_pos	GO:1900371	regulation of purine nucleotide biosynthetic process	5/510	35/18736	0.00242255	0.0376382	0.0340733	Ndufc2/Rd3/Eno1/Guca1b/Guca1a	5	0.00980392
Atf4_pos	GO:0032069	regulation of nuclease activity	4/510	22/18736	0.00268746	0.0414173	0.0374944	Npm1/Hmgb1/Rps3/Hmgb2	4	0.00784314
Atf4_pos	GO:1903204	negative regulation of oxidative stress-induced neuron death	4/510	22/18736	0.00268746	0.0414173	0.0374944	Park7/Rack1/Hif1a/Atf4	4	0.00784314
Atf4_pos	GO:0000462	maturation of SSU-rRNA from tricistronic rRNA transcript (SSU-rRNA, 5.8S rRNA, LSU-rRNA)	5/510	36/18736	0.00275133	0.0418947	0.0379267	Rps19/Rps21/Rps16/Rps14/Rps8	5	0.00980392
Atf4_pos	GO:0051084	'de novo' post-translational protein folding	5/510	36/18736	0.00275133	0.0418947	0.0379267	Selenof/Sh3glb1/Ptges3/St13/Hspa8	5	0.00980392
Atf4_pos	GO:0071385	cellular response to glucocorticoid stimulus	5/510	36/18736	0.00275133	0.0418947	0.0379267	Zfp36l2/Klf9/Hnrnpu/Ddit4/Sgk1	5	0.00980392
Atf4_pos	GO:1901029	negative regulation of mitochondrial outer membrane permeabilization involved in apoptotic signaling pathway	3/510	11/18736	0.00281038	0.0422885	0.0382832	Slc25a4/Slc25a5/Ier3	3	0.00588235
Atf4_pos	GO:2000434	regulation of protein neddylation	3/510	11/18736	0.00281038	0.0422885	0.0382832	Rpl11/Rpl5/Hif1a	3	0.00588235
Atf4_pos	GO:0060547	negative regulation of necrotic cell death	4/510	23/18736	0.0031841	0.0473526	0.0428676	Ndufc2/Slc25a4/Fth1/Ybx3	4	0.00784314
Atf4_pos	GO:0010833	telomere maintenance via telomere lengthening	7/510	72/18736	0.0034026	0.0496364	0.0449351	Hsp90ab1/Ptges3/Hnrnpa2b1/Cct6a/Cct5/Hnrnpu/Hsp90aa1	7	0.0137255
Atf4_pos	GO:0019080	viral gene expression	7/510	72/18736	0.0034026	0.0496364	0.0449351	Csde1/Psmc3/Tardbp/Snw1/Nucks1/Ssb/Pcbp2	7	0.0137255
Atf4_neg	GO:0010613	positive regulation of cardiac muscle hypertrophy	5/174	38/18736	2.55393e-05	0.0183543	0.016275	Mef2c/Prkca/Ptk2/Akap6/Camk2d	5	0.0287356
Atf4_neg	GO:0060079	excitatory postsynaptic potential	6/174	89/18736	0.000180798	0.034806	0.0308629	Mef2c/Prkn/Pclo/Tmem108/Atxn1/Rims2	6	0.0344828
Atf4_neg	GO:0045161	neuronal ion channel clustering	3/174	14/18736	0.000265775	0.034806	0.0308629	Nfasc/Ank3/Dlg2	3	0.0172414
Atf4_neg	GO:0001764	neuron migration	8/174	180/18736	0.000283818	0.034806	0.0308629	Cdkl5/Mef2c/Phactr1/Apbb2/Ptk2/Rapgef2/Unc5c/Mark2	8	0.045977
Atf4_neg	GO:0048706	embryonic skeletal system development	6/174	100/18736	0.000341018	0.034806	0.0308629	Fgfr2/Dscaml1/Ext1/Mef2c/Xylt1/Pbx1	6	0.0344828
Atf4_neg	GO:0007411	axon guidance	9/174	234/18736	0.000347971	0.034806	0.0308629	Dscaml1/Ext1/Mef2c/Plxna2/Nfasc/Ank3/Ncam1/Apbb2/Unc5c	9	0.0517241
Atf4_neg	GO:0046777	protein autophosphorylation	9/174	236/18736	0.000370294	0.034806	0.0308629	Fgfr2/Cdkl5/Prkca/Prkd1/Ptk2/Mark3/Camk2d/Nlk/Mark2	9	0.0517241
Atf4_neg	GO:1903423	positive regulation of synaptic vesicle recycling	3/174	16/18736	0.000403333	0.034806	0.0308629	Pclo/Snap91/Dnm3	3	0.0172414
Atf4_neg	GO:0007416	synapse assembly	8/174	190/18736	0.000407933	0.034806	0.0308629	Lrrc4/Mef2c/Prkca/Cadm1/Pclo/Negr1/Ptk2/Dnm3	8	0.045977
Atf4_neg	GO:0018105	peptidyl-serine phosphorylation	10/174	292/18736	0.000413537	0.034806	0.0308629	Prkca/Camk1d/Prkd1/Fnip2/Rps6ka2/Mark3/Camk2d/Nlk/Mark2/Mapkap1	10	0.0574713
Atf4_neg	GO:0097484	dendrite extension	4/174	40/18736	0.000505892	0.0390229	0.034602	Prkn/Tmem108/Sh3gl2/Rims2	4	0.0229885
Atf4_neg	GO:0001503	ossification	11/174	363/18736	0.000599657	0.0392558	0.0348086	Fgfr2/Wwox/Ext1/Mef2c/Xylt1/Pbx1/Gpm6b/Prkd1/Thrb/Ptk2/Adgrv1	11	0.0632184
Atf4_neg	GO:0034331	cell junction maintenance	4/174	42/18736	0.000610715	0.0392558	0.0348086	Erc2/Cadm1/Plekha7/Whrn	4	0.0229885
Atf4_neg	GO:0048639	positive regulation of developmental growth	8/174	204/18736	0.00065256	0.0392558	0.0348086	Fgfr2/Cdkl5/Mef2c/Prkn/Atp8a2/Rims2/Ncam1/Akap6	8	0.045977
Atf4_neg	GO:0031346	positive regulation of cell projection organization	12/174	427/18736	0.000663126	0.0392558	0.0348086	Cdkl5/Camk1d/Plxna2/Atp8a2/Negr1/Snap91/Prkd1/Rapgef2/Cux1/Dnm3/Cep120/Mark2	12	0.0689655
Atf4_neg	GO:0000266	mitochondrial fission	4/174	43/18736	0.000668514	0.0392558	0.0348086	Prkn/Ppp2r2b/Mcu/Tmem135	4	0.0229885
Atf4_neg	GO:0055023	positive regulation of cardiac muscle tissue growth	4/174	43/18736	0.000668514	0.0392558	0.0348086	Fgfr2/Mef2c/Ncam1/Akap6	4	0.0229885
Atf4_neg	GO:0048588	developmental cell growth	9/174	258/18736	0.000703869	0.0394136	0.0349485	Cdkl5/Ext1/Prkn/Tmem108/Sh3gl2/Rims2/Akap6/Dip2b/Camk2d	9	0.0517241
Atf4_neg	GO:0045332	phospholipid translocation	4/174	45/18736	0.000795556	0.0404499	0.0358674	Atp8a2/Abca4/Atp8a1/Atp11a	4	0.0229885
Atf4_neg	GO:0045494	photoreceptor cell maintenance	4/174	45/18736	0.000795556	0.0404499	0.0358674	Esrrb/Ush2a/Abca4/Adgrv1	4	0.0229885
Atf4_neg	GO:0060043	regulation of cardiac muscle cell proliferation	4/174	46/18736	0.000865067	0.0404499	0.0358674	Fgfr2/Mef2c/Ncam1/Jarid2	4	0.0229885
Atf4_neg	GO:0060560	developmental growth involved in morphogenesis	9/174	268/18736	0.000921065	0.0422853	0.0374948	Fgfr2/Cdkl5/Ext1/Cadm1/Prkn/Tmem108/Sh3gl2/Rims2/Dip2b	9	0.0517241
Atf4_neg	GO:0060113	inner ear receptor cell differentiation	5/174	82/18736	0.000999311	0.0442677	0.0392527	Ush2a/Whrn/Cux1/Cecr2/Adgrv1	5	0.0287356
Atf4_neg	GO:0051155	positive regulation of striated muscle cell differentiation	4/174	50/18736	0.00118619	0.0495246	0.043914	Mef2c/Akap6/Epc1/Atp11a	4	0.0229885
Atf4_neg	GO:0060996	dendritic spine development	6/174	127/18736	0.00120415	0.0495246	0.043914	Cdkl5/Mef2c/Iqsec1/Asap1/Dnm3/Slc12a5	6	0.0344828
Atf4_neg	GO:0045838	positive regulation of membrane potential	3/174	23/18736	0.00121605	0.0495246	0.043914	Prkn/Ank3/Tmem135	3	0.0172414
Atf4_neg	GO:0007265	Ras protein signal transduction	10/174	337/18736	0.0012402	0.0497066	0.0440754	Iqsec1/Rasgrf2/Prkd1/Dennd1a/Ralgps1/Scai/Rapgef2/Camk2d/Rab30/Mapkap1	10	0.0574713
