# Supplementary material for: Stress Responsive bZIP Transcription Factors ATF4 and BACH1 Cooperate With MAF-Family bZIP Protein NRL to Fine-Tune Rod Photoreceptor Gene Expression
Source: Invest Ophthalmol Vis Sci. 2026 Jun 5;67(6):9. doi: 10.1167/iovs.67.6.9 (PMC13249099; doi:10.1167/iovs.67.6.9)
Supplement: Supplement 2 [file iovs-67-6-9_s002.zip › Supplemental_Tables/Table_S6.xlsx]

## Sheet: Table_S6
Gene	p_val	avg_log2FC	pct.1	pct.2	p_val_adj
mt-Atp6	0	1.22526	0.986	1	0
mt-Co2	0	1.20293	0.974	1	0
mt-Co3	0	1.17648	0.991	1	0
mt-Nd2	3.92e-288	1.17358	0.896	0.997	9.14e-284
mt-Co1	0	1.1633	0.976	1	0
mt-Nd4	0	1.1533	0.961	0.999	0
mt-Cytb	0	1.1327	0.982	0.999	0
mt-Nd4l	1.14e-150	1.10561	0.478	0.855	2.66e-146
mt-Nd3	3.79e-166	1.09823	0.533	0.91	8.83e-162
mt-Nd1	5.36e-255	1.0899	0.865	0.996	1.25e-250
mt-Atp8	7.95e-150	1.02984	0.583	0.913	1.85e-145
mt-Nd5	2.81e-186	1.02471	0.714	0.968	6.54e-182
mt-Nd6	1.81e-81	0.83457	0.224	0.537	4.21e-77
Pcdh15	1.17e-17	0.749688	0.338	0.474	2.72e-13
Cadm2	1.29e-35	0.722973	0.702	0.839	3.02e-31
Nin	8.86e-57	0.626601	0.085	0.27	2.07e-52
Abca4	3.48e-68	0.618643	0.578	0.829	8.12e-64
Dlg2	2.9e-09	0.582217	0.239	0.316	6.75e-05
Rbp3	1.6e-87	0.52646	0.914	0.97	3.73e-83
Prom1	3.57e-54	0.50393	0.568	0.824	8.33e-50
Ush2a	6.36e-26	0.494023	0.193	0.331	1.48e-21
Gucy2e	6.2e-41	0.459565	0.461	0.726	1.44e-36
Slc1a2	1.75e-40	0.449565	0.479	0.74	4.07e-36
Clstn1	6.86e-42	0.445524	0.647	0.859	1.6e-37
Mfge8	9.05e-42	0.442779	0.264	0.52	2.11e-37
Atp1a3	1.14e-52	0.438552	0.847	0.947	2.66e-48
Hcn1	3.51e-33	0.421395	0.679	0.827	8.19e-29
Cdhr1	1.26e-40	0.415215	0.675	0.867	2.94e-36
Sv2b	2.79e-32	0.405622	0.418	0.66	6.51e-28
Egflam	8.18e-35	0.399358	0.266	0.488	1.91e-30
Cpe	4.46e-39	0.391366	0.747	0.899	1.04e-34
Kif1b	5.55e-35	0.39018	0.627	0.82	1.29e-30
4932438A13Rik	3.8e-36	0.367687	0.225	0.447	8.86e-32
Adgrv1	1.74e-26	0.365528	0.177	0.325	4.06e-22
Cacnb2	3.72e-12	0.365208	0.236	0.334	8.68e-08
Impg2	1.04e-25	0.359411	0.62	0.797	2.42e-21
Atp1b2	6.51e-35	0.358421	0.715	0.882	1.52e-30
Frmd4b	1.55e-22	0.35819	0.211	0.354	3.61e-18
Slc38a3	1.5e-33	0.347656	0.208	0.412	3.5e-29
Canx	1.18e-31	0.345881	0.35	0.599	2.74e-27
Psap	7.27e-32	0.338054	0.206	0.407	1.7e-27
Prkca	4.52e-21	0.333826	0.21	0.33	1.05e-16
Ncam1	1.31e-26	0.328227	0.556	0.751	3.04e-22
Atp2b1	2.46e-26	0.325004	0.612	0.823	5.73e-22
Igf1r	3.14e-28	0.322783	0.278	0.49	7.31e-24
Aplp2	2.81e-22	0.322393	0.547	0.762	6.56e-18
Cacna1f	3.42e-31	0.317457	0.121	0.274	7.98e-27
Hspa5	7.1e-26	0.317115	0.399	0.637	1.66e-21
Glg1	1.74e-33	0.312185	0.18	0.376	4.07e-29
Clu	2.24e-22	0.308546	0.438	0.658	5.22e-18
Man2a2	9.29e-25	0.306148	0.307	0.525	2.17e-20
Rs1	1.09e-32	0.301571	0.913	0.963	2.54e-28
Sptbn1	1.03e-23	0.301552	0.274	0.472	2.4e-19
Bsg	1.14e-19	0.296991	0.447	0.669	2.66e-15
Rho	1.24e-88	0.290068	1	0.998	2.88e-84
Atp6ap2	3.41e-32	0.276448	0.161	0.343	7.95e-28
Calr	1.63e-19	0.275966	0.503	0.724	3.79e-15
Ctsb	1.41e-29	0.273545	0.247	0.461	3.29e-25
Lrrc8b	1.41e-26	0.269265	0.169	0.333	3.28e-22
Vldlr	5.86e-22	0.269104	0.385	0.605	1.37e-17
Atp8a2	1.02e-20	0.267843	0.239	0.4	2.38e-16
P4hb	3.41e-26	0.265487	0.128	0.271	7.94e-22
2026-03-01	2.01e-07	0.264275	0.474	0.58	0.00468202
Ktn1	2.07e-20	0.259054	0.593	0.795	4.83e-16
Rasgrf2	1.29e-20	0.257973	0.176	0.32	3.02e-16
Syp	2.1e-20	0.257275	0.42	0.64	4.89e-16
Syne2	9.85e-24	0.257232	0.222	0.402	2.3e-19
Cadm1	7.79e-17	0.256303	0.461	0.648	1.82e-12
Slc6a6	1.43e-24	0.255114	0.862	0.933	3.33e-20
Drd4	1.51e-20	0.254474	0.407	0.628	3.53e-16
Adcy1	2.13e-22	0.249663	0.252	0.44	4.96e-18
Cd81	2.06e-26	0.248602	0.198	0.381	4.81e-22
Negr1	5.13e-13	0.246555	0.195	0.29	1.2e-08
Vtn	1.69e-17	0.244589	0.68	0.838	3.93e-13
Otx2os1	2.16e-08	0.240933	0.22	0.299	0.000502658
Syne1	1.8e-22	0.237865	0.215	0.383	4.2e-18
Gpm6b	5.67e-23	0.237095	0.222	0.386	1.32e-18
C2cd2l	5.51e-22	0.236674	0.246	0.433	1.28e-17
Heg1	1.66e-24	0.236343	0.131	0.271	3.88e-20
Cacna2d4	1.87e-16	0.232899	0.312	0.483	4.35e-12
Lgmn	2.69e-27	0.231293	0.204	0.394	6.28e-23
Macf1	1.4e-17	0.226044	0.298	0.472	3.26e-13
Ank2	8.56e-20	0.225392	0.454	0.651	1.99e-15
Akap6	4.9e-20	0.225124	0.167	0.299	1.14e-15
Plxna2	1.14e-22	0.224113	0.212	0.381	2.65e-18
Atp6ap1	4.61e-27	0.224014	0.129	0.278	1.08e-22
Ndufa4	5.4e-18	-0.223777	0.972	0.976	1.26e-13
Rps8	2.36e-14	-0.225499	0.957	0.957	5.5e-10
Guca1a	4.46e-10	-0.234692	0.88	0.907	1.04e-05
Rgs9	1.65e-07	-0.237689	0.802	0.839	0.00385372
Rpl24	9.02e-08	-0.242443	0.808	0.847	0.00210303
Ddx5	2.87e-09	-0.243787	0.811	0.846	6.68e-05
Chchd2	8.24e-08	-0.248699	0.744	0.794	0.00192253
Rpl6	3.64e-08	-0.249446	0.805	0.846	0.000847932
Rps14	1.77e-07	-0.262586	0.736	0.787	0.00413886
Rps24	1.74e-08	-0.263275	0.801	0.839	0.000405138
Rpl30	8.98e-12	-0.268231	0.786	0.812	2.1e-07
H3f3a	4.48e-14	-0.269564	0.89	0.905	1.04e-09
Rcvrn	8.16e-42	-0.271156	0.997	0.992	1.9e-37
Anp32e	1.2e-08	-0.271397	0.76	0.803	0.000280209
Tma7	7.53e-51	-0.271488	1	1	1.75e-46
Gnb1	1.51e-51	-0.272466	1	0.999	3.52e-47
Rpl21	1.81e-08	-0.279561	0.69	0.745	0.000421958
Tax1bp1	8.1e-09	-0.279678	0.76	0.799	0.000188928
Rpl34	6.28e-08	-0.281056	0.699	0.729	0.0014636
Rpl19	2.21e-07	-0.282487	0.661	0.713	0.00514664
Prcd	4.76e-09	-0.285631	0.749	0.792	0.000110907
Calm1	1.65e-08	-0.298371	0.658	0.701	0.000385248
Hmgn1	2.47e-40	-0.303634	0.989	0.982	5.77e-36
Rps25	4.22e-12	-0.309341	0.775	0.812	9.85e-08
H3f3b	2.87e-22	-0.314854	0.926	0.933	6.68e-18
Pde6g	1.55e-49	-0.318638	0.999	0.991	3.61e-45
Rps27a	1.42e-16	-0.322212	0.849	0.859	3.31e-12
Rps11	1e-07	-0.327417	0.66	0.716	0.00233965
Nap1l1	3.28e-09	-0.328086	0.684	0.735	7.65e-05
Ywhae	2.71e-11	-0.328499	0.729	0.773	6.32e-07
Cplx4	2.22e-15	-0.330922	0.816	0.844	5.17e-11
AY036118	1.65e-28	-0.351138	0.972	0.982	3.85e-24
Ybx1	3.38e-17	-0.368225	0.763	0.778	7.89e-13
Tulp1	5.04e-38	-0.384174	0.96	0.943	1.17e-33
Pdc	2.39e-65	-0.40917	0.997	0.993	5.58e-61
Cbx3	1.94e-19	-0.426141	0.709	0.725	4.53e-15
