# Supplementary material for: Stress Responsive bZIP Transcription Factors ATF4 and BACH1 Cooperate With MAF-Family bZIP Protein NRL to Fine-Tune Rod Photoreceptor Gene Expression
Source: Invest Ophthalmol Vis Sci. 2026 Jun 5;67(6):9. doi: 10.1167/iovs.67.6.9 (PMC13249099; doi:10.1167/iovs.67.6.9)
Supplement: Supplement 2 [file iovs-67-6-9_s002.zip › Supplemental_Tables/Table_S7.xlsx]

## Sheet: Table_S7
Cluster	ID	Description	GeneRatio	BgRatio	pvalue	p.adjust	qvalue	geneID	Count	Ratio
Rod_4	GO:0002181	cytoplasmic translation	13/35	142/18736	1.98943e-19	1.13397e-16	8.73253e-17	Ybx1/Rps11/Rps27a/Rps25/Rpl19/Rpl34/Rpl21/Rpl30/Rps24/Rps14/Rpl6/Rpl24/Rps8	13	0.371429
Rod_4	GO:0007602	phototransduction	2035-03-01	31/18736	2.5897e-05	0.00144117	0.00110982	Gnb1/Rcvrn/Guca1a	3	0.0857143
Rod_4	GO:0006334	nucleosome assembly	2035-03-01	46/18736	8.57932e-05	0.00387179	0.0029816	Nap1l1/H3f3b/H3f3a	3	0.0857143
Rod_4	GO:0140719	constitutive heterochromatin formation	2035-02-01	11/18736	0.000184497	0.0060301	0.00464368	H3f3b/H3f3a	2	0.0571429
Rod_4	GO:0060623	regulation of chromosome condensation	2035-02-01	12/18736	0.000221136	0.00663408	0.0051088	H3f3b/H3f3a	2	0.0571429
Rod_4	GO:0000028	ribosomal small subunit assembly	2035-02-01	19/18736	0.000568257	0.0134961	0.0103931	Rps25/Rps14	2	0.0571429
Rod_4	GO:0000027	ribosomal large subunit assembly	2035-02-01	23/18736	0.00083682	0.0164478	0.0126662	Rpl6/Rpl24	2	0.0571429
Rod_4	GO:0034508	centromere complex assembly	2035-02-01	30/18736	0.00142705	0.0262392	0.0202064	H3f3b/H3f3a	2	0.0571429
Rod_4	GO:0008277	regulation of G protein-coupled receptor signaling pathway	2035-03-01	130/18736	0.00181627	0.0279804	0.0215473	Pdc/Pde6g/Rgs9	3	0.0857143
Rod_4	GO:0000462	maturation of SSU-rRNA from tricistronic rRNA transcript (SSU-rRNA, 5.8S rRNA, LSU-rRNA)	2035-02-01	36/18736	0.00205228	0.029245	0.0225211	Rps14/Rps8	2	0.0571429
Rod_7	GO:0045494	photoreceptor cell maintenance	1971-09-01	45/18736	7.57449e-14	1.43385e-10	1.05325e-10	Rho/Bsg/Atp1b2/Adgrv1/Cdhr1/Ush2a/Prom1/Abca4/Pcdh15	9	0.126761
Rod_7	GO:0007156	homophilic cell adhesion via plasma membrane adhesion molecules	1971-06-01	108/18736	3.36983e-06	0.000277352	0.000203732	Cadm1/Bsg/Cdhr1/Clstn1/Cadm2/Pcdh15	6	0.084507
Rod_7	GO:0051642	centrosome localization	1971-04-01	33/18736	7.12903e-06	0.00053981	0.000396524	Plxna2/Syne1/Syne2/Nin	4	0.056338
Rod_7	GO:0010842	retina layer formation	1971-03-01	22/18736	7.62602e-05	0.00352099	0.00258639	Atp8a2/Rs1/Prom1	3	0.0422535
Rod_7	GO:0050908	detection of light stimulus involved in visual perception	1971-03-01	24/18736	9.96842e-05	0.00419338	0.0030803	Cacna2d4/Atp8a2/Cacna1f	3	0.0422535
Rod_7	GO:1901018	positive regulation of potassium ion transmembrane transporter activity	1971-03-01	26/18736	0.000127359	0.00472449	0.00347043	Akap6/Ank2/Atp1b2	3	0.0422535
Rod_7	GO:0010976	positive regulation of neuron projection development	1971-06-01	221/18736	0.000190246	0.00620923	0.00456106	Negr1/Atp8a2/Vldlr/Hspa5/Igf1r/Atp1b2	6	0.084507
Rod_7	GO:0008037	cell recognition	1971-05-01	147/18736	0.000238438	0.00714533	0.00524869	Cd81/Cadm1/Bsg/Ncam1/Mfge8	5	0.0704225
Rod_7	GO:1904646	cellular response to amyloid-beta	1971-03-01	32/18736	0.000239033	0.00714533	0.00524869	Lgmn/Igf1r/Atp1a3	3	0.0422535
Rod_7	GO:0098657	import into cell	1971-06-01	234/18736	0.000258928	0.00742653	0.00545525	Gpm6b/Slc6a6/Cacna1f/Atp1b2/Atp1a3/Slc1a2	6	0.084507
Rod_7	GO:2000300	regulation of synaptic vesicle exocytosis	1971-04-01	83/18736	0.000277579	0.0077273	0.00567618	Adcy1/Drd4/Syp/Prkca	4	0.056338
Rod_7	GO:0007626	locomotory behavior	1971-06-01	243/18736	0.000316943	0.00860076	0.00631779	Negr1/Drd4/Aplp2/Psap/Atp1a3/Pcdh15	6	0.084507
Rod_7	GO:2001259	positive regulation of cation channel activity	1971-04-01	86/18736	0.000318042	0.00860076	0.00631779	Akap6/Ank2/Cacnb2/Hcn1	4	0.056338
Rod_7	GO:0034976	response to endoplasmic reticulum stress	1971-06-01	245/18736	0.000331122	0.00870576	0.00639492	Rasgrf2/P4hb/Calr/Clu/Hspa5/Canx	6	0.084507
Rod_7	GO:0006457	protein folding	1971-05-01	161/18736	0.00036289	0.00915935	0.00672811	P4hb/Calr/Clu/Hspa5/Canx	5	0.0704225
Rod_7	GO:0086091	regulation of heart rate by cardiac conduction	1971-03-01	37/18736	0.000369406	0.00920113	0.0067588	Ank2/Cacnb2/Hcn1	3	0.0422535
Rod_7	GO:0030501	positive regulation of bone mineralization	1971-03-01	42/18736	0.000538438	0.0119913	0.00880838	Gpm6b/Atp2b1/Adgrv1	3	0.0422535
Rod_7	GO:0042220	response to cocaine	1971-03-01	42/18736	0.000538438	0.0119913	0.00880838	Drd4/Ncam1/Slc1a2	3	0.0422535
Rod_7	GO:0006874	cellular calcium ion homeostasis	1971-06-01	270/18736	0.000553991	0.0121942	0.00895743	Akap6/Ank2/Cacna1f/Atp2b1/Prkca/Clstn1	6	0.084507
Rod_7	GO:0098739	import across plasma membrane	1971-05-01	184/18736	0.000666822	0.0137206	0.0100786	Slc6a6/Cacna1f/Atp1b2/Atp1a3/Slc1a2	5	0.0704225
Rod_7	GO:0010595	positive regulation of endothelial cell migration	1971-04-01	106/18736	0.000702857	0.0138879	0.0102015	Lgmn/Calr/Bsg/Prkca	4	0.056338
Rod_7	GO:1901021	positive regulation of calcium ion transmembrane transporter activity	1971-03-01	46/18736	0.000704299	0.0138879	0.0102015	Akap6/Ank2/Cacnb2	3	0.0422535
Rod_7	GO:0086016	AV node cell action potential	1971-02-01	11/18736	0.00076171	0.0145648	0.0106988	Ank2/Cacnb2	2	0.028169
Rod_7	GO:0032103	positive regulation of response to external stimulus	1971-07-01	399/18736	0.000776369	0.0146967	0.0107956	Lgmn/Vtn/Cd81/Cadm1/Calr/Igf1r/Prkca	7	0.0985915
Rod_7	GO:0035264	multicellular organism growth	1971-05-01	195/18736	0.000865993	0.0156915	0.0115264	Lgmn/Heg1/Atp8a2/Slc1a2/Pcdh15	5	0.0704225
Rod_7	GO:0046598	positive regulation of viral entry into host cell	1971-02-01	12/18736	0.000911813	0.0156915	0.0115264	P4hb/Bsg	2	0.028169
Rod_7	GO:0097264	self proteolysis	1971-02-01	12/18736	0.000911813	0.0156915	0.0115264	Lgmn/Adgrv1	2	0.028169
Rod_7	GO:0048259	regulation of receptor-mediated endocytosis	1971-04-01	115/18736	0.000953445	0.0156945	0.0115286	Vtn/Drd4/Clu/Prkca	4	0.056338
Rod_7	GO:0048639	positive regulation of developmental growth	1971-05-01	204/18736	0.00105949	0.0162673	0.0119494	Akap6/Macf1/Atp8a2/Igf1r/Ncam1	5	0.0704225
Rod_7	GO:0007194	negative regulation of adenylate cyclase activity	1971-02-01	13/18736	0.00107496	0.0162673	0.0119494	Akap6/Adgrv1	2	0.028169
Rod_7	GO:0032328	alanine transport	1971-02-01	13/18736	0.00107496	0.0162673	0.0119494	Slc6a6/Slc38a3	2	0.028169
Rod_7	GO:0086015	SA node cell action potential	1971-02-01	13/18736	0.00107496	0.0162673	0.0119494	Ank2/Hcn1	2	0.028169
Rod_7	GO:0030007	cellular potassium ion homeostasis	1971-02-01	14/18736	0.00125105	0.0174233	0.0127985	Atp1b2/Atp1a3	2	0.028169
Rod_7	GO:0036376	sodium ion export across plasma membrane	1971-02-01	14/18736	0.00125105	0.0174233	0.0127985	Atp1b2/Atp1a3	2	0.028169
Rod_7	GO:0001819	positive regulation of cytokine production	1971-07-01	437/18736	0.00131635	0.0181887	0.0133607	Heg1/Cd81/Cadm1/Atp6ap2/Bsg/Sptbn1/Clu	7	0.0985915
Rod_7	GO:1901888	regulation of cell junction assembly	1971-05-01	216/18736	0.00136531	0.0187285	0.0137573	Macf1/Gpm6b/Negr1/Prkca/Clstn1	5	0.0704225
Rod_7	GO:0086014	atrial cardiac muscle cell action potential	1971-02-01	15/18736	0.00143998	0.0191964	0.014101	Ank2/Cacnb2	2	0.028169
Rod_7	GO:0010811	positive regulation of cell-substrate adhesion	1971-04-01	129/18736	0.0014592	0.0193165	0.0141892	Vtn/P4hb/Calr/Egflam	4	0.056338
Rod_7	GO:0050900	leukocyte migration	1971-06-01	336/18736	0.00171136	0.0215974	0.0158646	Lgmn/Cd81/Cadm1/Calr/Bsg/Prkca	6	0.084507
Rod_7	GO:0006820	anion transport	1971-07-01	461/18736	0.0017861	0.0219551	0.0161274	Drd4/Slc6a6/Lrrc8b/Prkca/Psap/Slc38a3/Slc1a2	7	0.0985915
Rod_7	GO:0016486	peptide hormone processing	1971-02-01	17/18736	0.00185601	0.0225219	0.0165438	Atp6ap2/Cpe	2	0.028169
Rod_7	GO:0061951	establishment of protein localization to plasma membrane	1971-03-01	65/18736	0.00192504	0.0227756	0.0167301	Atp6ap1/Macf1/Sptbn1	3	0.0422535
Rod_7	GO:0086003	cardiac muscle cell contraction	1971-03-01	65/18736	0.00192504	0.0227756	0.0167301	Akap6/Ank2/Cacnb2	3	0.0422535
Rod_7	GO:0006620	post-translational protein targeting to endoplasmic reticulum membrane	1971-02-01	18/18736	0.0020829	0.0244903	0.0179896	Macf1/Hspa5	2	0.028169
Rod_7	GO:0050885	neuromuscular process controlling balance	1971-03-01	67/18736	0.00209987	0.0245373	0.0180242	Aplp2/Psap/Pcdh15	3	0.0422535
Rod_7	GO:0007009	plasma membrane organization	1971-04-01	143/18736	0.00212753	0.0245574	0.0180389	Ank2/Sptbn1/Clu/Psap	4	0.056338
Rod_7	GO:0098876	vesicle-mediated transport to the plasma membrane	1971-04-01	143/18736	0.00212753	0.0245574	0.0180389	Atp6ap1/Macf1/Sptbn1/Clstn1	4	0.056338
Rod_7	GO:0007039	protein catabolic process in the vacuole	1971-02-01	19/18736	0.00232226	0.0266426	0.0195707	Cd81/Psap	2	0.028169
Rod_7	GO:0007568	aging	1971-03-01	70/18736	0.00238011	0.0269793	0.019818	Atp8a2/Ncam1/Slc1a2	3	0.0422535
Rod_7	GO:0030900	forebrain development	1971-06-01	360/18736	0.00241897	0.0272566	0.0200217	Syne2/Aplp2/Ncam1/Atp1b2/Slc1a2/Nin	6	0.084507
Rod_7	GO:0010447	response to acidic pH	1971-02-01	20/18736	0.00257398	0.0283287	0.0208092	Lgmn/Slc38a3	2	0.028169
Rod_7	GO:0010738	regulation of protein kinase A signaling	1971-02-01	20/18736	0.00257398	0.0283287	0.0208092	Akap6/Adgrv1	2	0.028169
Rod_7	GO:1901386	negative regulation of voltage-gated calcium channel activity	1971-02-01	20/18736	0.00257398	0.0283287	0.0208092	Drd4/Cacna1f	2	0.028169
Rod_7	GO:0006937	regulation of muscle contraction	1971-04-01	152/18736	0.0026542	0.0290168	0.0213147	Akap6/Ank2/Atp2b1/Prkca	4	0.056338
Rod_7	GO:0070972	protein localization to endoplasmic reticulum	1971-03-01	73/18736	0.00268249	0.0290168	0.0213147	Ank2/Macf1/Hspa5	3	0.0422535
Rod_7	GO:0006883	cellular sodium ion homeostasis	1971-02-01	21/18736	0.00283797	0.0297857	0.0218794	Atp1b2/Atp1a3	2	0.028169
Rod_7	GO:0007613	memory	1971-04-01	155/18736	0.00284797	0.0297857	0.0218794	Lgmn/Adcy1/Drd4/Atp1a3	4	0.056338
Rod_7	GO:0006869	lipid transport	1971-06-01	378/18736	0.00308004	0.0309335	0.0227226	C2cd2l/Drd4/Atp8a2/Vldlr/Psap/Abca4	6	0.084507
Rod_7	GO:0021535	cell migration in hindbrain	1971-02-01	22/18736	0.00311414	0.0309335	0.0227226	Plxna2/Atp1b2	2	0.028169
Rod_7	GO:0050910	detection of mechanical stimulus involved in sensory perception of sound	1971-02-01	22/18736	0.00311414	0.0309335	0.0227226	Adgrv1/Pcdh15	2	0.028169
Rod_7	GO:0052652	cyclic purine nucleotide metabolic process	1971-02-01	22/18736	0.00311414	0.0309335	0.0227226	Adcy1/Gucy2e	2	0.028169
Rod_7	GO:0046530	photoreceptor cell differentiation	1971-03-01	77/18736	0.00312106	0.0309335	0.0227226	Cdhr1/Hcn1/Prom1	3	0.0422535
Rod_7	GO:1902600	proton transmembrane transport	1971-03-01	77/18736	0.00312106	0.0309335	0.0227226	Atp6ap1/Drd4/Atp1a3	3	0.0422535
Rod_7	GO:0030433	ubiquitin-dependent ERAD pathway	1971-03-01	81/18736	0.00360127	0.0351402	0.0258127	Calr/Hspa5/Canx	3	0.0422535
Rod_7	GO:0008090	retrograde axonal transport	1971-02-01	24/18736	0.00370265	0.0354625	0.0260494	Kif1b/Dlg2	2	0.028169
Rod_7	GO:0070841	inclusion body assembly	1971-02-01	24/18736	0.00370265	0.0354625	0.0260494	Clu/Psap	2	0.028169
Rod_7	GO:0050848	regulation of calcium-mediated signaling	1971-03-01	82/18736	0.00372796	0.0354625	0.0260494	Akap6/Drd4/Ncam1	3	0.0422535
Rod_7	GO:0060113	inner ear receptor cell differentiation	1971-03-01	82/18736	0.00372796	0.0354625	0.0260494	Adgrv1/Ush2a/Pcdh15	3	0.0422535
Rod_7	GO:0010038	response to metal ion	1971-05-01	273/18736	0.00376744	0.0356588	0.0261936	Lgmn/Ncam1/Adgrv1/Hcn1/Dlg2	5	0.0704225
Rod_7	GO:0043271	negative regulation of ion transport	1971-04-01	168/18736	0.00380013	0.0357893	0.0262895	Gpm6b/Drd4/Cacna1f/Prkca	4	0.056338
Rod_7	GO:1902307	positive regulation of sodium ion transmembrane transport	1971-02-01	25/18736	0.00401479	0.0374384	0.0275009	Drd4/Atp1b2	2	0.028169
Rod_7	GO:0098901	regulation of cardiac muscle cell action potential	1971-02-01	26/18736	0.00433874	0.0400646	0.0294299	Ank2/Hcn1	2	0.028169
Rod_7	GO:0030534	adult behavior	1971-04-01	176/18736	0.0044824	0.0405989	0.0298225	Drd4/Atp1a3/Slc1a2/Pcdh15	4	0.056338
Rod_7	GO:0033674	positive regulation of kinase activity	1971-06-01	411/18736	0.00463209	0.0415571	0.0305263	Akap6/Cd81/Drd4/Vldlr/Clu/Igf1r	6	0.084507
Rod_7	GO:0003333	amino acid transmembrane transport	1971-03-01	91/18736	0.00499148	0.0433138	0.0318167	Slc6a6/Slc38a3/Slc1a2	3	0.0422535
Rod_7	GO:0050821	protein stabilization	1971-04-01	182/18736	0.00504525	0.0433138	0.0318167	Ank2/Calr/Clu/Atp1b2	4	0.056338
Rod_7	GO:0099072	regulation of postsynaptic membrane neurotransmitter receptor levels	1971-03-01	92/18736	0.00514587	0.0433138	0.0318167	Drd4/Clstn1/Dlg2	3	0.0422535
Rod_7	GO:0018108	peptidyl-tyrosine phosphorylation	1971-05-01	294/18736	0.00514824	0.0433138	0.0318167	Vtn/Cd81/Aplp2/Igf1r/Prkca	5	0.0704225
Rod_7	GO:0030198	extracellular matrix organization	1971-05-01	294/18736	0.00514824	0.0433138	0.0318167	Gpm6b/Vtn/Aplp2/Impg2/Egflam	5	0.0704225
Rod_7	GO:0098810	neurotransmitter reuptake	1971-02-01	30/18736	0.0057508	0.0462635	0.0339834	Gpm6b/Slc1a2	2	0.028169
Rod_7	GO:1900273	positive regulation of long-term synaptic potentiation	1971-02-01	30/18736	0.0057508	0.0462635	0.0339834	Lgmn/Adcy1	2	0.028169
Rod_7	GO:0050772	positive regulation of axonogenesis	1971-03-01	96/18736	0.0057921	0.0462635	0.0339834	Plxna2/Macf1/Nin	3	0.0422535
Rod_7	GO:0007416	synapse assembly	1971-04-01	190/18736	0.00586703	0.0466651	0.0342784	Negr1/Cadm1/Prkca/Clstn1	4	0.056338
Rod_7	GO:0035265	organ growth	1971-04-01	192/18736	0.0060856	0.0475766	0.034948	Akap6/Heg1/Ncam1/Psap	4	0.056338
Rod_7	GO:0007602	phototransduction	1971-02-01	31/18736	0.00613243	0.0475766	0.034948	Rho/Rs1	2	0.028169
Rod_7	GO:0060306	regulation of membrane repolarization	1971-02-01	31/18736	0.00613243	0.0475766	0.034948	Akap6/Ank2	2	0.028169
