# Supplementary material for: Stress Responsive bZIP Transcription Factors ATF4 and BACH1 Cooperate With MAF-Family bZIP Protein NRL to Fine-Tune Rod Photoreceptor Gene Expression
Source: Invest Ophthalmol Vis Sci. 2026 Jun 5;67(6):9. doi: 10.1167/iovs.67.6.9 (PMC13249099; doi:10.1167/iovs.67.6.9)
Supplement: Supplement 2 [file iovs-67-6-9_s002.zip › Supplemental_Tables/Table_S1.xlsx]

## Sheet: Atf4
Peak_chr	Peak_start	Peak_end	Gene_chr	Gene_start	Gene_end	Gene_name	Gene_id
chr1	4857621	4857788	chr1	4856814	4858313	Tcea1	ENSMUSG00000033813
chr1	7088768	7088964	chr1	7087920	7089419	Pcmtd1	ENSMUSG00000051285
chr1	30873640	30873925	chr1	30873422	30874921	Phf3	ENSMUSG00000048874
chr1	30949730	30950216	chr1	30948810	30950309	Ptp4a1	ENSMUSG00000026064
chr1	30949730	30950216	chr1	30949271	30950770	Ptp4a1	ENSMUSG00000117310
chr1	34439333	34439439	chr1	34439173	34440672	Ccdc115	ENSMUSG00000042111
chr1	34439333	34439439	chr1	34438851	34440350	Imp4	ENSMUSG00000026127
chr1	34439439	34439768	chr1	34439173	34440672	Ccdc115	ENSMUSG00000042111
chr1	34439439	34439768	chr1	34438851	34440350	Imp4	ENSMUSG00000026127
chr1	34439768	34439927	chr1	34439173	34440672	Ccdc115	ENSMUSG00000042111
chr1	34439768	34439927	chr1	34438851	34440350	Imp4	ENSMUSG00000026127
chr1	36068291	36068602	chr1	36067400	36068899	Hs6st1	ENSMUSG00000045216
chr1	36557911	36558128	chr1	36557850	36559349	Sema4c	ENSMUSG00000026121
chr1	37299882	37299895	chr1	37298865	37300364	Inpp4a	ENSMUSG00000026113
chr1	37299895	37300196	chr1	37298865	37300364	Inpp4a	ENSMUSG00000026113
chr1	37300196	37300364	chr1	37298865	37300364	Inpp4a	ENSMUSG00000026113
chr1	37998137	37998525	chr1	37997394	37998893	Txndc9	ENSMUSG00000058407
chr1	37998137	37998509	chr1	37997010	37998509	Eif5b	ENSMUSG00000026083
chr1	38129747	38130105	chr1	38129302	38130801	Rev1	ENSMUSG00000026082
chr1	43827796	43827972	chr1	43827301	43828800	Uxs1	ENSMUSG00000057363
chr1	57995723	57996035	chr1	57994971	57996470	Sgo2a	ENSMUSG00000026039
chr1	58392814	58393074	chr1	58391898	58393397	Bzw1	ENSMUSG00000051223
chr1	59119909	59120387	chr1	59119909	59121408	Tmem237	ENSMUSG00000038079
chr1	59482228	59482409	chr1	59481424	59482923	Fzd7	ENSMUSG00000041075
chr1	60098166	60098559	chr1	60098146	60099645	Wdr12	ENSMUSG00000026019
chr1	60098166	60098559	chr1	60097247	60098746	Carf	ENSMUSG00000026017
chr1	60180081	60180459	chr1	60179599	60181098	Nbeal1	ENSMUSG00000073664
chr1	64690652	64690932	chr1	64689455	64690954	Ccnyl1	ENSMUSG00000070871
chr1	64690932	64690954	chr1	64689455	64690954	Ccnyl1	ENSMUSG00000070871
chr1	64737820	64738257	chr1	64737252	64738751	Fzd5	ENSMUSG00000045005
chr1	74284430	74284916	chr1	74284239	74285738	Aamp	ENSMUSG00000006299
chr1	74284430	74284916	chr1	74283930	74285429	Pnkd	ENSMUSG00000026179
chr1	74588049	74588362	chr1	74587747	74589246	Zfp142	ENSMUSG00000026135
chr1	74588049	74588362	chr1	74587289	74588788	Bcs1l	ENSMUSG00000026172
chr1	75191803	75192014	chr1	75191697	75193196	Atg9a	ENSMUSG00000033124
chr1	75191803	75192014	chr1	75191151	75192650	Ankzf1	ENSMUSG00000026199
chr1	75317491	75318015	chr1	75317491	75318990	Dnpep	ENSMUSG00000026209
chr1	75318015	75318080	chr1	75317491	75318990	Dnpep	ENSMUSG00000026209
chr1	78657691	78657871	chr1	78656825	78658324	Acsl3	ENSMUSG00000032883
chr1	78657691	78657871	chr1	78657038	78658537	Utp14b	ENSMUSG00000079470
chr1	86359017	86359113	chr1	86358901	86360400	Ncl	ENSMUSG00000026234
chr1	86359113	86359612	chr1	86358901	86360400	Ncl	ENSMUSG00000026234
chr1	86359612	86359836	chr1	86358901	86360400	Ncl	ENSMUSG00000026234
chr1	86525726	86525928	chr1	86525726	86527225	Ptma	ENSMUSG00000026238
chr1	86525933	86526367	chr1	86525726	86527225	Ptma	ENSMUSG00000026238
chr1	86526367	86526668	chr1	86525726	86527225	Ptma	ENSMUSG00000026238
chr1	86526668	86526773	chr1	86525726	86527225	Ptma	ENSMUSG00000026238
chr1	87803016	87803439	chr1	87802680	87804179	Sag	ENSMUSG00000056055
chr1	87803439	87803796	chr1	87802680	87804179	Sag	ENSMUSG00000056055
chr1	87803796	87803885	chr1	87802680	87804179	Sag	ENSMUSG00000056055
chr1	88211461	88211543	chr1	88210959	88212458	Ugt1a1	ENSMUSG00000089960
chr1	89454614	89454795	chr1	89453806	89455305	Agap1	ENSMUSG00000055013
chr1	91250132	91250366	chr1	91249304	91250803	Ube2f	ENSMUSG00000034343
chr1	91413539	91413801	chr1	91413539	91415038	Hes6	ENSMUSG00000067071
chr1	91459333	91459505	chr1	91458825	91460324	Per2	ENSMUSG00000055866
chr1	91459505	91459748	chr1	91458825	91460324	Per2	ENSMUSG00000055866
chr1	91459748	91460298	chr1	91458825	91460324	Per2	ENSMUSG00000055866
chr1	91540258	91540767	chr1	91539544	91541043	Asb1	ENSMUSG00000026311
chr1	92473361	92474383	chr1	92473361	92474860	Ndufa10	ENSMUSG00000026260
chr1	92934309	92934623	chr1	92933376	92934875	Capn10	ENSMUSG00000026270
chr1	92934623	92934759	chr1	92933376	92934875	Capn10	ENSMUSG00000026270
chr1	92934759	92934781	chr1	92933376	92934875	Capn10	ENSMUSG00000026270
chr1	93235809	93236340	chr1	93234841	93236340	Sned1	ENSMUSG00000047793
chr1	93342983	93343010	chr1	93342983	93344482	Pask	ENSMUSG00000026274
chr1	93342784	93343010	chr1	93341854	93343353	Ppp1r7	ENSMUSG00000026275
chr1	93343010	93343322	chr1	93342983	93344482	Pask	ENSMUSG00000026274
chr1	93343010	93343322	chr1	93341854	93343353	Ppp1r7	ENSMUSG00000026275
chr1	93343322	93343342	chr1	93342983	93344482	Pask	ENSMUSG00000026274
chr1	93343322	93343342	chr1	93341854	93343353	Ppp1r7	ENSMUSG00000026275
chr1	93478115	93478165	chr1	93477964	93479463	Septin2	ENSMUSG00000026276
chr1	93478115	93478165	chr1	93477993	93479492	Septin2	ENSMUSG00000116048
chr1	93478316	93478967	chr1	93478316	93479815	Hdlbp	ENSMUSG00000034088
chr1	93478165	93478967	chr1	93477964	93479463	Septin2	ENSMUSG00000026276
chr1	93478165	93478967	chr1	93477993	93479492	Septin2	ENSMUSG00000116048
chr1	93478967	93479665	chr1	93478316	93479815	Hdlbp	ENSMUSG00000034088
chr1	93478967	93479463	chr1	93477964	93479463	Septin2	ENSMUSG00000026276
chr1	93478967	93479492	chr1	93477993	93479492	Septin2	ENSMUSG00000116048
chr1	93754455	93755281	chr1	93754365	93755864	Thap4	ENSMUSG00000026279
chr1	93803839	93803907	chr1	93802965	93804464	Ing5	ENSMUSG00000026283
chr1	93803907	93804365	chr1	93802965	93804464	Ing5	ENSMUSG00000026283
chr1	93804365	93804399	chr1	93802965	93804464	Ing5	ENSMUSG00000026283
chr1	105990343	105990577	chr1	105989406	105990905	Zcchc2	ENSMUSG00000038866
chr1	106171331	106171591	chr1	106170752	106172251	Phlpp1	ENSMUSG00000044340
chr1	106171591	106171965	chr1	106170752	106172251	Phlpp1	ENSMUSG00000044340
chr1	106171965	106172061	chr1	106170752	106172251	Phlpp1	ENSMUSG00000044340
chr1	118389044	118389387	chr1	118388058	118389557	Clasp1	ENSMUSG00000064302
chr1	125560273	125560500	chr1	125559595	125561094	Slc35f5	ENSMUSG00000026342
chr1	125560500	125561094	chr1	125559595	125561094	Slc35f5	ENSMUSG00000026342
chr1	127773928	127774166	chr1	127773164	127774663	Ccnt2	ENSMUSG00000026349
chr1	130715579	130716094	chr1	130715300	130716799	Gm29427	ENSMUSG00000101904
chr1	131526961	131527022	chr1	131526853	131528352	Srgap2	ENSMUSG00000026425
chr1	131526961	131527022	chr1	131526903	131528402	Fam72a	ENSMUSG00000055184
chr1	131527022	131528103	chr1	131526853	131528352	Srgap2	ENSMUSG00000026425
chr1	131527022	131528103	chr1	131526903	131528402	Fam72a	ENSMUSG00000055184
chr1	131528103	131528125	chr1	131526853	131528352	Srgap2	ENSMUSG00000026425
chr1	131528103	131528125	chr1	131526903	131528402	Fam72a	ENSMUSG00000055184
chr1	133130820	133130878	chr1	133130143	133131642	Ppp1r15b	ENSMUSG00000046062
chr1	133130878	133131642	chr1	133130143	133131642	Ppp1r15b	ENSMUSG00000046062
chr1	133610010	133610057	chr1	133609792	133611291	Snrpe	ENSMUSG00000090553
chr1	133610057	133610465	chr1	133609792	133611291	Snrpe	ENSMUSG00000090553
chr1	133610465	133610735	chr1	133609792	133611291	Snrpe	ENSMUSG00000090553
chr1	136130885	136130987	chr1	136130389	136131888	Kif21b	ENSMUSG00000041642
chr1	136130987	136131211	chr1	136130389	136131888	Kif21b	ENSMUSG00000041642
chr1	136131211	136131320	chr1	136130389	136131888	Kif21b	ENSMUSG00000041642
chr1	136212813	136213026	chr1	136212329	136213828	Mroh3	ENSMUSG00000087230
chr1	150392702	150392707	chr1	150392581	150394080	Odr4	ENSMUSG00000006010
chr1	150392702	150392707	chr1	150391838	150393337	Tpr	ENSMUSG00000006005
chr1	150392707	150393247	chr1	150392581	150394080	Odr4	ENSMUSG00000006010
chr1	150392707	150393247	chr1	150391838	150393337	Tpr	ENSMUSG00000006005
chr1	150393247	150393278	chr1	150392581	150394080	Odr4	ENSMUSG00000006010
chr1	150393247	150393278	chr1	150391838	150393337	Tpr	ENSMUSG00000006005
chr1	151500907	151501019	chr1	151500456	151501955	Rnf2	ENSMUSG00000026484
chr1	151754994	151755175	chr1	151754371	151755870	Edem3	ENSMUSG00000043019
chr1	151755175	151755304	chr1	151754371	151755870	Edem3	ENSMUSG00000043019
chr1	151755304	151755572	chr1	151754371	151755870	Edem3	ENSMUSG00000043019
chr1	152766365	152766850	chr1	152765852	152767351	Rgl1	ENSMUSG00000026482
chr1	152766365	152766850	chr1	152765542	152767041	Arpc5	ENSMUSG00000008475
chr1	155099137	155099199	chr1	155099137	155100636	Ier5	ENSMUSG00000056708
chr1	155973356	155973373	chr1	155972756	155974255	Cep350	ENSMUSG00000033671
chr1	155973373	155973640	chr1	155972756	155974255	Cep350	ENSMUSG00000033671
chr1	155973640	155973696	chr1	155972756	155974255	Cep350	ENSMUSG00000033671
chr1	156035981	156036135	chr1	156035981	156037480	Tor1aip1	ENSMUSG00000026466
chr1	156035855	156035902	chr1	156034403	156035902	Tor1aip2	ENSMUSG00000050565
chr1	156036135	156036622	chr1	156035981	156037480	Tor1aip1	ENSMUSG00000026466
chr1	156036622	156036623	chr1	156035981	156037480	Tor1aip1	ENSMUSG00000026466
chr1	156718789	156718958	chr1	156718587	156720086	Fam20b	ENSMUSG00000033557
chr1	156718958	156719127	chr1	156718587	156720086	Fam20b	ENSMUSG00000033557
chr1	156719127	156719216	chr1	156718587	156720086	Fam20b	ENSMUSG00000033557
chr1	160212676	160212704	chr1	160212376	160213875	Cacybp	ENSMUSG00000014226
chr1	160212704	160213048	chr1	160212376	160213875	Cacybp	ENSMUSG00000014226
chr1	160213048	160213366	chr1	160212376	160213875	Cacybp	ENSMUSG00000014226
chr1	160906052	160906798	chr1	160905418	160906917	Rc3h1	ENSMUSG00000040423
chr1	161034844	161035071	chr1	161034350	161035849	Zbtb37	ENSMUSG00000043467
chr1	161876737	161877278	chr1	161876183	161877682	Suco	ENSMUSG00000040297
chr1	162478026	162478064	chr1	162477535	162479034	Dnm3	ENSMUSG00000040265
chr1	164249019	164249530	chr1	164248046	164249545	Slc19a2	ENSMUSG00000040918
chr1	165460329	165460531	chr1	165459976	165461475	Dcaf6	ENSMUSG00000026571
chr1	165460329	165460531	chr1	165459637	165461136	Mpc2	ENSMUSG00000026568
chr1	165460531	165461290	chr1	165459976	165461475	Dcaf6	ENSMUSG00000026571
chr1	165460531	165461136	chr1	165459637	165461136	Mpc2	ENSMUSG00000026568
chr1	165461290	165461475	chr1	165459976	165461475	Dcaf6	ENSMUSG00000026571
chr1	166378927	166379562	chr1	166378097	166379596	Tada1	ENSMUSG00000026563
chr1	168432193	168432511	chr1	168431771	168433270	Pbx1	ENSMUSG00000052534
chr1	169968984	169969393	chr1	169968742	169970241	Hsd17b7	ENSMUSG00000026675
chr1	170175054	170175242	chr1	170174458	170175957	Uap1	ENSMUSG00000026670
chr1	171328938	171329000	chr1	171328145	171329644	Dedd	ENSMUSG00000013973
chr1	171329000	171329296	chr1	171328145	171329644	Dedd	ENSMUSG00000013973
chr1	171329296	171329376	chr1	171328145	171329644	Dedd	ENSMUSG00000013973
chr1	172482006	172482248	chr1	172480788	172482287	Igsf9	ENSMUSG00000037995
chr1	175692434	175692771	chr1	175692277	175693776	Opn3	ENSMUSG00000026525
chr1	175692434	175692771	chr1	175692402	175693901	Chml	ENSMUSG00000078185
chr1	175692771	175692883	chr1	175692277	175693776	Opn3	ENSMUSG00000026525
chr1	175692771	175692883	chr1	175692402	175693901	Chml	ENSMUSG00000078185
chr1	175692883	175693012	chr1	175692277	175693776	Opn3	ENSMUSG00000026525
chr1	175692883	175693012	chr1	175692402	175693901	Chml	ENSMUSG00000078185
chr1	177441906	177442230	chr1	177441351	177442850	Zbtb18	ENSMUSG00000063659
chr1	177796456	177796583	chr1	177796012	177797511	Adss	ENSMUSG00000015961
chr1	177796583	177796870	chr1	177796012	177797511	Adss	ENSMUSG00000015961
chr1	177796870	177796876	chr1	177796012	177797511	Adss	ENSMUSG00000015961
chr1	177983310	177983694	chr1	177982423	177983922	Catspere2	ENSMUSG00000091476
chr1	178318509	178319294	chr1	178318130	178319629	Cox20	ENSMUSG00000026500
chr1	179546147	179546586	chr1	179545768	179547267	Tfb2m	ENSMUSG00000026492
chr1	179546147	179546586	chr1	179545370	179546869	Cnst	ENSMUSG00000038949
chr1	179803346	179803476	chr1	179803181	179804680	Ahctf1	ENSMUSG00000026491
chr1	179803476	179804006	chr1	179803181	179804680	Ahctf1	ENSMUSG00000026491
chr1	179804006	179804079	chr1	179803181	179804680	Ahctf1	ENSMUSG00000026491
chr1	180813681	180813922	chr1	180813444	180814943	H3f3a	ENSMUSG00000060743
chr1	180850582	180850675	chr1	180850127	180851626	Sde2	ENSMUSG00000038806
chr1	180850675	180851066	chr1	180850127	180851626	Sde2	ENSMUSG00000038806
chr1	180851066	180851092	chr1	180850127	180851626	Sde2	ENSMUSG00000038806
chr1	181842547	181842582	chr1	181842547	181844046	Lbr	ENSMUSG00000004880
chr1	185362653	185362948	chr1	185362044	185363543	Eprs	ENSMUSG00000026615
chr1	185362948	185363352	chr1	185362044	185363543	Eprs	ENSMUSG00000026615
chr1	185363352	185363357	chr1	185362044	185363543	Eprs	ENSMUSG00000026615
chr1	188262056	188262223	chr1	188261023	188262522	Ush2a	ENSMUSG00000026609
chr1	189688169	189688444	chr1	189687587	189689086	Cenpf	ENSMUSG00000026605
chr1	191025659	191025777	chr1	191025659	191027158	Flvcr1	ENSMUSG00000066595
chr1	191575588	191575610	chr1	191575045	191576544	Dtl	ENSMUSG00000037474
chr1	191575588	191575610	chr1	191574636	191576135	Ints7	ENSMUSG00000037461
chr1	191575610	191576134	chr1	191575045	191576544	Dtl	ENSMUSG00000037474
chr1	191575610	191576134	chr1	191574636	191576135	Ints7	ENSMUSG00000037461
chr1	191576134	191576142	chr1	191575045	191576544	Dtl	ENSMUSG00000037474
chr1	191576134	191576135	chr1	191574636	191576135	Ints7	ENSMUSG00000037461
chr1	191820977	191820982	chr1	191820444	191821943	Nek2	ENSMUSG00000026622
chr1	191820982	191821333	chr1	191820444	191821943	Nek2	ENSMUSG00000026622
chr1	191821333	191821486	chr1	191820444	191821943	Nek2	ENSMUSG00000026622
chr1	192092336	192092572	chr1	192092060	192093559	Traf5	ENSMUSG00000026637
chr10	5805115	5805473	chr10	5805101	5806600	Fbxo5	ENSMUSG00000019773
chr10	5805473	5806042	chr10	5805101	5806600	Fbxo5	ENSMUSG00000019773
chr10	5806042	5806085	chr10	5805101	5806600	Fbxo5	ENSMUSG00000019773
chr10	11149266	11149481	chr10	11148427	11149926	Shprh	ENSMUSG00000090112
chr10	19591696	19591871	chr10	19590949	19592448	Ifngr1	ENSMUSG00000020009
chr10	19591871	19592035	chr10	19590949	19592448	Ifngr1	ENSMUSG00000020009
chr10	19592035	19592234	chr10	19590949	19592448	Ifngr1	ENSMUSG00000020009
chr10	19907383	19907731	chr10	19907190	19908689	Pex7	ENSMUSG00000020003
chr10	20311974	20312517	chr10	20311469	20312968	Bclaf1	ENSMUSG00000037608
chr10	20952518	20952795	chr10	20951547	20953046	Ahi1	ENSMUSG00000019986
chr10	30842598	30843231	chr10	30842302	30843801	Hey2	ENSMUSG00000019789
chr10	36974231	36974541	chr10	36973544	36975043	Hdac2	ENSMUSG00000019777
chr10	39731413	39731609	chr10	39731118	39732617	Rev3l	ENSMUSG00000019841
chr10	40883090	40883428	chr10	40882812	40884311	Cdc40	ENSMUSG00000038446
chr10	40883090	40883428	chr10	40882475	40883974	Wasf1	ENSMUSG00000019831
chr10	40883428	40883831	chr10	40882812	40884311	Cdc40	ENSMUSG00000038446
chr10	40883428	40883831	chr10	40882475	40883974	Wasf1	ENSMUSG00000019831
chr10	40883831	40884092	chr10	40882812	40884311	Cdc40	ENSMUSG00000038446
chr10	40883831	40883974	chr10	40882475	40883974	Wasf1	ENSMUSG00000019831
chr10	41518855	41518881	chr10	41518414	41519913	Cd164	ENSMUSG00000019818
chr10	41518881	41519524	chr10	41518414	41519913	Cd164	ENSMUSG00000019818
chr10	41519524	41519752	chr10	41518414	41519913	Cd164	ENSMUSG00000019818
chr10	42277638	42277735	chr10	42276256	42277755	Foxo3	ENSMUSG00000048756
chr10	42277735	42277755	chr10	42276256	42277755	Foxo3	ENSMUSG00000048756
chr10	43540495	43541026	chr10	43540495	43541994	Mtres1	ENSMUSG00000019797
chr10	44268241	44268727	chr10	44267358	44268857	Atg5	ENSMUSG00000038160
chr10	44529459	44529501	chr10	44528002	44529501	Prdm1	ENSMUSG00000038151
chr10	58322890	58322923	chr10	58322466	58323965	Lims1	ENSMUSG00000019920
chr10	58322923	58323872	chr10	58322466	58323965	Lims1	ENSMUSG00000019920
chr10	58323872	58323886	chr10	58322466	58323965	Lims1	ENSMUSG00000019920
chr10	58446759	58446791	chr10	58445920	58447419	Ranbp2	ENSMUSG00000003226
chr10	58446791	58447067	chr10	58445920	58447419	Ranbp2	ENSMUSG00000003226
chr10	58447067	58447174	chr10	58445920	58447419	Ranbp2	ENSMUSG00000003226
chr10	59221878	59222153	chr10	59221348	59222847	Septin10	ENSMUSG00000019917
chr10	59221878	59222153	chr10	59220953	59222452	Sowahc	ENSMUSG00000098188
chr10	59323106	59323195	chr10	59322296	59323795	P4ha1	ENSMUSG00000019916
chr10	59323195	59323795	chr10	59322296	59323795	P4ha1	ENSMUSG00000019916
chr10	59879413	59879477	chr10	59878556	59880055	Dnajb12	ENSMUSG00000020109
chr10	59879477	59879928	chr10	59878556	59880055	Dnajb12	ENSMUSG00000020109
chr10	59951697	59952039	chr10	59951335	59952834	Ddit4	ENSMUSG00000020108
chr10	59952039	59952192	chr10	59951335	59952834	Ddit4	ENSMUSG00000020108
chr10	59952192	59952374	chr10	59951335	59952834	Ddit4	ENSMUSG00000020108
chr10	60002706	60003121	chr10	60002636	60004135	Anapc16	ENSMUSG00000020107
chr10	60002706	60003121	chr10	60001805	60003304	Ascc1	ENSMUSG00000044475
chr10	60003121	60003126	chr10	60002636	60004135	Anapc16	ENSMUSG00000020107
chr10	60003121	60003126	chr10	60001805	60003304	Ascc1	ENSMUSG00000044475
chr10	60277610	60277675	chr10	60276627	60278126	Psap	ENSMUSG00000004207
chr10	60277675	60278073	chr10	60276627	60278126	Psap	ENSMUSG00000004207
chr10	60278073	60278124	chr10	60276627	60278126	Psap	ENSMUSG00000004207
chr10	61452813	61452981	chr10	61452162	61453661	Eif4ebp2	ENSMUSG00000020091
chr10	61475717	61475772	chr10	61474801	61476300	Lrrc20	ENSMUSG00000037151
chr10	61475772	61476181	chr10	61474801	61476300	Lrrc20	ENSMUSG00000037151
chr10	61476181	61476203	chr10	61474801	61476300	Lrrc20	ENSMUSG00000037151
chr10	61680070	61680102	chr10	61679299	61680798	Sar1a	ENSMUSG00000020088
chr10	61680102	61680283	chr10	61679299	61680798	Sar1a	ENSMUSG00000020088
chr10	61680283	61680537	chr10	61679299	61680798	Sar1a	ENSMUSG00000020088
chr10	62449528	62449624	chr10	62449239	62450738	Supv3l1	ENSMUSG00000020079
chr10	62449624	62450029	chr10	62449239	62450738	Supv3l1	ENSMUSG00000020079
chr10	62450029	62450034	chr10	62449239	62450738	Supv3l1	ENSMUSG00000020079
chr10	62486816	62486974	chr10	62486306	62487805	Vps26a	ENSMUSG00000020078
chr10	62578490	62578534	chr10	62577958	62579457	Kifbp	ENSMUSG00000036955
chr10	62651206	62651236	chr10	62650719	62652218	Ddx50	ENSMUSG00000020076
chr10	62651369	62651625	chr10	62650719	62652218	Ddx50	ENSMUSG00000020076
chr10	62920376	62920634	chr10	62919633	62921132	Slc25a16	ENSMUSG00000071253
chr10	63023718	63024296	chr10	63023718	63025217	Hnrnph3	ENSMUSG00000020069
chr10	63023596	63024296	chr10	63023315	63024814	Pbld2	ENSMUSG00000020072
chr10	63429531	63429532	chr10	63429098	63430597	Ctnna3	ENSMUSG00000060843
chr10	63429532	63430226	chr10	63429098	63430597	Ctnna3	ENSMUSG00000060843
chr10	63430226	63430281	chr10	63429098	63430597	Ctnna3	ENSMUSG00000060843
chr10	70096764	70097073	chr10	70096121	70097620	Ccdc6	ENSMUSG00000048701
chr10	74966983	74967088	chr10	74966177	74967676	Gnaz	ENSMUSG00000040009
chr10	74967088	74967259	chr10	74966177	74967676	Gnaz	ENSMUSG00000040009
chr10	74967259	74967429	chr10	74966177	74967676	Gnaz	ENSMUSG00000040009
chr10	75516839	75516985	chr10	75516551	75518050	Snrpd3	ENSMUSG00000020180
chr10	75517132	75517435	chr10	75516551	75518050	Snrpd3	ENSMUSG00000020180
chr10	75517473	75517478	chr10	75517473	75518972	Gucd1	ENSMUSG00000033416
chr10	75517435	75517478	chr10	75516551	75518050	Snrpd3	ENSMUSG00000020180
chr10	76032501	76032762	chr10	76031650	76033149	Zfp280b	ENSMUSG00000049764
chr10	76531482	76531793	chr10	76530588	76532087	Lss	ENSMUSG00000033105
chr10	76961933	76962216	chr10	76961388	76962887	Pcbp3	ENSMUSG00000001120
chr10	77258576	77258801	chr10	77258218	77259717	Pofut2	ENSMUSG00000020260
chr10	77258866	77259611	chr10	77258218	77259717	Pofut2	ENSMUSG00000020260
chr10	77685930	77686168	chr10	77685569	77687068	Tspear	ENSMUSG00000069581
chr10	78169986	78170061	chr10	78169283	78170782	Gatd3a	ENSMUSG00000053329
chr10	78574294	78574845	chr10	78573346	78574845	Ilvbl	ENSMUSG00000032763
chr10	79681195	79681570	chr10	79681195	79682694	Cdc34	ENSMUSG00000020307
chr10	79681979	79682075	chr10	79681195	79682694	Cdc34	ENSMUSG00000020307
chr10	79704277	79704289	chr10	79703491	79704990	Bsg	ENSMUSG00000023175
chr10	79704289	79704509	chr10	79703491	79704990	Bsg	ENSMUSG00000023175
chr10	79704509	79704519	chr10	79703491	79704990	Bsg	ENSMUSG00000023175
chr10	79854318	79854855	chr10	79853427	79854926	Ptbp1	ENSMUSG00000006498
chr10	79908424	79908953	chr10	79908424	79909923	Med16	ENSMUSG00000013833
chr10	79908953	79908998	chr10	79908424	79909923	Med16	ENSMUSG00000013833
chr10	79959837	79960134	chr10	79959152	79960651	Wdr18	ENSMUSG00000035754
chr10	79984259	79985296	chr10	79983831	79985330	Tmem259	ENSMUSG00000013858
chr10	80039673	80039837	chr10	80039296	80040795	Polr2e	ENSMUSG00000004667
chr10	80115488	80115785	chr10	80114803	80116302	Stk11	ENSMUSG00000003068
chr10	80329461	80329487	chr10	80328999	80330498	Pcsk4	ENSMUSG00000020131
chr10	80329461	80329487	chr10	80328953	80330452	Reep6	ENSMUSG00000035504
chr10	80329487	80329842	chr10	80328999	80330498	Pcsk4	ENSMUSG00000020131
chr10	80329487	80329842	chr10	80328953	80330452	Reep6	ENSMUSG00000035504
chr10	80329842	80329920	chr10	80328999	80330498	Pcsk4	ENSMUSG00000020131
chr10	80329842	80329920	chr10	80328953	80330452	Reep6	ENSMUSG00000035504
chr10	80329920	80330007	chr10	80328999	80330498	Pcsk4	ENSMUSG00000020131
chr10	80329920	80330007	chr10	80328953	80330452	Reep6	ENSMUSG00000035504
chr10	80330007	80330108	chr10	80328999	80330498	Pcsk4	ENSMUSG00000020131
chr10	80330007	80330108	chr10	80328953	80330452	Reep6	ENSMUSG00000035504
chr10	80399051	80399083	chr10	80399051	80400550	Mbd3	ENSMUSG00000035478
chr10	80399427	80399926	chr10	80399051	80400550	Mbd3	ENSMUSG00000035478
chr10	80433626	80433679	chr10	80433148	80434647	Tcf3	ENSMUSG00000020167
chr10	80433679	80434048	chr10	80433148	80434647	Tcf3	ENSMUSG00000020167
chr10	80434048	80434103	chr10	80433148	80434647	Tcf3	ENSMUSG00000020167
chr10	80622016	80622025	chr10	80621838	80623337	Csnk1g2	ENSMUSG00000003345
chr10	80622025	80622478	chr10	80621838	80623337	Csnk1g2	ENSMUSG00000003345
chr10	80622478	80622914	chr10	80621838	80623337	Csnk1g2	ENSMUSG00000003345
chr10	80701918	80701950	chr10	80701478	80702977	Mob3a	ENSMUSG00000003348
chr10	80701918	80701950	chr10	80701184	80702683	Izumo4	ENSMUSG00000055862
chr10	80701950	80702517	chr10	80701478	80702977	Mob3a	ENSMUSG00000003348
chr10	80701950	80702517	chr10	80701184	80702683	Izumo4	ENSMUSG00000055862
chr10	80702517	80702637	chr10	80701478	80702977	Mob3a	ENSMUSG00000003348
chr10	80702517	80702637	chr10	80701184	80702683	Izumo4	ENSMUSG00000055862
chr10	81292636	81292808	chr10	81291963	81293462	Pip5k1c	ENSMUSG00000034902
chr10	81292808	81293254	chr10	81291963	81293462	Pip5k1c	ENSMUSG00000034902
chr10	81293254	81293313	chr10	81291963	81293462	Pip5k1c	ENSMUSG00000034902
chr10	81320270	81320492	chr10	81320103	81321602	Cactin	ENSMUSG00000034889
chr10	81320492	81321449	chr10	81320103	81321602	Cactin	ENSMUSG00000034889
chr10	81321449	81321524	chr10	81320103	81321602	Cactin	ENSMUSG00000034889
chr10	81378256	81378441	chr10	81378017	81379516	Fzr1	ENSMUSG00000020235
chr10	81378441	81378798	chr10	81378017	81379516	Fzr1	ENSMUSG00000020235
chr10	81378798	81378816	chr10	81378017	81379516	Fzr1	ENSMUSG00000020235
chr10	81384236	81384437	chr10	81383428	81384927	Dohh	ENSMUSG00000078440
chr10	81384236	81384437	chr10	81383466	81384965	Gm48551	ENSMUSG00000113262
chr10	83360148	83360406	chr10	83359221	83360720	D10Wsu102e	ENSMUSG00000020255
chr10	84576509	84577013	chr10	84575626	84577125	Tcp11l2	ENSMUSG00000020034
chr10	85184985	85185479	chr10	85184565	85186064	Cry1	ENSMUSG00000020038
chr10	86498859	86498978	chr10	86498397	86499896	Syn3	ENSMUSG00000059602
chr10	86705387	86705422	chr10	86705010	86706509	Hsp90b1	ENSMUSG00000020048
chr10	86705387	86705422	chr10	86704811	86706310	Ttc41	ENSMUSG00000044937
chr10	86705422	86706055	chr10	86705010	86706509	Hsp90b1	ENSMUSG00000020048
chr10	86705422	86706055	chr10	86704811	86706310	Ttc41	ENSMUSG00000044937
chr10	86706055	86706390	chr10	86705010	86706509	Hsp90b1	ENSMUSG00000020048
chr10	86706055	86706310	chr10	86704811	86706310	Ttc41	ENSMUSG00000044937
chr10	86778388	86778530	chr10	86778005	86779504	Nt5dc3	ENSMUSG00000054027
chr10	86778530	86778958	chr10	86778005	86779504	Nt5dc3	ENSMUSG00000054027
chr10	86778958	86779015	chr10	86778005	86779504	Nt5dc3	ENSMUSG00000054027
chr10	91123729	91124114	chr10	91123560	91125059	Slc25a3	ENSMUSG00000061904
chr10	93453031	93453291	chr10	93452411	93453910	Lta4h	ENSMUSG00000015889
chr10	93453291	93453315	chr10	93452411	93453910	Lta4h	ENSMUSG00000015889
chr10	93453315	93453774	chr10	93452411	93453910	Lta4h	ENSMUSG00000015889
chr10	94035367	94035883	chr10	94035318	94036817	Vezt	ENSMUSG00000036099
chr10	94035367	94035883	chr10	94035001	94036500	Fgd6	ENSMUSG00000020021
chr10	94035883	94035975	chr10	94035318	94036817	Vezt	ENSMUSG00000036099
chr10	94035883	94035975	chr10	94035001	94036500	Fgd6	ENSMUSG00000020021
chr10	94036041	94036318	chr10	94035318	94036817	Vezt	ENSMUSG00000036099
chr10	94036041	94036318	chr10	94035001	94036500	Fgd6	ENSMUSG00000020021
chr10	94147536	94147892	chr10	94147023	94148522	Nr2c1	ENSMUSG00000005897
chr10	95515044	95515200	chr10	95514145	95515644	Ube2n	ENSMUSG00000074781
chr10	96616759	96617309	chr10	96616006	96617505	Btg1	ENSMUSG00000036478
chr10	98914445	98914905	chr10	98913406	98914905	Atp2b1	ENSMUSG00000019943
chr10	100487455	100487477	chr10	100486851	100488350	Tmtc3	ENSMUSG00000036676
chr10	100487455	100487477	chr10	100486558	100488057	Cep290	ENSMUSG00000019971
chr10	100487537	100487721	chr10	100486851	100488350	Tmtc3	ENSMUSG00000036676
chr10	100487537	100487721	chr10	100486558	100488057	Cep290	ENSMUSG00000019971
chr10	105841082	105841490	chr10	105840881	105842380	Mettl25	ENSMUSG00000036009
chr10	105841082	105841490	chr10	105840067	105841566	Ccdc59	ENSMUSG00000019897
chr10	109010568	109011089	chr10	109010483	109011982	Syt1	ENSMUSG00000035864
chr10	110920081	110920261	chr10	110918789	110920288	Csrp2	ENSMUSG00000020186
chr10	112928613	112929011	chr10	112928502	112930001	Atxn7l3b	ENSMUSG00000074748
chr10	115384483	115384882	chr10	115383944	115385443	Thap2	ENSMUSG00000020137
chr10	115384483	115384882	chr10	115383959	115385458	Zfc3h1	ENSMUSG00000034163
chr10	117845732	117846197	chr10	117845536	117847035	Rap1b	ENSMUSG00000052681
chr10	118141596	118141964	chr10	118140811	118142310	Mdm1	ENSMUSG00000020212
chr10	119240041	119240301	chr10	119239556	119241055	Cand1	ENSMUSG00000020114
chr10	121364970	121365005	chr10	121364090	121365589	Gns	ENSMUSG00000034707
chr10	122096907	122097162	chr10	122096872	122098371	Rxylt1	ENSMUSG00000034620
chr10	122097162	122097463	chr10	122096872	122098371	Rxylt1	ENSMUSG00000034620
chr10	122097463	122097468	chr10	122096872	122098371	Rxylt1	ENSMUSG00000034620
chr10	127063264	127063298	chr10	127062534	127064033	Cdk4	ENSMUSG00000006728
chr10	127063298	127063658	chr10	127062534	127064033	Cdk4	ENSMUSG00000006728
chr10	127063658	127063822	chr10	127062534	127064033	Cdk4	ENSMUSG00000006728
chr10	127288728	127289022	chr10	127288519	127290018	Mbd6	ENSMUSG00000025409
chr10	127289196	127289846	chr10	127288519	127290018	Mbd6	ENSMUSG00000025409
chr10	127289774	127289846	chr10	127289774	127291273	Ddit3	ENSMUSG00000025408
chr10	127289829	127289846	chr10	127289829	127291328	Ddit3	ENSMUSG00000116429
chr10	127290279	127290324	chr10	127289774	127291273	Ddit3	ENSMUSG00000025408
chr10	127290279	127290324	chr10	127289829	127291328	Ddit3	ENSMUSG00000116429
chr10	127290324	127291166	chr10	127289774	127291273	Ddit3	ENSMUSG00000025408
chr10	127290324	127291166	chr10	127289829	127291328	Ddit3	ENSMUSG00000116429
chr10	127291166	127291188	chr10	127289774	127291273	Ddit3	ENSMUSG00000025408
chr10	127291166	127291188	chr10	127289829	127291328	Ddit3	ENSMUSG00000116429
chr10	128337676	128338067	chr10	128336734	128338233	Cs	ENSMUSG00000005683
chr10	128493646	128494285	chr10	128493646	128495145	Myl6	ENSMUSG00000090841
chr10	128547395	128547838	chr10	128547275	128548774	Zc3h10	ENSMUSG00000039810
chr10	128821617	128821917	chr10	128821146	128822645	Ormdl2	ENSMUSG00000025353
chr11	3192964	3193504	chr11	3192964	3194463	Sfi1	ENSMUSG00000023764
chr11	3193504	3193743	chr11	3192964	3194463	Sfi1	ENSMUSG00000023764
chr11	3202304	3202641	chr11	3201392	3202891	Eif4enif1	ENSMUSG00000020454
chr11	3963951	3963972	chr11	3962975	3964474	Pes1	ENSMUSG00000020430
chr11	5761877	5762073	chr11	5761877	5763376	Urgcp	ENSMUSG00000049680
chr11	5762073	5762415	chr11	5761877	5763376	Urgcp	ENSMUSG00000049680
chr11	5762415	5762459	chr11	5761877	5763376	Urgcp	ENSMUSG00000049680
chr11	5955353	5955962	chr11	5954693	5956192	Ykt6	ENSMUSG00000002741
chr11	6291570	6291596	chr11	6290633	6292132	Ogdh	ENSMUSG00000020456
chr11	6291596	6292126	chr11	6290633	6292132	Ogdh	ENSMUSG00000020456
chr11	6292126	6292132	chr11	6290633	6292132	Ogdh	ENSMUSG00000020456
chr11	6388851	6389001	chr11	6388074	6389573	Zmiz2	ENSMUSG00000041164
chr11	6389001	6389315	chr11	6388074	6389573	Zmiz2	ENSMUSG00000041164
chr11	6389315	6389343	chr11	6388074	6389573	Zmiz2	ENSMUSG00000041164
chr11	6444163	6444653	chr11	6443944	6445443	H2az2	ENSMUSG00000041126
chr11	6605760	6606095	chr11	6605554	6607053	Nacad	ENSMUSG00000041073
chr11	6626011	6626038	chr11	6625568	6627067	Tbrg4	ENSMUSG00000000384
chr11	17211293	17211631	chr11	17211069	17212568	Pno1	ENSMUSG00000020116
chr11	20201100	20201405	chr11	20200432	20201931	Rab1a	ENSMUSG00000020149
chr11	20332336	20332377	chr11	20332214	20333713	Slc1a4	ENSMUSG00000020142
chr11	20332377	20333276	chr11	20332214	20333713	Slc1a4	ENSMUSG00000020142
chr11	20333276	20333337	chr11	20332214	20333713	Slc1a4	ENSMUSG00000020142
chr11	20542297	20542442	chr11	20542253	20543752	Sertad2	ENSMUSG00000049800
chr11	20542676	20542710	chr11	20542253	20543752	Sertad2	ENSMUSG00000049800
chr11	20542710	20543210	chr11	20542253	20543752	Sertad2	ENSMUSG00000049800
chr11	20543210	20543221	chr11	20542253	20543752	Sertad2	ENSMUSG00000049800
chr11	20831069	20831098	chr11	20830557	20832056	Lgalsl	ENSMUSG00000042363
chr11	21571988	21572333	chr11	21571868	21573367	Mdh1	ENSMUSG00000020321
chr11	21571988	21572333	chr11	21571235	21572734	Wdpcp	ENSMUSG00000020319
chr11	23255296	23256289	chr11	23255041	23256540	Xpo1	ENSMUSG00000020290
chr11	23306034	23306503	chr11	23305895	23307394	Usp34	ENSMUSG00000056342
chr11	29547826	29548363	chr11	29547610	29549109	Rps27a	ENSMUSG00000020460
chr11	29547826	29548363	chr11	29546950	29548449	Clhc1	ENSMUSG00000020461
chr11	35769261	35769702	chr11	35768484	35769983	Pank3	ENSMUSG00000018846
chr11	48816999	48817028	chr11	48816854	48818353	Trim41	ENSMUSG00000040365
chr11	48817028	48817508	chr11	48816854	48818353	Trim41	ENSMUSG00000040365
chr11	48817508	48817534	chr11	48816854	48818353	Trim41	ENSMUSG00000040365
chr11	49243796	49244376	chr11	49243191	49244690	Mgat1	ENSMUSG00000020346
chr11	49846410	49846652	chr11	49845751	49847250	Mapk9	ENSMUSG00000020366
chr11	50174786	50174793	chr11	50173444	50174943	Mrnip	ENSMUSG00000020381
chr11	50174793	50174943	chr11	50173444	50174943	Mrnip	ENSMUSG00000020381
chr11	50325573	50325792	chr11	50325174	50326673	Canx	ENSMUSG00000020368
chr11	50325912	50326101	chr11	50325174	50326673	Canx	ENSMUSG00000020368
chr11	51584281	51584755	chr11	51583757	51585256	Phykpl	ENSMUSG00000020359
chr11	51688536	51688566	chr11	51688375	51689874	0610009B22Rik	ENSMUSG00000007777
chr11	51688566	51689145	chr11	51688375	51689874	0610009B22Rik	ENSMUSG00000007777
chr11	51689145	51689180	chr11	51688375	51689874	0610009B22Rik	ENSMUSG00000007777
chr11	52098281	52098557	chr11	52097681	52099180	Ppp2ca	ENSMUSG00000020349
chr11	52098557	52098842	chr11	52097681	52099180	Ppp2ca	ENSMUSG00000020349
chr11	52098842	52099166	chr11	52097681	52099180	Ppp2ca	ENSMUSG00000020349
chr11	53430705	53430752	chr11	53430332	53431831	Uqcrq	ENSMUSG00000044894
chr11	53430705	53430752	chr11	53430023	53431522	Gdf9	ENSMUSG00000018238
chr11	53430752	53431465	chr11	53430332	53431831	Uqcrq	ENSMUSG00000044894
chr11	53430752	53431465	chr11	53430023	53431522	Gdf9	ENSMUSG00000018238
chr11	53431465	53431484	chr11	53430332	53431831	Uqcrq	ENSMUSG00000044894
chr11	53431465	53431484	chr11	53430023	53431522	Gdf9	ENSMUSG00000018238
chr11	53891549	53891992	chr11	53891161	53892660	Slc22a5	ENSMUSG00000018900
chr11	55469276	55469905	chr11	55468685	55470184	G3bp1	ENSMUSG00000018583
chr11	58008394	58008978	chr11	58008064	58009563	Larp1	ENSMUSG00000037331
chr11	58103743	58103975	chr11	58103153	58104652	Cnot8	ENSMUSG00000020515
chr11	58104038	58104387	chr11	58103153	58104652	Cnot8	ENSMUSG00000020515
chr11	58330371	58330647	chr11	58329840	58331339	Zfp672	ENSMUSG00000049755
chr11	58330371	58330647	chr11	58329724	58331223	Sh3bp5l	ENSMUSG00000013646
chr11	59163304	59163782	chr11	59163240	59164739	Iba57	ENSMUSG00000049287
chr11	59191713	59191817	chr11	59191713	59193212	Guk1	ENSMUSG00000020444
chr11	59191855	59191937	chr11	59191713	59193212	Guk1	ENSMUSG00000020444
chr11	59202038	59202529	chr11	59201486	59202985	Mrpl55	ENSMUSG00000036860
chr11	59948046	59948282	chr11	59947206	59948705	Med9	ENSMUSG00000061650
chr11	60352993	60353246	chr11	60352406	60353905	Tom1l2	ENSMUSG00000000538
chr11	60352993	60353246	chr11	60352329	60353828	Drc3	ENSMUSG00000056598
chr11	60416798	60417006	chr11	60416145	60417644	Gid4	ENSMUSG00000018415
chr11	60417006	60417400	chr11	60416145	60417644	Gid4	ENSMUSG00000018415
chr11	60417400	60417466	chr11	60416145	60417644	Gid4	ENSMUSG00000018415
chr11	60878773	60879019	chr11	60878773	60880272	Tmem11	ENSMUSG00000043284
chr11	60931423	60932005	chr11	60931033	60932532	Map2k3	ENSMUSG00000018932
chr11	61174634	61174866	chr11	61174556	61176055	Usp22	ENSMUSG00000042506
chr11	61174866	61175445	chr11	61174556	61176055	Usp22	ENSMUSG00000042506
chr11	61175445	61175456	chr11	61174556	61176055	Usp22	ENSMUSG00000042506
chr11	61266965	61267200	chr11	61266965	61268464	Aldh3a2	ENSMUSG00000010025
chr11	61762006	61762100	chr11	61761589	61763088	Prpsap2	ENSMUSG00000020528
chr11	61854840	61855141	chr11	61854574	61856073	Ulk2	ENSMUSG00000004798
chr11	62551147	62551471	chr11	62550171	62551670	Ubb	ENSMUSG00000019505
chr11	63921791	63922295	chr11	63921791	63923290	Hs3st3b1	ENSMUSG00000070407
chr11	63922295	63922474	chr11	63921791	63923290	Hs3st3b1	ENSMUSG00000070407
chr11	63922474	63922598	chr11	63921791	63923290	Hs3st3b1	ENSMUSG00000070407
chr11	68691471	68691869	chr11	68690559	68692058	Myh10	ENSMUSG00000020900
chr11	69008264	69008527	chr11	69007961	69009460	Pfas	ENSMUSG00000020899
chr11	69094807	69095054	chr11	69094217	69095716	Per1	ENSMUSG00000020893
chr11	69395463	69395507	chr11	69395132	69396631	Cyb5d1	ENSMUSG00000044795
chr11	69395463	69395507	chr11	69394487	69395986	Naa38	ENSMUSG00000059278
chr11	69395507	69395962	chr11	69395132	69396631	Cyb5d1	ENSMUSG00000044795
chr11	69395507	69395962	chr11	69394487	69395986	Naa38	ENSMUSG00000059278
chr11	69395962	69396116	chr11	69395132	69396631	Cyb5d1	ENSMUSG00000044795
chr11	69395962	69395986	chr11	69394487	69395986	Naa38	ENSMUSG00000059278
chr11	69672173	69672197	chr11	69671924	69673423	Eif4a1	ENSMUSG00000059796
chr11	69672197	69672674	chr11	69671924	69673423	Eif4a1	ENSMUSG00000059796
chr11	69672674	69672675	chr11	69671924	69673423	Eif4a1	ENSMUSG00000059796
chr11	69681585	69682022	chr11	69681585	69683084	Senp3	ENSMUSG00000005204
chr11	69758586	69759085	chr11	69758138	69759637	Polr2a	ENSMUSG00000005198
chr11	69901028	69901566	chr11	69900488	69901987	2810408A11Rik	ENSMUSG00000018570
chr11	69901028	69901566	chr11	69900072	69901571	Neurl4	ENSMUSG00000047284
chr11	69914029	69914369	chr11	69912888	69914387	Gps2	ENSMUSG00000023170
chr11	69921459	69921574	chr11	69921459	69922958	Eif5a	ENSMUSG00000078812
chr11	69980253	69980970	chr11	69980156	69981655	Ctdnep1	ENSMUSG00000018559
chr11	70451816	70451817	chr11	70450919	70452418	Med11	ENSMUSG00000018923
chr11	70451817	70452281	chr11	70450919	70452418	Med11	ENSMUSG00000018923
chr11	70452281	70452396	chr11	70450919	70452418	Med11	ENSMUSG00000018923
chr11	70647505	70647576	chr11	70646235	70647734	Rnf167	ENSMUSG00000040746
chr11	70647505	70647576	chr11	70646980	70648479	Slc25a11	ENSMUSG00000014606
chr11	70647638	70647734	chr11	70646235	70647734	Rnf167	ENSMUSG00000040746
chr11	70647638	70647919	chr11	70646980	70648479	Slc25a11	ENSMUSG00000014606
chr11	70700149	70700501	chr11	70699656	70701155	Inca1	ENSMUSG00000057054
chr11	70700149	70700501	chr11	70699548	70701047	Kif1c	ENSMUSG00000020821
chr11	74724171	74724426	chr11	74724171	74725670	Pafah1b1	ENSMUSG00000020745
chr11	74829993	74830321	chr11	74829920	74831419	Mnt	ENSMUSG00000000282
chr11	74830321	74830911	chr11	74829920	74831419	Mnt	ENSMUSG00000000282
chr11	74830911	74830939	chr11	74829920	74831419	Mnt	ENSMUSG00000000282
chr11	75178816	75179111	chr11	75178336	75179835	Ovca2	ENSMUSG00000038268
chr11	75461248	75461304	chr11	75460715	75462214	Tlcd2	ENSMUSG00000038217
chr11	75461304	75461685	chr11	75460715	75462214	Tlcd2	ENSMUSG00000038217
chr11	75461685	75461734	chr11	75460715	75462214	Tlcd2	ENSMUSG00000038217
chr11	75531720	75531823	chr11	75530694	75532193	Slc43a2	ENSMUSG00000038178
chr11	75532167	75532193	chr11	75530694	75532193	Slc43a2	ENSMUSG00000038178
chr11	75588002	75588364	chr11	75587097	75588596	Pitpna	ENSMUSG00000017781
chr11	75630527	75630800	chr11	75629988	75631487	Inpp5k	ENSMUSG00000006127
chr11	75630800	75630955	chr11	75629988	75631487	Inpp5k	ENSMUSG00000006127
chr11	75630955	75631215	chr11	75629988	75631487	Inpp5k	ENSMUSG00000006127
chr11	76243645	76243753	chr11	76243226	76244725	Glod4	ENSMUSG00000017286
chr11	76243645	76243753	chr11	76242715	76244214	Mrm3	ENSMUSG00000038046
chr11	76398641	76398735	chr11	76398641	76400140	Nxn	ENSMUSG00000020844
chr11	77492921	77493119	chr11	77492562	77494061	Git1	ENSMUSG00000011877
chr11	77515407	77515414	chr11	77514121	77515620	Abhd15	ENSMUSG00000000686
chr11	77763004	77763149	chr11	77762246	77763745	Myo18a	ENSMUSG00000000631
chr11	77981754	77982203	chr11	77981754	77983253	Phf12	ENSMUSG00000037791
chr11	77982203	77982257	chr11	77981754	77983253	Phf12	ENSMUSG00000037791
chr11	77982257	77982653	chr11	77981754	77983253	Phf12	ENSMUSG00000037791
chr11	78031796	78031947	chr11	78031280	78032779	Dhrs13	ENSMUSG00000020834
chr11	78301512	78301755	chr11	78300529	78302028	Spag5	ENSMUSG00000002055
chr11	83472618	83472685	chr11	83472086	83473585	Taf15	ENSMUSG00000020680
chr11	83472685	83473329	chr11	83472086	83473585	Taf15	ENSMUSG00000020680
chr11	83473329	83473335	chr11	83472086	83473585	Taf15	ENSMUSG00000020680
chr11	84513579	84513941	chr11	84513023	84514522	Aatf	ENSMUSG00000018697
chr11	86484446	86484456	chr11	86483657	86485156	Rnft1	ENSMUSG00000020521
chr11	86484456	86484885	chr11	86483657	86485156	Rnft1	ENSMUSG00000020521
chr11	86484885	86485093	chr11	86483657	86485156	Rnft1	ENSMUSG00000020521
chr11	87108835	87109165	chr11	87108209	87109708	Prr11	ENSMUSG00000020493
chr11	87108835	87109165	chr11	87108234	87109733	Ska2	ENSMUSG00000020492
chr11	87662885	87663059	chr11	87661722	87663221	Rnf43	ENSMUSG00000034177
chr11	93885455	93886131	chr11	93885267	93886766	Utp18	ENSMUSG00000054079
chr11	93885455	93886131	chr11	93884852	93886351	Mbtd1	ENSMUSG00000059474
chr11	94211113	94211368	chr11	94210454	94211953	Tob1	ENSMUSG00000037573
chr11	94211368	94211487	chr11	94210454	94211953	Tob1	ENSMUSG00000037573
chr11	94211487	94211519	chr11	94210454	94211953	Tob1	ENSMUSG00000037573
chr11	95041244	95041477	chr11	95040855	95042354	Pdk2	ENSMUSG00000038967
chr11	95309747	95309774	chr11	95309747	95311246	Kat7	ENSMUSG00000038909
chr11	95309774	95310311	chr11	95309747	95311246	Kat7	ENSMUSG00000038909
chr11	95310311	95310416	chr11	95309747	95311246	Kat7	ENSMUSG00000038909
chr11	95384329	95384412	chr11	95383692	95385191	Slc35b1	ENSMUSG00000020873
chr11	95384412	95384904	chr11	95383692	95385191	Slc35b1	ENSMUSG00000020873
chr11	95384904	95384907	chr11	95383692	95385191	Slc35b1	ENSMUSG00000020873
chr11	97187862	97188145	chr11	97187382	97188881	Kpnb1	ENSMUSG00000001440
chr11	97188145	97188771	chr11	97187382	97188881	Kpnb1	ENSMUSG00000001440
chr11	97188771	97188837	chr11	97187382	97188881	Kpnb1	ENSMUSG00000001440
chr11	97702600	97702811	chr11	97702399	97703898	Psmb3	ENSMUSG00000069744
chr11	97744661	97744671	chr11	97744205	97745704	Pip4k2b	ENSMUSG00000018547
chr11	100319656	100319728	chr11	100318885	100320384	Eif1	ENSMUSG00000035530
chr11	100319728	100320384	chr11	100318885	100320384	Eif1	ENSMUSG00000035530
chr11	100527752	100528069	chr11	100527501	100529000	Acly	ENSMUSG00000020917
chr11	100939120	100939426	chr11	100939041	100940540	Stat3	ENSMUSG00000004040
chr11	100939426	100939682	chr11	100939041	100940540	Stat3	ENSMUSG00000004040
chr11	100939682	100939954	chr11	100939041	100940540	Stat3	ENSMUSG00000004040
chr11	101119638	101119960	chr11	101119394	101120893	Retreg3	ENSMUSG00000017802
chr11	101119638	101119960	chr11	101118938	101120437	Tubg1	ENSMUSG00000035198
chr11	101551959	101552110	chr11	101551456	101552955	Brca1	ENSMUSG00000017146
chr11	101551959	101552110	chr11	101551149	101552648	Nbr1	ENSMUSG00000017119
chr11	101552110	101552846	chr11	101551456	101552955	Brca1	ENSMUSG00000017146
chr11	101552110	101552648	chr11	101551149	101552648	Nbr1	ENSMUSG00000017119
chr11	101552846	101552857	chr11	101551456	101552955	Brca1	ENSMUSG00000017146
chr11	103267584	103267639	chr11	103266973	103268472	Map3k14	ENSMUSG00000020941
chr11	106084189	106084506	chr11	106083613	106085112	Map3k3	ENSMUSG00000020700
chr11	106216361	106217338	chr11	106215845	106217344	Ccdc47	ENSMUSG00000078622
chr11	106216361	106217338	chr11	106215926	106217425	Ddx42	ENSMUSG00000020705
chr11	106272564	106273139	chr11	106272473	106273972	Smarcd2	ENSMUSG00000078619
chr11	106788686	106788966	chr11	106788686	106790185	Ddx5	ENSMUSG00000020719
chr11	106788252	106788966	chr11	106788252	106789751	Cep95	ENSMUSG00000018372
chr11	106788966	106789243	chr11	106788686	106790185	Ddx5	ENSMUSG00000020719
chr11	106788966	106789243	chr11	106788252	106789751	Cep95	ENSMUSG00000018372
chr11	106789243	106789272	chr11	106788686	106790185	Ddx5	ENSMUSG00000020719
chr11	106789243	106789272	chr11	106788252	106789751	Cep95	ENSMUSG00000018372
chr11	109425652	109426100	chr11	109424946	109426445	Amz2	ENSMUSG00000020610
chr11	109611468	109611480	chr11	109611468	109612967	Wipi1	ENSMUSG00000041895
chr11	109611480	109611985	chr11	109611468	109612967	Wipi1	ENSMUSG00000041895
chr11	109611985	109612162	chr11	109611468	109612967	Wipi1	ENSMUSG00000041895
chr11	113684184	113684451	chr11	113683656	113685155	Fam104a	ENSMUSG00000041629
chr11	113684184	113684451	chr11	113683412	113684911	D11Wsu47e	ENSMUSG00000041623
chr11	115062486	115062549	chr11	115061678	115063177	Cd300e	ENSMUSG00000048498
chr11	115187364	115187722	chr11	115187360	115188859	Nat9	ENSMUSG00000015542
chr11	115187364	115187722	chr11	115186487	115187986	Tmem104	ENSMUSG00000045980
chr11	115276970	115277245	chr11	115276551	115278050	Fdxr	ENSMUSG00000018861
chr11	115475021	115475168	chr11	115474667	115476166	Armc7	ENSMUSG00000057219
chr11	115536299	115536488	chr11	115535777	115537276	Sumo2	ENSMUSG00000020738
chr11	115628187	115628436	chr11	115627796	115629295	Slc25a19	ENSMUSG00000020744
chr11	115813703	115813724	chr11	115813140	115814639	Caskin2	ENSMUSG00000034471
chr11	115813724	115814142	chr11	115813140	115814639	Caskin2	ENSMUSG00000034471
chr11	115813724	115814142	chr11	115813724	115815223	Tsen54	ENSMUSG00000020781
chr11	115814142	115814325	chr11	115813140	115814639	Caskin2	ENSMUSG00000034471
chr11	115814142	115814325	chr11	115813724	115815223	Tsen54	ENSMUSG00000020781
chr11	115814674	115814701	chr11	115813724	115815223	Tsen54	ENSMUSG00000020781
chr11	115933535	115933820	chr11	115932978	115934477	Recql5	ENSMUSG00000020752
chr11	115933535	115933781	chr11	115932282	115933781	Sap30bp	ENSMUSG00000020755
chr11	116030126	116030189	chr11	116029322	116030821	Unk	ENSMUSG00000020770
chr11	116030189	116030821	chr11	116029322	116030821	Unk	ENSMUSG00000020770
chr11	116843436	116843622	chr11	116842950	116844449	Jmjd6	ENSMUSG00000056962
chr11	116843436	116843622	chr11	116842278	116843777	Mettl23	ENSMUSG00000090266
chr11	116853220	116853766	chr11	116852595	116854094	Srsf2	ENSMUSG00000034120
chr11	117653859	117654150	chr11	117653289	117654788	Tnrc6c	ENSMUSG00000025571
chr11	117654150	117654633	chr11	117653289	117654788	Tnrc6c	ENSMUSG00000025571
chr11	117654633	117654643	chr11	117653289	117654788	Tnrc6c	ENSMUSG00000025571
chr11	118248270	118248928	chr11	118248093	118249592	Cyth1	ENSMUSG00000017132
chr11	118289745	118290096	chr11	118289745	118291244	Usp36	ENSMUSG00000033909
chr11	118290096	118290506	chr11	118289745	118291244	Usp36	ENSMUSG00000033909
chr11	118290506	118290507	chr11	118289745	118291244	Usp36	ENSMUSG00000033909
chr11	118419029	118419212	chr11	118418587	118420086	Cant1	ENSMUSG00000025575
chr11	119040905	119041262	chr11	119040470	119041969	Cbx8	ENSMUSG00000025578
chr11	119041262	119041475	chr11	119040470	119041969	Cbx8	ENSMUSG00000025578
chr11	119041475	119041847	chr11	119040470	119041969	Cbx8	ENSMUSG00000025578
chr11	120151296	120151458	chr11	120150847	120152346	Slc38a10	ENSMUSG00000061306
chr11	120232401	120232699	chr11	120231947	120233446	Bahcc1	ENSMUSG00000039741
chr11	120453001	120453409	chr11	120453001	120454500	Pde6g	ENSMUSG00000025386
chr11	120453469	120453652	chr11	120453001	120454500	Pde6g	ENSMUSG00000025386
chr11	120453773	120453777	chr11	120453001	120454500	Pde6g	ENSMUSG00000025386
chr11	120573017	120573448	chr11	120572754	120574253	P4hb	ENSMUSG00000025130
chr11	120727149	120727227	chr11	120726782	120728281	Dcxr	ENSMUSG00000039450
chr11	120824075	120824212	chr11	120824048	120825547	Fasn	ENSMUSG00000025153
chr11	120824212	120824586	chr11	120824048	120825547	Fasn	ENSMUSG00000025153
chr11	120824586	120824659	chr11	120824048	120825547	Fasn	ENSMUSG00000025153
chr11	121203867	121204091	chr11	121203433	121204932	Hexdc	ENSMUSG00000039307
chr11	121204212	121204718	chr11	121204212	121205711	Ogfod3	ENSMUSG00000025169
chr11	121204091	121204718	chr11	121203433	121204932	Hexdc	ENSMUSG00000039307
chr11	121204718	121204783	chr11	121204212	121205711	Ogfod3	ENSMUSG00000025169
chr11	121204718	121204783	chr11	121203433	121204932	Hexdc	ENSMUSG00000039307
chr11	121204783	121204792	chr11	121204212	121205711	Ogfod3	ENSMUSG00000025169
chr11	121204783	121204792	chr11	121203433	121204932	Hexdc	ENSMUSG00000039307
chr11	121204792	121204996	chr11	121204212	121205711	Ogfod3	ENSMUSG00000025169
chr11	121204792	121204932	chr11	121203433	121204932	Hexdc	ENSMUSG00000039307
chr11	121236644	121236725	chr11	121236253	121237752	Narf	ENSMUSG00000000056
chr11	121236725	121237281	chr11	121236253	121237752	Narf	ENSMUSG00000000056
chr11	121237281	121237682	chr11	121236253	121237752	Narf	ENSMUSG00000000056
chr12	3309470	3310174	chr12	3309470	3310969	Rab10	ENSMUSG00000020671
chr12	3806077	3806479	chr12	3805007	3806506	Dnmt3a	ENSMUSG00000020661
chr12	4233795	4234545	chr12	4233795	4235294	Cenpo	ENSMUSG00000020652
chr12	4233764	4234526	chr12	4233027	4234526	Ptrhd1	ENSMUSG00000096199
chr12	4907206	4907645	chr12	4907206	4908705	Ubxn2a	ENSMUSG00000020634
chr12	8208180	8208517	chr12	8207107	8208606	Ldah	ENSMUSG00000037669
chr12	8500081	8500145	chr12	8499510	8501009	Rhob	ENSMUSG00000054364
chr12	8921629	8921819	chr12	8920664	8922163	Laptm4a	ENSMUSG00000020585
chr12	16894553	16894801	chr12	16893895	16895394	Rock2	ENSMUSG00000020580
chr12	16894801	16895073	chr12	16893895	16895394	Rock2	ENSMUSG00000020580
chr12	16895073	16895106	chr12	16893895	16895394	Rock2	ENSMUSG00000020580
chr12	17544643	17544656	chr12	17543794	17545293	Odc1	ENSMUSG00000011179
chr12	17544761	17545293	chr12	17543794	17545293	Odc1	ENSMUSG00000011179
chr12	17690439	17690758	chr12	17689856	17691355	Hpcal1	ENSMUSG00000071379
chr12	21285966	21286271	chr12	21285785	21287284	Itgb1bp1	ENSMUSG00000062352
chr12	24572098	24572499	chr12	24571283	24572782	Grhl1	ENSMUSG00000020656
chr12	24651246	24651267	chr12	24650274	24651773	Klf11	ENSMUSG00000020653
chr12	24651267	24651761	chr12	24650274	24651773	Klf11	ENSMUSG00000020653
chr12	24651761	24651773	chr12	24650274	24651773	Klf11	ENSMUSG00000020653
chr12	30911676	30912103	chr12	30911090	30912589	Acp1	ENSMUSG00000044573
chr12	30911676	30912103	chr12	30910668	30912167	Sh3yl1	ENSMUSG00000020669
chr12	31499329	31499516	chr12	31499117	31500616	Cbll1	ENSMUSG00000020659
chr12	31499516	31499785	chr12	31499117	31500616	Cbll1	ENSMUSG00000020659
chr12	31499785	31499921	chr12	31499117	31500616	Cbll1	ENSMUSG00000020659
chr12	31499947	31500172	chr12	31499117	31500616	Cbll1	ENSMUSG00000020659
chr12	31654544	31654585	chr12	31654327	31655826	Dus4l	ENSMUSG00000020648
chr12	31654544	31654585	chr12	31653869	31655368	Cog5	ENSMUSG00000035933
chr12	31654585	31655314	chr12	31654327	31655826	Dus4l	ENSMUSG00000020648
chr12	31654585	31655314	chr12	31653869	31655368	Cog5	ENSMUSG00000035933
chr12	31655314	31655353	chr12	31654327	31655826	Dus4l	ENSMUSG00000020648
chr12	31655314	31655353	chr12	31653869	31655368	Cog5	ENSMUSG00000035933
chr12	31950457	31950955	chr12	31950036	31951535	Hbp1	ENSMUSG00000002996
chr12	33147227	33147573	chr12	33146693	33148192	Atxn7l1	ENSMUSG00000020564
chr12	33429481	33429902	chr12	33428635	33430134	Twistnb	ENSMUSG00000020561
chr12	35535091	35535311	chr12	35534539	35536038	Ahr	ENSMUSG00000019256
chr12	44209931	44210244	chr12	44209827	44211326	Dnajb9	ENSMUSG00000014905
chr12	52503619	52503785	chr12	52502972	52504471	Arhgap5	ENSMUSG00000035133
chr12	52503828	52504118	chr12	52502972	52504471	Arhgap5	ENSMUSG00000035133
chr12	55080105	55080526	chr12	55079611	55081110	2700097O09Rik	ENSMUSG00000062198
chr12	55080105	55080526	chr12	55079262	55080761	Srp54a	ENSMUSG00000073079
chr12	59013433	59013670	chr12	59012393	59013892	Gemin2	ENSMUSG00000060121
chr12	59219739	59220146	chr12	59219226	59220725	Fbxo33	ENSMUSG00000035329
chr12	65073671	65074006	chr12	65073508	65075007	Fkbp3	ENSMUSG00000020949
chr12	69892818	69893113	chr12	69891614	69893113	Atl1	ENSMUSG00000021066
chr12	69892818	69893179	chr12	69892701	69894200	Map4k5	ENSMUSG00000034761
chr12	71015656	71015911	chr12	71014990	71016489	Arid4a	ENSMUSG00000048118
chr12	72084798	72084862	chr12	72084589	72086088	Jkamp	ENSMUSG00000005078
chr12	72085098	72086025	chr12	72084940	72086439	L3hypdh	ENSMUSG00000019718
chr12	72085098	72086025	chr12	72084589	72086088	Jkamp	ENSMUSG00000005078
chr12	72086075	72086104	chr12	72084940	72086439	L3hypdh	ENSMUSG00000019718
chr12	72086075	72086088	chr12	72084589	72086088	Jkamp	ENSMUSG00000005078
chr12	72086104	72086354	chr12	72084940	72086439	L3hypdh	ENSMUSG00000019718
chr12	72086354	72086356	chr12	72084940	72086439	L3hypdh	ENSMUSG00000019718
chr12	73286675	73286699	chr12	73286211	73287710	Trmt5	ENSMUSG00000034442
chr12	73286675	73286699	chr12	73285779	73287278	Slc38a6	ENSMUSG00000044712
chr12	73286699	73287066	chr12	73286211	73287710	Trmt5	ENSMUSG00000034442
chr12	73286699	73287066	chr12	73285779	73287278	Slc38a6	ENSMUSG00000044712
chr12	73287066	73287071	chr12	73286211	73287710	Trmt5	ENSMUSG00000034442
chr12	73287066	73287071	chr12	73285779	73287278	Slc38a6	ENSMUSG00000044712
chr12	78226240	78226292	chr12	78225379	78226878	Gphn	ENSMUSG00000047454
chr12	78226292	78226700	chr12	78225379	78226878	Gphn	ENSMUSG00000047454
chr12	78748813	78749167	chr12	78747907	78749406	Mpp5	ENSMUSG00000021112
chr12	78861547	78861582	chr12	78861139	78862638	Atp6v1d	ENSMUSG00000021114
chr12	78861547	78861582	chr12	78860819	78862318	Eif2s1	ENSMUSG00000021116
chr12	78861582	78862090	chr12	78861139	78862638	Atp6v1d	ENSMUSG00000021114
chr12	78861582	78862090	chr12	78860819	78862318	Eif2s1	ENSMUSG00000021116
chr12	78862090	78862231	chr12	78861139	78862638	Atp6v1d	ENSMUSG00000021114
chr12	78862090	78862231	chr12	78860819	78862318	Eif2s1	ENSMUSG00000021116
chr12	80259944	80260293	chr12	80259872	80261371	Actn1	ENSMUSG00000015143
chr12	80260293	80260655	chr12	80259872	80261371	Actn1	ENSMUSG00000015143
chr12	80260655	80260687	chr12	80259872	80261371	Actn1	ENSMUSG00000015143
chr12	81594972	81594976	chr12	81594509	81596008	Med6	ENSMUSG00000002679
chr12	81594976	81595342	chr12	81594509	81596008	Med6	ENSMUSG00000002679
chr12	81595342	81595351	chr12	81594509	81596008	Med6	ENSMUSG00000002679
chr12	83921560	83922156	chr12	83921435	83922934	Numb	ENSMUSG00000021224
chr12	84451018	84451036	chr12	84450505	84452004	Aldh6a1	ENSMUSG00000021238
chr12	84451018	84451036	chr12	84450422	84451921	Lin52	ENSMUSG00000085793
chr12	84451036	84451458	chr12	84450505	84452004	Aldh6a1	ENSMUSG00000021238
chr12	84451036	84451458	chr12	84450422	84451921	Lin52	ENSMUSG00000085793
chr12	84451458	84451524	chr12	84450505	84452004	Aldh6a1	ENSMUSG00000021238
chr12	84451458	84451524	chr12	84450422	84451921	Lin52	ENSMUSG00000085793
chr12	84772690	84773002	chr12	84772653	84774152	Npc2	ENSMUSG00000021242
chr12	84772690	84773002	chr12	84772251	84773750	Isca2	ENSMUSG00000021241
chr12	84773002	84773254	chr12	84772653	84774152	Npc2	ENSMUSG00000021242
chr12	84773002	84773254	chr12	84772251	84773750	Isca2	ENSMUSG00000021241
chr12	84773254	84773444	chr12	84772653	84774152	Npc2	ENSMUSG00000021242
chr12	84773254	84773444	chr12	84772251	84773750	Isca2	ENSMUSG00000021241
chr12	85747029	85747038	chr12	85745539	85747038	Flvcr2	ENSMUSG00000034258
chr12	85824575	85825029	chr12	85824051	85825550	Erg28	ENSMUSG00000021252
chr12	85824575	85825029	chr12	85823659	85825158	Ttll5	ENSMUSG00000012609
chr12	86726028	86726226	chr12	86725961	86727460	Angel1	ENSMUSG00000021257
chr12	86726226	86726475	chr12	86725961	86727460	Angel1	ENSMUSG00000021257
chr12	86726475	86726506	chr12	86725961	86727460	Angel1	ENSMUSG00000021257
chr12	87147273	87147461	chr12	87146165	87147664	Gstz1	ENSMUSG00000021033
chr12	87147469	87147989	chr12	87147469	87148968	Pomt2	ENSMUSG00000034126
chr12	87147461	87147664	chr12	87146165	87147664	Gstz1	ENSMUSG00000021033
chr12	87147989	87147995	chr12	87147469	87148968	Pomt2	ENSMUSG00000034126
chr12	87266395	87266658	chr12	87265757	87267256	Vipas39	ENSMUSG00000021038
chr12	87266395	87266658	chr12	87265479	87266978	Ahsa1	ENSMUSG00000021037
chr12	91589988	91590075	chr12	91589988	91591487	Gtf2a1	ENSMUSG00000020962
chr12	101083492	101083674	chr12	101083203	101084702	Ppp4r3a	ENSMUSG00000041846
chr12	101975698	101975971	chr12	101974988	101976487	Cpsf2	ENSMUSG00000041781
chr12	102439785	102439922	chr12	102439314	102440813	Lgmn	ENSMUSG00000021190
chr12	102555093	102555468	chr12	102553969	102555468	Chga	ENSMUSG00000021194
chr12	102743746	102744011	chr12	102743162	102744661	Moap1	ENSMUSG00000096458
chr12	102743746	102744011	chr12	102742762	102744261	Tmem251	ENSMUSG00000046675
chr12	103388662	103389181	chr12	103387682	103389181	Otub2	ENSMUSG00000021203
chr12	105032536	105032662	chr12	105031688	105033187	Glrx5	ENSMUSG00000021102
chr12	108275314	108275516	chr12	108274926	108276425	Ccdc85c	ENSMUSG00000084883
chr12	108275516	108275873	chr12	108274926	108276425	Ccdc85c	ENSMUSG00000084883
chr12	108275873	108276042	chr12	108274926	108276425	Ccdc85c	ENSMUSG00000084883
chr12	108334109	108334567	chr12	108333381	108334880	Cyp46a1	ENSMUSG00000021259
chr12	108792364	108793196	chr12	108791973	108793472	Yy1	ENSMUSG00000021264
chr12	110446341	110447068	chr12	110446120	110447619	Ppp2r5c	ENSMUSG00000017843
chr12	110889157	110889371	chr12	110888646	110890145	Cinp	ENSMUSG00000021276
chr12	110889157	110889371	chr12	110888264	110889763	Tecpr2	ENSMUSG00000021275
chr12	111377386	111377904	chr12	111377219	111378718	Cdc42bpb	ENSMUSG00000021279
chr12	112644080	112644411	chr12	112643679	112645178	Siva1	ENSMUSG00000064326
chr12	112644411	112644660	chr12	112643679	112645178	Siva1	ENSMUSG00000064326
chr12	112644660	112644719	chr12	112643679	112645178	Siva1	ENSMUSG00000064326
chr12	112644719	112645009	chr12	112643679	112645178	Siva1	ENSMUSG00000064326
chr12	112645009	112645178	chr12	112643679	112645178	Siva1	ENSMUSG00000064326
chr12	112808420	112808850	chr12	112807937	112809436	Clba1	ENSMUSG00000037594
chr12	112828924	112829726	chr12	112828924	112830423	Cdca4	ENSMUSG00000047832
chr12	113000706	113000855	chr12	113000205	113001704	Brf1	ENSMUSG00000011158
chr12	113000855	113001122	chr12	113000205	113001704	Brf1	ENSMUSG00000011158
chr12	113001122	113001123	chr12	113000205	113001704	Brf1	ENSMUSG00000011158
chr12	113156120	113156357	chr12	113155421	113156920	Tedc1	ENSMUSG00000037466
chr12	116280779	116281586	chr12	116280196	116281695	Esyt2	ENSMUSG00000021171
chr12	118301521	118301564	chr12	118300941	118302440	Sp4	ENSMUSG00000025323
chr12	118301564	118302440	chr12	118300941	118302440	Sp4	ENSMUSG00000025323
chr13	8885517	8885538	chr13	8884501	8886000	Idi1	ENSMUSG00000058258
chr13	8885538	8885860	chr13	8884501	8886000	Idi1	ENSMUSG00000058258
chr13	8885860	8885910	chr13	8884501	8886000	Idi1	ENSMUSG00000058258
chr13	12394979	12395025	chr13	12394027	12395526	Heatr1	ENSMUSG00000050244
chr13	12395025	12395376	chr13	12394027	12395526	Heatr1	ENSMUSG00000050244
chr13	12395376	12395429	chr13	12394027	12395526	Heatr1	ENSMUSG00000050244
chr13	14063073	14063101	chr13	14062989	14064488	Ggps1	ENSMUSG00000021302
chr13	14063073	14063101	chr13	14062232	14063731	Arid4b	ENSMUSG00000039219
chr13	14063101	14063451	chr13	14062989	14064488	Ggps1	ENSMUSG00000021302
chr13	14063101	14063451	chr13	14062232	14063731	Arid4b	ENSMUSG00000039219
chr13	14063451	14063686	chr13	14062989	14064488	Ggps1	ENSMUSG00000021302
chr13	14063451	14063686	chr13	14062232	14063731	Arid4b	ENSMUSG00000039219
chr13	17694938	17694939	chr13	17694192	17695691	Mplkip	ENSMUSG00000012429
chr13	17695054	17695359	chr13	17695054	17696553	Sugct	ENSMUSG00000055137
chr13	17694939	17695359	chr13	17694192	17695691	Mplkip	ENSMUSG00000012429
chr13	17695359	17695394	chr13	17695054	17696553	Sugct	ENSMUSG00000055137
chr13	17695359	17695394	chr13	17694192	17695691	Mplkip	ENSMUSG00000012429
chr13	17804598	17804651	chr13	17804598	17806097	Cdk13	ENSMUSG00000041297
chr13	17804978	17805315	chr13	17804598	17806097	Cdk13	ENSMUSG00000041297
chr13	17805315	17805446	chr13	17804598	17806097	Cdk13	ENSMUSG00000041297
chr13	17805446	17805530	chr13	17804598	17806097	Cdk13	ENSMUSG00000041297
chr13	17805589	17805890	chr13	17804598	17806097	Cdk13	ENSMUSG00000041297
chr13	22043047	22043582	chr13	22042445	22043944	H2ac11	ENSMUSG00000069301
chr13	22043047	22043582	chr13	22042214	22043713	H2bc11	ENSMUSG00000069300
chr13	23368942	23369208	chr13	23368709	23370208	Zfp322a	ENSMUSG00000046351
chr13	23698413	23698662	chr13	23697955	23699454	H4c3	ENSMUSG00000060678
chr13	23698945	23699243	chr13	23697955	23699454	H4c3	ENSMUSG00000060678
chr13	23761241	23761378	chr13	23760731	23762230	H4c1	ENSMUSG00000060093
chr13	24281078	24281605	chr13	24280296	24281795	Carmil1	ENSMUSG00000021338
chr13	24800724	24800870	chr13	24800657	24802156	BC005537	ENSMUSG00000019132
chr13	24800870	24801224	chr13	24800657	24802156	BC005537	ENSMUSG00000019132
chr13	24801224	24801595	chr13	24800657	24802156	BC005537	ENSMUSG00000019132
chr13	29986240	29986612	chr13	29985564	29987063	E2f3	ENSMUSG00000016477
chr13	36117567	36117860	chr13	36117027	36118526	Lyrm4	ENSMUSG00000046573
chr13	36117567	36117860	chr13	36116412	36117911	Fars2	ENSMUSG00000021420
chr13	41249340	41249861	chr13	41248844	41250343	Smim13	ENSMUSG00000091264
chr13	41249861	41250166	chr13	41248844	41250343	Smim13	ENSMUSG00000091264
chr13	41250166	41250184	chr13	41248844	41250343	Smim13	ENSMUSG00000091264
chr13	41605421	41605842	chr13	41604907	41606406	Tmem170b	ENSMUSG00000087370
chr13	43559820	43560293	chr13	43559692	43561191	Mcur1	ENSMUSG00000021371
chr13	46727641	46728072	chr13	46727441	46728940	Nup153	ENSMUSG00000021374
chr13	47043057	47043153	chr13	47042499	47043998	Kdm1b	ENSMUSG00000038080
chr13	47043153	47043773	chr13	47042499	47043998	Kdm1b	ENSMUSG00000038080
chr13	47043773	47043801	chr13	47042499	47043998	Kdm1b	ENSMUSG00000038080
chr13	49341143	49341149	chr13	49340585	49342084	Bicd2	ENSMUSG00000037933
chr13	49341149	49341559	chr13	49340585	49342084	Bicd2	ENSMUSG00000037933
chr13	49341559	49341637	chr13	49340585	49342084	Bicd2	ENSMUSG00000037933
chr13	49682038	49682482	chr13	49681100	49682599	Iars	ENSMUSG00000037851
chr13	51171016	51171521	chr13	51170022	51171521	Nxnl2	ENSMUSG00000021396
chr13	54693616	54693622	chr13	54693408	54694907	Rnf44	ENSMUSG00000034928
chr13	54693622	54694562	chr13	54693408	54694907	Rnf44	ENSMUSG00000034928
chr13	54694562	54694615	chr13	54693408	54694907	Rnf44	ENSMUSG00000034928
chr13	54788872	54788960	chr13	54788377	54789876	Tspan17	ENSMUSG00000025875
chr13	54788960	54789418	chr13	54788377	54789876	Tspan17	ENSMUSG00000025875
chr13	54789418	54789477	chr13	54788377	54789876	Tspan17	ENSMUSG00000025875
chr13	55444709	55444724	chr13	55444072	55445571	Grk6	ENSMUSG00000074886
chr13	55444724	55444942	chr13	55444072	55445571	Grk6	ENSMUSG00000074886
chr13	55444942	55445349	chr13	55444072	55445571	Grk6	ENSMUSG00000074886
chr13	55445519	55445571	chr13	55444072	55445571	Grk6	ENSMUSG00000074886
chr13	55536534	55536679	chr13	55536159	55537658	Ddx41	ENSMUSG00000021494
chr13	58401796	58402178	chr13	58401248	58402747	Rmi1	ENSMUSG00000035367
chr13	58402178	58402534	chr13	58401248	58402747	Rmi1	ENSMUSG00000035367
chr13	58402534	58402747	chr13	58401248	58402747	Rmi1	ENSMUSG00000035367
chr13	62964776	62965018	chr13	62963893	62965392	Aopep	ENSMUSG00000021458
chr13	62965018	62965195	chr13	62963893	62965392	Aopep	ENSMUSG00000021458
chr13	62965195	62965362	chr13	62963893	62965392	Aopep	ENSMUSG00000021458
chr13	64153027	64153295	chr13	64152703	64154202	Zfp367	ENSMUSG00000044934
chr13	64153295	64153599	chr13	64152703	64154202	Zfp367	ENSMUSG00000044934
chr13	64153599	64153611	chr13	64152703	64154202	Zfp367	ENSMUSG00000044934
chr13	67483847	67484163	chr13	67483759	67485258	Zfp874b	ENSMUSG00000059839
chr13	67637592	67637889	chr13	67637270	67638769	Gm49345	ENSMUSG00000114923
chr13	67637592	67637889	chr13	67637292	67638791	Zfp729a	ENSMUSG00000021510
chr13	69534463	69534469	chr13	69534118	69535617	Tent4a	ENSMUSG00000034575
chr13	69534469	69534985	chr13	69534118	69535617	Tent4a	ENSMUSG00000034575
chr13	69534985	69535112	chr13	69534118	69535617	Tent4a	ENSMUSG00000034575
chr13	69611049	69611399	chr13	69610943	69612442	Srd5a1	ENSMUSG00000021594
chr13	69611464	69611794	chr13	69610943	69612442	Srd5a1	ENSMUSG00000021594
chr13	73328399	73328621	chr13	73328043	73329542	Ndufs6	ENSMUSG00000021606
chr13	73328399	73328621	chr13	73327513	73329012	Mrpl36	ENSMUSG00000021607
chr13	75707191	75707256	chr13	75705757	75707256	Ell2	ENSMUSG00000001542
chr13	81632767	81633292	chr13	81632655	81634154	Adgrv1	ENSMUSG00000069170
chr13	81657364	81657619	chr13	81656663	81658162	Lysmd3	ENSMUSG00000035840
chr13	81657685	81657944	chr13	81656663	81658162	Lysmd3	ENSMUSG00000035840
chr13	91460472	91460535	chr13	91459283	91460782	Ssbp2	ENSMUSG00000003992
chr13	91460535	91460690	chr13	91459283	91460782	Ssbp2	ENSMUSG00000003992
chr13	91460690	91460739	chr13	91459283	91460782	Ssbp2	ENSMUSG00000003992
chr13	92131593	92131614	chr13	92131157	92132656	Rasgrf2	ENSMUSG00000021708
chr13	92131614	92132118	chr13	92131157	92132656	Rasgrf2	ENSMUSG00000021708
chr13	92132118	92132292	chr13	92131157	92132656	Rasgrf2	ENSMUSG00000021708
chr13	92354536	92355188	chr13	92354504	92356003	Msh3	ENSMUSG00000014850
chr13	92354536	92355188	chr13	92353726	92355225	Dhfr	ENSMUSG00000021707
chr13	92355188	92355438	chr13	92354504	92356003	Msh3	ENSMUSG00000014850
chr13	92355188	92355225	chr13	92353726	92355225	Dhfr	ENSMUSG00000021707
chr13	92530563	92530568	chr13	92530369	92531868	Zfyve16	ENSMUSG00000021706
chr13	92530568	92530918	chr13	92530369	92531868	Zfyve16	ENSMUSG00000021706
chr13	92530918	92531197	chr13	92530369	92531868	Zfyve16	ENSMUSG00000021706
chr13	96542494	96542711	chr13	96542080	96543579	Polk	ENSMUSG00000021668
chr13	96542494	96542711	chr13	96541618	96543117	Col4a3bp	ENSMUSG00000021669
chr13	98263093	98263735	chr13	98262542	98264041	Utp15	ENSMUSG00000041747
chr13	98263093	98263573	chr13	98262074	98263573	Ankra2	ENSMUSG00000021661
chr13	100650711	100650820	chr13	100650552	100652051	Rad17	ENSMUSG00000021635
chr13	100650711	100650820	chr13	100649979	100651478	Ak6	ENSMUSG00000078941
chr13	100650711	100650820	chr13	100650579	100652078	Taf9	ENSMUSG00000052293
chr13	100650820	100651344	chr13	100650552	100652051	Rad17	ENSMUSG00000021635
chr13	100650820	100651344	chr13	100649979	100651478	Ak6	ENSMUSG00000078941
chr13	100650820	100651344	chr13	100650579	100652078	Taf9	ENSMUSG00000052293
chr13	100651344	100651560	chr13	100650552	100652051	Rad17	ENSMUSG00000021635
chr13	100651344	100651478	chr13	100649979	100651478	Ak6	ENSMUSG00000078941
chr13	100651344	100651560	chr13	100650579	100652078	Taf9	ENSMUSG00000052293
chr13	103774612	103774642	chr13	103774109	103775608	Srek1	ENSMUSG00000032621
chr13	106936541	106937058	chr13	106936459	106937958	Ipo11	ENSMUSG00000042590
chr13	106946837	106947034	chr13	106946127	106947626	Dimt1	ENSMUSG00000021692
chr13	106947034	106947189	chr13	106946127	106947626	Dimt1	ENSMUSG00000021692
chr13	106947189	106947203	chr13	106946127	106947626	Dimt1	ENSMUSG00000021692
chr13	107890088	107890099	chr13	107889565	107891064	Zswim6	ENSMUSG00000032846
chr13	107890099	107890601	chr13	107889565	107891064	Zswim6	ENSMUSG00000032846
chr13	107890601	107890625	chr13	107889565	107891064	Zswim6	ENSMUSG00000032846
chr13	111489698	111490199	chr13	111489612	111491111	Gpbp1	ENSMUSG00000032745
chr13	111490271	111490289	chr13	111489612	111491111	Gpbp1	ENSMUSG00000032745
chr13	111490289	111490579	chr13	111489612	111491111	Gpbp1	ENSMUSG00000032745
chr13	111490579	111490608	chr13	111489612	111491111	Gpbp1	ENSMUSG00000032745
chr13	112463667	112464057	chr13	112463070	112464569	Il6st	ENSMUSG00000021756
chr13	112464057	112464290	chr13	112463070	112464569	Il6st	ENSMUSG00000021756
chr13	112464290	112464365	chr13	112463070	112464569	Il6st	ENSMUSG00000021756
chr13	112800739	112801062	chr13	112799792	112801291	Plpp1	ENSMUSG00000021759
chr13	112927412	112927622	chr13	112926899	112928398	Mtrex	ENSMUSG00000016018
chr13	112927412	112927622	chr13	112926454	112927953	Dhx29	ENSMUSG00000042426
chr13	119690041	119690054	chr13	119689379	119690878	Hmgcs1	ENSMUSG00000093930
chr13	119690054	119690291	chr13	119689379	119690878	Hmgcs1	ENSMUSG00000093930
chr13	119690291	119690395	chr13	119689379	119690878	Hmgcs1	ENSMUSG00000093930
chr13	119790919	119791153	chr13	119790390	119791889	Zfp131	ENSMUSG00000094870
chr14	16365058	16365374	chr14	16364179	16365678	Top2b	ENSMUSG00000017485
chr14	16365651	16365678	chr14	16364179	16365678	Top2b	ENSMUSG00000017485
chr14	18238628	18239522	chr14	18238628	18240127	Nr1d2	ENSMUSG00000021775
chr14	18239522	18239711	chr14	18238628	18240127	Nr1d2	ENSMUSG00000021775
chr14	20734291	20734677	chr14	20734063	20735562	Ndst2	ENSMUSG00000039308
chr14	20929093	20929130	chr14	20928398	20929897	Vcl	ENSMUSG00000021823
chr14	20929130	20929346	chr14	20928398	20929897	Vcl	ENSMUSG00000021823
chr14	20929346	20929412	chr14	20928398	20929897	Vcl	ENSMUSG00000021823
chr14	30715341	30715348	chr14	30713849	30715348	Sfmbt1	ENSMUSG00000006527
chr14	31018870	31018970	chr14	31018653	31020152	Gnl3	ENSMUSG00000042354
chr14	31018870	31018970	chr14	31018138	31019637	Pbrm1	ENSMUSG00000042323
chr14	31128932	31129091	chr14	31128457	31129956	Smim4	ENSMUSG00000058351
chr14	31251075	31251129	chr14	31250818	31252317	Phf7	ENSMUSG00000021902
chr14	31251075	31251129	chr14	31250450	31251949	Bap1	ENSMUSG00000021901
chr14	31251129	31251688	chr14	31250818	31252317	Phf7	ENSMUSG00000021902
chr14	31251129	31251688	chr14	31250450	31251949	Bap1	ENSMUSG00000021901
chr14	31251688	31252026	chr14	31250818	31252317	Phf7	ENSMUSG00000021902
chr14	31251688	31251949	chr14	31250450	31251949	Bap1	ENSMUSG00000021901
chr14	31336532	31337002	chr14	31335638	31337137	Capn7	ENSMUSG00000021893
chr14	32159811	32160162	chr14	32158865	32160364	Ncoa4	ENSMUSG00000056234
chr14	33446795	33446913	chr14	33446659	33448158	Mapk8	ENSMUSG00000021936
chr14	33446913	33447459	chr14	33446659	33448158	Mapk8	ENSMUSG00000021936
chr14	33447459	33447697	chr14	33446659	33448158	Mapk8	ENSMUSG00000021936
chr14	34310540	34310577	chr14	34309994	34311493	Shld2	ENSMUSG00000041471
chr14	34310540	34310577	chr14	34309727	34311226	Glud1	ENSMUSG00000021794
chr14	34310618	34310667	chr14	34309994	34311493	Shld2	ENSMUSG00000041471
chr14	34310618	34310667	chr14	34309727	34311226	Glud1	ENSMUSG00000021794
chr14	34310667	34310857	chr14	34309994	34311493	Shld2	ENSMUSG00000041471
chr14	34310667	34310857	chr14	34309727	34311226	Glud1	ENSMUSG00000021794
chr14	34310857	34310904	chr14	34309994	34311493	Shld2	ENSMUSG00000041471
chr14	34310857	34310904	chr14	34309727	34311226	Glud1	ENSMUSG00000021794
chr14	37049448	37049693	chr14	37048465	37049964	Rgr	ENSMUSG00000021804
chr14	40966967	40967401	chr14	40966308	40967807	Tspan14	ENSMUSG00000037824
chr14	48446058	48446123	chr14	48445124	48446623	Tmem260	ENSMUSG00000036339
chr14	48446123	48446378	chr14	48445124	48446623	Tmem260	ENSMUSG00000036339
chr14	48446378	48446524	chr14	48445124	48446623	Tmem260	ENSMUSG00000036339
chr14	50807590	50807621	chr14	50807233	50808732	Ccnb1ip1	ENSMUSG00000071470
chr14	50807590	50807621	chr14	50806841	50808340	Parp2	ENSMUSG00000036023
chr14	50807621	50807879	chr14	50807233	50808732	Ccnb1ip1	ENSMUSG00000071470
chr14	50807621	50807879	chr14	50806841	50808340	Parp2	ENSMUSG00000036023
chr14	50807879	50807922	chr14	50807233	50808732	Ccnb1ip1	ENSMUSG00000071470
chr14	50807879	50807922	chr14	50806841	50808340	Parp2	ENSMUSG00000036023
chr14	54253868	54253920	chr14	54253605	54255104	Dad1	ENSMUSG00000022174
chr14	54253868	54253920	chr14	54253188	54254687	Abhd4	ENSMUSG00000040997
chr14	54253920	54254277	chr14	54253605	54255104	Dad1	ENSMUSG00000022174
chr14	54253920	54254277	chr14	54253188	54254687	Abhd4	ENSMUSG00000040997
chr14	54254277	54254406	chr14	54253605	54255104	Dad1	ENSMUSG00000022174
chr14	54254277	54254406	chr14	54253188	54254687	Abhd4	ENSMUSG00000040997
chr14	54686180	54686190	chr14	54685216	54686715	1700123O20Rik	ENSMUSG00000040822
chr14	54686432	54686941	chr14	54686432	54687931	Acin1	ENSMUSG00000022185
chr14	54686190	54686715	chr14	54685216	54686715	1700123O20Rik	ENSMUSG00000040822
chr14	54686941	54686947	chr14	54686432	54687931	Acin1	ENSMUSG00000022185
chr14	55524482	55524695	chr14	55524482	55525981	Nrl	ENSMUSG00000040632
chr14	55524695	55525075	chr14	55524482	55525981	Nrl	ENSMUSG00000040632
chr14	55525075	55525102	chr14	55524482	55525981	Nrl	ENSMUSG00000040632
chr14	55559994	55560505	chr14	55559006	55560505	Dcaf11	ENSMUSG00000022214
chr14	59200849	59201676	chr14	59200209	59201708	Rcbtb1	ENSMUSG00000035469
chr14	60251416	60251585	chr14	60250932	60252431	Nupl1	ENSMUSG00000063895
chr14	60251416	60251585	chr14	60251008	60252507	Gm49336	ENSMUSG00000114797
chr14	61439482	61439577	chr14	61439375	61440874	Kpna3	ENSMUSG00000021929
chr14	61439577	61440251	chr14	61439375	61440874	Kpna3	ENSMUSG00000021929
chr14	61440251	61440281	chr14	61439375	61440874	Kpna3	ENSMUSG00000021929
chr14	61556387	61556947	chr14	61556387	61557886	Spryd7	ENSMUSG00000021930
chr14	62761170	62761175	chr14	62760670	62762169	Ints6	ENSMUSG00000035161
chr14	62761175	62761821	chr14	62760670	62762169	Ints6	ENSMUSG00000035161
chr14	62761821	62761823	chr14	62760670	62762169	Ints6	ENSMUSG00000035161
chr14	62837249	62837254	chr14	62836678	62838177	Wdfy2	ENSMUSG00000014547
chr14	62837254	62837638	chr14	62836678	62838177	Wdfy2	ENSMUSG00000014547
chr14	62837638	62837677	chr14	62836678	62838177	Wdfy2	ENSMUSG00000014547
chr14	65149914	65150188	chr14	65149356	65150855	Extl3	ENSMUSG00000021978
chr14	67715706	67715721	chr14	67715342	67716841	Cdca2	ENSMUSG00000048922
chr14	67715706	67715721	chr14	67714937	67716436	Kctd9	ENSMUSG00000034327
chr14	67715721	67716205	chr14	67715342	67716841	Cdca2	ENSMUSG00000048922
chr14	67715721	67716205	chr14	67714937	67716436	Kctd9	ENSMUSG00000034327
chr14	67716205	67716483	chr14	67715342	67716841	Cdca2	ENSMUSG00000048922
chr14	67716205	67716436	chr14	67714937	67716436	Kctd9	ENSMUSG00000034327
chr14	69732531	69732812	chr14	69732042	69733541	Chmp7	ENSMUSG00000034190
chr14	70766649	70766946	chr14	70766129	70767628	Xpo7	ENSMUSG00000022100
chr14	75845021	75845236	chr14	75844093	75845592	Tpt1	ENSMUSG00000060126
chr14	75845299	75845592	chr14	75844093	75845592	Tpt1	ENSMUSG00000060126
chr14	78537116	78537185	chr14	78536309	78537808	Akap11	ENSMUSG00000022016
chr14	79481045	79481064	chr14	79481021	79482520	Wbp4	ENSMUSG00000022023
chr14	79481045	79481064	chr14	79480194	79481693	Elf1	ENSMUSG00000036461
chr14	79481064	79481361	chr14	79481021	79482520	Wbp4	ENSMUSG00000022023
chr14	79481064	79481361	chr14	79480194	79481693	Elf1	ENSMUSG00000036461
chr14	79481361	79481525	chr14	79481021	79482520	Wbp4	ENSMUSG00000022023
chr14	79481361	79481525	chr14	79480194	79481693	Elf1	ENSMUSG00000036461
chr14	118937737	118937888	chr14	118936976	118938475	Dnajc3	ENSMUSG00000022136
chr14	120477444	120477478	chr14	120477444	120478943	Rap2a	ENSMUSG00000051615
chr14	120477478	120478423	chr14	120477444	120478943	Rap2a	ENSMUSG00000051615
chr14	120478423	120478689	chr14	120477444	120478943	Rap2a	ENSMUSG00000051615
chr14	121798321	121798675	chr14	121797338	121798837	Dock9	ENSMUSG00000025558
chr14	121878124	121878168	chr14	121877620	121879119	Ubac2	ENSMUSG00000041765
chr14	121878168	121878543	chr14	121877620	121879119	Ubac2	ENSMUSG00000041765
chr14	121878543	121878582	chr14	121877620	121879119	Ubac2	ENSMUSG00000041765
chr14	122106933	122107486	chr14	122106038	122107537	Tm9sf2	ENSMUSG00000025544
chr15	3995709	3996275	chr15	3995245	3996744	AW549877	ENSMUSG00000041935
chr15	9071192	9071333	chr15	9070260	9071759	Nadk2	ENSMUSG00000022253
chr15	12117825	12117976	chr15	12116831	12118330	Zfr	ENSMUSG00000022201
chr15	12824408	12824705	chr15	12824150	12825649	6030458C11Rik	ENSMUSG00000022195
chr15	12824408	12824705	chr15	12823815	12825314	Drosha	ENSMUSG00000022191
chr15	25622359	25622510	chr15	25621525	25623024	Myo10	ENSMUSG00000022272
chr15	25984130	25984191	chr15	25983366	25984865	Zfp622	ENSMUSG00000052253
chr15	27630481	27630670	chr15	27630194	27631693	Otulin	ENSMUSG00000046034
chr15	36609169	36609637	chr15	36609169	36610668	Pabpc1	ENSMUSG00000022283
chr15	36609637	36609667	chr15	36609169	36610668	Pabpc1	ENSMUSG00000022283
chr15	37007315	37007718	chr15	37007274	37008773	Zfp706	ENSMUSG00000062397
chr15	38300424	38300447	chr15	38300207	38301706	Klf10	ENSMUSG00000037465
chr15	38300447	38301115	chr15	38300207	38301706	Klf10	ENSMUSG00000037465
chr15	38301115	38301324	chr15	38300207	38301706	Klf10	ENSMUSG00000037465
chr15	38519257	38519397	chr15	38518767	38520266	Azin1	ENSMUSG00000037458
chr15	38519397	38519636	chr15	38518767	38520266	Azin1	ENSMUSG00000037458
chr15	38519636	38519671	chr15	38518767	38520266	Azin1	ENSMUSG00000037458
chr15	39112706	39112924	chr15	39112217	39113716	Slc25a32	ENSMUSG00000022299
chr15	39112706	39112924	chr15	39111865	39113364	Dcaf13	ENSMUSG00000022300
chr15	57892082	57892573	chr15	57891949	57893448	Derl1	ENSMUSG00000022365
chr15	58075999	58076033	chr15	58075926	58077425	Gm29394	ENSMUSG00000022362
chr15	58076033	58076546	chr15	58075926	58077425	Gm29394	ENSMUSG00000022362
chr15	58076042	58076546	chr15	58076042	58077541	Zhx1	ENSMUSG00000022361
chr15	58076546	58076598	chr15	58075926	58077425	Gm29394	ENSMUSG00000022362
chr15	58076546	58076598	chr15	58076042	58077541	Zhx1	ENSMUSG00000022361
chr15	58076598	58076770	chr15	58075926	58077425	Gm29394	ENSMUSG00000022362
chr15	58076598	58076770	chr15	58076042	58077541	Zhx1	ENSMUSG00000022361
chr15	58076770	58076805	chr15	58075926	58077425	Gm29394	ENSMUSG00000022362
chr15	58076770	58076805	chr15	58076042	58077541	Zhx1	ENSMUSG00000022361
chr15	58823367	58823559	chr15	58823139	58824638	Tmem65	ENSMUSG00000062373
chr15	58888587	58888604	chr15	58888229	58889728	Rnf139	ENSMUSG00000037075
chr15	58888587	58888604	chr15	58888298	58889797	Gm49356	ENSMUSG00000115463
chr15	58888681	58889517	chr15	58888229	58889728	Rnf139	ENSMUSG00000037075
chr15	58888681	58889517	chr15	58888298	58889797	Gm49356	ENSMUSG00000115463
chr15	59647777	59648154	chr15	59647350	59648849	Trib1	ENSMUSG00000032501
chr15	59648185	59648691	chr15	59647350	59648849	Trib1	ENSMUSG00000032501
chr15	73060705	73061361	chr15	73060705	73062204	Trappc9	ENSMUSG00000047921
chr15	73723005	73723269	chr15	73722145	73723644	Ptp4a3	ENSMUSG00000059895
chr15	74721082	74721597	chr15	74720204	74721703	Them6	ENSMUSG00000056665
chr15	75616436	75616488	chr15	75615679	75617178	Zfp41	ENSMUSG00000047003
chr15	75616488	75616650	chr15	75615679	75617178	Zfp41	ENSMUSG00000047003
chr15	75616650	75616754	chr15	75615679	75617178	Zfp41	ENSMUSG00000047003
chr15	75678575	75678605	chr15	75678301	75679800	Top1mt	ENSMUSG00000000934
chr15	75909057	75909554	chr15	75909057	75910556	Eef1d	ENSMUSG00000055762
chr15	75909022	75909554	chr15	75908735	75910234	Tigd5	ENSMUSG00000103906
chr15	76350721	76350798	chr15	76350612	76352111	Sharpin	ENSMUSG00000022552
chr15	76350721	76350798	chr15	76350294	76351793	Maf1	ENSMUSG00000022553
chr15	76350798	76351175	chr15	76350612	76352111	Sharpin	ENSMUSG00000022552
chr15	76350798	76351175	chr15	76350294	76351793	Maf1	ENSMUSG00000022553
chr15	76351175	76351540	chr15	76350612	76352111	Sharpin	ENSMUSG00000022552
chr15	76351175	76351540	chr15	76350294	76351793	Maf1	ENSMUSG00000022553
chr15	76659739	76660335	chr15	76658858	76660357	Kifc2	ENSMUSG00000004187
chr15	76659739	76660335	chr15	76659618	76661117	Cyhr1	ENSMUSG00000053929
chr15	76723519	76723909	chr15	76723346	76724845	C030006K11Rik	ENSMUSG00000116138
chr15	77841861	77842391	chr15	77841676	77843175	Myh9	ENSMUSG00000022443
chr15	77842391	77842487	chr15	77841676	77843175	Myh9	ENSMUSG00000022443
chr15	77929112	77929228	chr15	77928507	77930006	Txn2	ENSMUSG00000005354
chr15	78174237	78174460	chr15	78173608	78175107	Ift27	ENSMUSG00000016637
chr15	78406694	78406842	chr15	78405408	78406907	Tst	ENSMUSG00000044986
chr15	78406694	78406842	chr15	78405416	78406915	Mpst	ENSMUSG00000071711
chr15	79285440	79285637	chr15	79285038	79286537	Baiap2l2	ENSMUSG00000018126
chr15	79546662	79546729	chr15	79546242	79547741	Ddx17	ENSMUSG00000055065
chr15	79546729	79547263	chr15	79546242	79547741	Ddx17	ENSMUSG00000055065
chr15	79547263	79547299	chr15	79546242	79547741	Ddx17	ENSMUSG00000055065
chr15	79547362	79547472	chr15	79546242	79547741	Ddx17	ENSMUSG00000055065
chr15	79658979	79659246	chr15	79658457	79659956	Fam227a	ENSMUSG00000042564
chr15	79658979	79659246	chr15	79658199	79659698	Cby1	ENSMUSG00000022428
chr15	79687925	79688200	chr15	79687420	79688919	Josd1	ENSMUSG00000022426
chr15	79690401	79690867	chr15	79689845	79691344	Gtpbp1	ENSMUSG00000042535
chr15	80255034	80255036	chr15	80254184	80255683	Atf4	ENSMUSG00000042406
chr15	80255036	80255683	chr15	80254184	80255683	Atf4	ENSMUSG00000042406
chr15	80710675	80711073	chr15	80710313	80711812	Tnrc6b	ENSMUSG00000047888
chr15	81399578	81399805	chr15	81399578	81401077	St13	ENSMUSG00000022403
chr15	81399329	81399805	chr15	81399138	81400637	Xpnpep3	ENSMUSG00000022401
chr15	81399805	81400087	chr15	81399578	81401077	St13	ENSMUSG00000022403
chr15	81399805	81400087	chr15	81399138	81400637	Xpnpep3	ENSMUSG00000022401
chr15	81400087	81400133	chr15	81399578	81401077	St13	ENSMUSG00000022403
chr15	81400087	81400133	chr15	81399138	81400637	Xpnpep3	ENSMUSG00000022401
chr15	81466154	81466648	chr15	81465296	81466795	Rbx1	ENSMUSG00000022400
chr15	81858479	81858896	chr15	81858297	81859796	Tob2	ENSMUSG00000048546
chr15	81871974	81872006	chr15	81871412	81872911	Phf5a	ENSMUSG00000061360
chr15	81871974	81872006	chr15	81871309	81872808	Aco2	ENSMUSG00000022477
chr15	81872006	81872258	chr15	81871412	81872911	Phf5a	ENSMUSG00000061360
chr15	81872006	81872258	chr15	81871309	81872808	Aco2	ENSMUSG00000022477
chr15	81872258	81872349	chr15	81871412	81872911	Phf5a	ENSMUSG00000061360
chr15	81872258	81872349	chr15	81871309	81872808	Aco2	ENSMUSG00000022477
chr15	81872349	81872713	chr15	81871412	81872911	Phf5a	ENSMUSG00000061360
chr15	81872349	81872713	chr15	81871309	81872808	Aco2	ENSMUSG00000022477
chr15	81872713	81872719	chr15	81871412	81872911	Phf5a	ENSMUSG00000061360
chr15	81872713	81872719	chr15	81871309	81872808	Aco2	ENSMUSG00000022477
chr15	81960431	81960911	chr15	81960431	81961930	Pmm1	ENSMUSG00000022474
chr15	82147103	82147270	chr15	82146181	82147680	Srebf2	ENSMUSG00000022463
chr15	83464298	83464784	chr15	83464107	83465606	Pacsin2	ENSMUSG00000016664
chr15	84167745	84168055	chr15	84166837	84168336	Pnpla3	ENSMUSG00000041653
chr15	84447084	84447340	chr15	84446598	84448097	Shisal1	ENSMUSG00000062760
chr15	84922886	84923168	chr15	84922411	84923910	Nup50	ENSMUSG00000016619
chr15	88751108	88751652	chr15	88750660	88752159	Zbed4	ENSMUSG00000034333
chr15	88751652	88751782	chr15	88750660	88752159	Zbed4	ENSMUSG00000034333
chr15	88751782	88752123	chr15	88750660	88752159	Zbed4	ENSMUSG00000034333
chr15	88752123	88752144	chr15	88750660	88752159	Zbed4	ENSMUSG00000034333
chr15	88861807	88862437	chr15	88861186	88862685	Pim3	ENSMUSG00000035828
chr15	89315009	89315425	chr15	89314812	89316311	Sbf1	ENSMUSG00000036529
chr15	89429368	89429942	chr15	89429197	89430696	Gm44502	ENSMUSG00000116461
chr15	89429409	89429942	chr15	89429409	89430908	Chkb	ENSMUSG00000022617
chr15	93275018	93275777	chr15	93274680	93276179	Gxylt1	ENSMUSG00000036197
chr15	93337356	93337440	chr15	93336436	93337935	Yaf2	ENSMUSG00000022634
chr15	96286522	96287072	chr15	96286518	96288017	Arid2	ENSMUSG00000033237
chr15	96699231	96699415	chr15	96699231	96700730	Slc38a2	ENSMUSG00000022462
chr15	98894665	98894859	chr15	98894041	98895540	Rhebl1	ENSMUSG00000023755
chr15	98918009	98918132	chr15	98917732	98919231	Lmbr1l	ENSMUSG00000022999
chr15	99701338	99701525	chr15	99701129	99702628	Smarcd1	ENSMUSG00000023018
chr15	100614988	100615135	chr15	100614349	100615848	Dazap2	ENSMUSG00000000346
chr15	100615135	100615619	chr15	100614349	100615848	Dazap2	ENSMUSG00000000346
chr15	100615619	100615659	chr15	100614349	100615848	Dazap2	ENSMUSG00000000346
chr15	101173610	101173898	chr15	101173067	101174566	Acvr1b	ENSMUSG00000000532
chr15	102073602	102073947	chr15	102072773	102074272	Eif4b	ENSMUSG00000058655
chr15	102405318	102405333	chr15	102405143	102406642	Sp1	ENSMUSG00000001280
chr15	102405333	102406284	chr15	102405143	102406642	Sp1	ENSMUSG00000001280
chr15	102406284	102406499	chr15	102405143	102406642	Sp1	ENSMUSG00000001280
chr15	102517908	102518064	chr15	102516565	102518064	Map3k12	ENSMUSG00000023050
chr15	102517908	102518689	chr15	102517192	102518691	Tarbp2	ENSMUSG00000023051
chr15	102625111	102625199	chr15	102624568	102626067	Gm28047	ENSMUSG00000052414
chr15	102625111	102625199	chr15	102624965	102626464	Atf7	ENSMUSG00000099083
chr15	102625199	102625556	chr15	102624568	102626067	Gm28047	ENSMUSG00000052414
chr15	102625199	102625556	chr15	102624965	102626464	Atf7	ENSMUSG00000099083
chr15	102625556	102625577	chr15	102624568	102626067	Gm28047	ENSMUSG00000052414
chr15	102625556	102625577	chr15	102624965	102626464	Atf7	ENSMUSG00000099083
chr16	3908524	3908960	chr16	3908190	3909689	1700037C18Rik	ENSMUSG00000005983
chr16	3908524	3908960	chr16	3907801	3909300	Cluap1	ENSMUSG00000014232
chr16	4077399	4077722	chr16	4077328	4078827	Trap1	ENSMUSG00000005981
chr16	4077722	4077829	chr16	4077328	4078827	Trap1	ENSMUSG00000005981
chr16	4077829	4077847	chr16	4077328	4078827	Trap1	ENSMUSG00000005981
chr16	4214355	4214544	chr16	4213498	4214997	Crebbp	ENSMUSG00000022521
chr16	4639810	4640175	chr16	4638941	4640440	Vasn	ENSMUSG00000039646
chr16	4639810	4640175	chr16	4638989	4640488	Dnaja3	ENSMUSG00000004069
chr16	4964314	4964367	chr16	4963706	4965205	Anks3	ENSMUSG00000022515
chr16	4964367	4964376	chr16	4963706	4965205	Anks3	ENSMUSG00000022515
chr16	4964376	4964580	chr16	4963706	4965205	Anks3	ENSMUSG00000022515
chr16	5013266	5013482	chr16	5013054	5014553	Rogdi	ENSMUSG00000022540
chr16	5049998	5050116	chr16	5049364	5050863	Glyr1	ENSMUSG00000022536
chr16	5049998	5050116	chr16	5049057	5050556	Ubn1	ENSMUSG00000039473
chr16	8829986	8830339	chr16	8829100	8830599	1810013L24Rik	ENSMUSG00000022507
chr16	10411933	10412170	chr16	10410948	10412447	Nubp1	ENSMUSG00000022503
chr16	11134411	11134955	chr16	11134151	11135650	Txndc11	ENSMUSG00000022498
chr16	11176488	11176842	chr16	11175894	11177393	Zc3h7a	ENSMUSG00000037965
chr16	13256020	13256494	chr16	13255481	13256980	Mrtfb	ENSMUSG00000009569
chr16	15637435	15637460	chr16	15636901	15638400	Mcm4	ENSMUSG00000022673
chr16	15637435	15637460	chr16	15636866	15638365	Prkdc	ENSMUSG00000022672
chr16	15637460	15637810	chr16	15636901	15638400	Mcm4	ENSMUSG00000022673
chr16	15637460	15637810	chr16	15636866	15638365	Prkdc	ENSMUSG00000022672
chr16	15637810	15637843	chr16	15636901	15638400	Mcm4	ENSMUSG00000022673
chr16	15637810	15637843	chr16	15636866	15638365	Prkdc	ENSMUSG00000022672
chr16	16302563	16303204	chr16	16301965	16303464	Yars2	ENSMUSG00000022792
chr16	17131884	17132524	chr16	17131884	17133383	Sdf2l1	ENSMUSG00000022769
chr16	17276505	17276576	chr16	17275077	17276576	Tmem191c	ENSMUSG00000055692
chr16	17530745	17531043	chr16	17530637	17532136	Thap7	ENSMUSG00000022760
chr16	17759362	17759644	chr16	17758618	17760117	Klhl22	ENSMUSG00000022750
chr16	17914728	17915151	chr16	17914560	17916059	Gsc2	ENSMUSG00000022738
chr16	18289094	18289528	chr16	18288747	18290246	Dgcr8	ENSMUSG00000022718
chr16	21204356	21204418	chr16	21203755	21205254	Ephb3	ENSMUSG00000005958
chr16	21204418	21204720	chr16	21203755	21205254	Ephb3	ENSMUSG00000005958
chr16	21204720	21205088	chr16	21203755	21205254	Ephb3	ENSMUSG00000005958
chr16	21694575	21694843	chr16	21694166	21695665	2510009E07Rik	ENSMUSG00000043391
chr16	22009091	22009253	chr16	22008484	22009983	Senp2	ENSMUSG00000022855
chr16	22009253	22009777	chr16	22008484	22009983	Senp2	ENSMUSG00000022855
chr16	22009777	22009803	chr16	22008484	22009983	Senp2	ENSMUSG00000022855
chr16	22265717	22266103	chr16	22265506	22267005	Tra2b	ENSMUSG00000022858
chr16	22439498	22439508	chr16	22439220	22440719	Etv5	ENSMUSG00000013089
chr16	22439508	22439831	chr16	22439220	22440719	Etv5	ENSMUSG00000013089
chr16	22439831	22439961	chr16	22439220	22440719	Etv5	ENSMUSG00000013089
chr16	22857502	22858081	chr16	22857170	22858669	Tbccd1	ENSMUSG00000004462
chr16	22857502	22858081	chr16	22856845	22858344	Dnajb11	ENSMUSG00000004460
chr16	23127840	23128063	chr16	23127238	23128737	Rfc4	ENSMUSG00000022881
chr16	31948102	31948454	chr16	31947995	31949494	0610012G03Rik	ENSMUSG00000107002
chr16	31948102	31948454	chr16	31947513	31949012	Ncbp2	ENSMUSG00000022774
chr16	32002964	32003251	chr16	32002788	32004287	Senp5	ENSMUSG00000022772
chr16	32643790	32644060	chr16	32642874	32644373	Tnk2	ENSMUSG00000022791
chr16	33062022	33062447	chr16	33061521	33063020	Lmln	ENSMUSG00000022802
chr16	35022050	35022750	chr16	35021428	35022927	Hacd2	ENSMUSG00000035376
chr16	36071649	36072043	chr16	36071095	36072594	Fam162a	ENSMUSG00000003955
chr16	36071649	36072043	chr16	36070685	36072184	Ccdc58	ENSMUSG00000075229
chr16	37384641	37384748	chr16	37384463	37385962	Stxbp5l	ENSMUSG00000022829
chr16	37384748	37385296	chr16	37384463	37385962	Stxbp5l	ENSMUSG00000022829
chr16	37385296	37385393	chr16	37384463	37385962	Stxbp5l	ENSMUSG00000022829
chr16	38088531	38088590	chr16	38088001	38089500	Gsk3b	ENSMUSG00000022812
chr16	38088590	38089422	chr16	38088001	38089500	Gsk3b	ENSMUSG00000022812
chr16	38089422	38089494	chr16	38088001	38089500	Gsk3b	ENSMUSG00000022812
chr16	42874965	42875190	chr16	42874881	42876380	Zbtb20	ENSMUSG00000022708
chr16	42875190	42875826	chr16	42874881	42876380	Zbtb20	ENSMUSG00000022708
chr16	42875826	42875895	chr16	42874881	42876380	Zbtb20	ENSMUSG00000022708
chr16	43889748	43889767	chr16	43888800	43890299	Ccdc191	ENSMUSG00000022701
chr16	43889767	43890227	chr16	43888800	43890299	Ccdc191	ENSMUSG00000022701
chr16	43890227	43890285	chr16	43888800	43890299	Ccdc191	ENSMUSG00000022701
chr16	44139406	44139462	chr16	44139206	44140705	Atp6v1a	ENSMUSG00000052459
chr16	44139406	44139462	chr16	44138830	44140329	Naa50	ENSMUSG00000022698
chr16	55934609	55934884	chr16	55934356	55935855	Cep97	ENSMUSG00000022604
chr16	55965854	55966630	chr16	55965275	55966774	Rpl24	ENSMUSG00000098274
chr16	57121413	57121692	chr16	57120703	57122202	Tomm70a	ENSMUSG00000022752
chr16	84774187	84774508	chr16	84773123	84774622	Jam2	ENSMUSG00000053062
chr16	87354245	87354518	chr16	87353185	87354684	N6amt1	ENSMUSG00000044442
chr16	90143996	90144346	chr16	90143270	90144769	Tiam1	ENSMUSG00000002489
chr16	90284249	90284387	chr16	90284004	90285503	Scaf4	ENSMUSG00000022983
chr16	91597653	91597867	chr16	91597301	91598800	Tmem50b	ENSMUSG00000022964
chr16	91647278	91647627	chr16	91646453	91647952	Gart	ENSMUSG00000022962
chr16	91647278	91647627	chr16	91646506	91648005	Son	ENSMUSG00000022961
chr16	91728703	91728782	chr16	91728476	91729975	Cryzl1	ENSMUSG00000058240
chr16	91728703	91728782	chr16	91728281	91729780	Itsn1	ENSMUSG00000022957
chr16	91728782	91729357	chr16	91728476	91729975	Cryzl1	ENSMUSG00000058240
chr16	91728782	91729357	chr16	91728281	91729780	Itsn1	ENSMUSG00000022957
chr16	91729357	91729386	chr16	91728476	91729975	Cryzl1	ENSMUSG00000058240
chr16	91729357	91729386	chr16	91728281	91729780	Itsn1	ENSMUSG00000022957
chr16	93682420	93682699	chr16	93682215	93683714	Cbr3	ENSMUSG00000022947
chr16	93832131	93832604	chr16	93831121	93832620	Morc3	ENSMUSG00000039456
chr16	94313338	94313658	chr16	94313072	94314571	Hlcs	ENSMUSG00000040820
chr16	94526331	94526998	chr16	94526331	94527830	Vps26c	ENSMUSG00000022898
chr16	94569152	94569750	chr16	94569010	94570509	Dyrk1a	ENSMUSG00000022897
chr16	96144966	96145687	chr16	96144407	96145906	Get1	ENSMUSG00000023147
chr16	97962217	97962667	chr16	97962099	97963598	C2cd2	ENSMUSG00000045975
chr16	97962217	97962667	chr16	97962123	97963622	Zbtb21	ENSMUSG00000046962
chr17	3557463	3557525	chr17	3557282	3558781	Tfb1m	ENSMUSG00000036983
chr17	3557525	3557779	chr17	3557282	3558781	Tfb1m	ENSMUSG00000036983
chr17	3557779	3557805	chr17	3557282	3558781	Tfb1m	ENSMUSG00000036983
chr17	5440544	5440813	chr17	5439760	5441259	Tmem242	ENSMUSG00000004945
chr17	6079303	6079868	chr17	6079242	6080741	Serac1	ENSMUSG00000015659
chr17	6079303	6079868	chr17	6078786	6080285	Gtf2h5	ENSMUSG00000034345
chr17	7169485	7169522	chr17	7169115	7170614	Rps6ka2	ENSMUSG00000023809
chr17	7169522	7169890	chr17	7169115	7170614	Rps6ka2	ENSMUSG00000023809
chr17	7169890	7169998	chr17	7169115	7170614	Rps6ka2	ENSMUSG00000023809
chr17	10319895	10320146	chr17	10319355	10320854	Qk	ENSMUSG00000062078
chr17	12915901	12916237	chr17	12915846	12917345	Mrpl18	ENSMUSG00000057388
chr17	12915901	12916200	chr17	12914701	12916200	Tcp1	ENSMUSG00000068039
chr17	17624613	17624632	chr17	17624551	17626050	Lnpep	ENSMUSG00000023845
chr17	17624632	17625385	chr17	17624551	17626050	Lnpep	ENSMUSG00000023845
chr17	17625385	17625537	chr17	17624551	17626050	Lnpep	ENSMUSG00000023845
chr17	23673526	23673871	chr17	23672596	23674095	Hcfc1r1	ENSMUSG00000023904
chr17	23673526	23673871	chr17	23673383	23674882	Thoc6	ENSMUSG00000041319
chr17	24470094	24470323	chr17	24469814	24471313	E4f1	ENSMUSG00000024137
chr17	24470094	24470323	chr17	24469392	24470891	Pgp	ENSMUSG00000043445
chr17	24478744	24478777	chr17	24478579	24480078	Mlst8	ENSMUSG00000024142
chr17	24478777	24479071	chr17	24478579	24480078	Mlst8	ENSMUSG00000024142
chr17	24479071	24479333	chr17	24478579	24480078	Mlst8	ENSMUSG00000024142
chr17	24549247	24549921	chr17	24548834	24550333	Pkd1	ENSMUSG00000032855
chr17	24549921	24550020	chr17	24548834	24550333	Pkd1	ENSMUSG00000032855
chr17	24550020	24550333	chr17	24548834	24550333	Pkd1	ENSMUSG00000032855
chr17	24850084	24850489	chr17	24849865	24851364	Fahd1	ENSMUSG00000045316
chr17	24886432	24886811	chr17	24885643	24887142	Spsb3	ENSMUSG00000024160
chr17	24886432	24886811	chr17	24885850	24887349	Nubp2	ENSMUSG00000039183
chr17	24960373	24960785	chr17	24960190	24961689	Jpt2	ENSMUSG00000024165
chr17	25015981	25015990	chr17	25015289	25016788	Cramp1l	ENSMUSG00000038002
chr17	25015981	25015990	chr17	25015085	25016584	Ift140	ENSMUSG00000024169
chr17	25015990	25016336	chr17	25015289	25016788	Cramp1l	ENSMUSG00000038002
chr17	25015990	25016336	chr17	25015085	25016584	Ift140	ENSMUSG00000024169
chr17	25016336	25016443	chr17	25015289	25016788	Cramp1l	ENSMUSG00000038002
chr17	25016336	25016443	chr17	25015085	25016584	Ift140	ENSMUSG00000024169
chr17	25274123	25274261	chr17	25274123	25275622	Ube2i	ENSMUSG00000015120
chr17	25875498	25875573	chr17	25874074	25875573	Mettl26	ENSMUSG00000025731
chr17	25919712	25919870	chr17	25919228	25920727	Rab40c	ENSMUSG00000025730
chr17	25919870	25920211	chr17	25919228	25920727	Rab40c	ENSMUSG00000025730
chr17	25920211	25920727	chr17	25919228	25920727	Rab40c	ENSMUSG00000025730
chr17	26561629	26561730	chr17	26561629	26563128	Dusp1	ENSMUSG00000024190
chr17	26561525	26561730	chr17	26560489	26561988	Ergic1	ENSMUSG00000001576
chr17	26916731	26917020	chr17	26916091	26917590	Kifc5b	ENSMUSG00000024301
chr17	27623468	27623836	chr17	27622996	27624495	Nudt3	ENSMUSG00000024213
chr17	27820463	27820492	chr17	27820149	27821648	Ilrun	ENSMUSG00000056692
chr17	28080619	28080816	chr17	28080140	28081639	Tcp11	ENSMUSG00000062859
chr17	28080867	28080986	chr17	28080140	28081639	Tcp11	ENSMUSG00000062859
chr17	28327697	28328062	chr17	28327471	28328970	Rpl10a	ENSMUSG00000037805
chr17	28328062	28328481	chr17	28327471	28328970	Rpl10a	ENSMUSG00000037805
chr17	28328481	28328489	chr17	28327471	28328970	Rpl10a	ENSMUSG00000037805
chr17	29490611	29490731	chr17	29489753	29491252	Pim1	ENSMUSG00000024014
chr17	30004769	30004981	chr17	30003733	30005232	Zfand3	ENSMUSG00000044477
chr17	30954580	30954794	chr17	30953640	30955139	Umodl1	ENSMUSG00000054134
chr17	31519840	31520073	chr17	31519481	31520980	Wdr4	ENSMUSG00000024037
chr17	31519840	31520073	chr17	31519115	31520614	Ndufv3	ENSMUSG00000024038
chr17	31564218	31564648	chr17	31563734	31565233	Pknox1	ENSMUSG00000006705
chr17	33890652	33890898	chr17	33890162	33891661	Kifc1	ENSMUSG00000079553
chr17	33915774	33916175	chr17	33914899	33916398	Tapbp	ENSMUSG00000024308
chr17	33915774	33916175	chr17	33914904	33916403	Zbtb22	ENSMUSG00000051390
chr17	34119095	34119366	chr17	34118541	34120040	H2-DMa	ENSMUSG00000037649
chr17	34119425	34119580	chr17	34118541	34120040	H2-DMa	ENSMUSG00000037649
chr17	34119580	34119648	chr17	34118541	34120040	H2-DMa	ENSMUSG00000037649
chr17	34119648	34119850	chr17	34118541	34120040	H2-DMa	ENSMUSG00000037649
chr17	34122284	34122361	chr17	34122135	34123634	Brd2	ENSMUSG00000024335
chr17	34122361	34122636	chr17	34122135	34123634	Brd2	ENSMUSG00000024335
chr17	34122636	34122694	chr17	34122135	34123634	Brd2	ENSMUSG00000024335
chr17	34603473	34603504	chr17	34603191	34604690	Rnf5	ENSMUSG00000015478
chr17	34603473	34603504	chr17	34603262	34604761	Agpat1	ENSMUSG00000034254
chr17	34603504	34604217	chr17	34603191	34604690	Rnf5	ENSMUSG00000015478
chr17	34603504	34604217	chr17	34603262	34604761	Agpat1	ENSMUSG00000034254
chr17	34604217	34604519	chr17	34603191	34604690	Rnf5	ENSMUSG00000015478
chr17	34604217	34604519	chr17	34603262	34604761	Agpat1	ENSMUSG00000034254
chr17	35089243	35089510	chr17	35088263	35089762	Abhd16a	ENSMUSG00000007036
chr17	35134900	35135220	chr17	35134178	35135677	Bag6	ENSMUSG00000024392
chr17	35164615	35165404	chr17	35164398	35165897	Prrc2a	ENSMUSG00000024393
chr17	35841333	35841509	chr17	35840515	35842014	Mdc1	ENSMUSG00000061607
chr17	35916390	35916421	chr17	35915890	35917389	Mrps18b	ENSMUSG00000024436
chr17	35916390	35916421	chr17	35915434	35916933	Ppp1r10	ENSMUSG00000039220
chr17	35916421	35917043	chr17	35915890	35917389	Mrps18b	ENSMUSG00000024436
chr17	35916421	35916933	chr17	35915434	35916933	Ppp1r10	ENSMUSG00000039220
chr17	35917043	35917087	chr17	35915890	35917389	Mrps18b	ENSMUSG00000024436
chr17	46383584	46383847	chr17	46382731	46384230	Zfp318	ENSMUSG00000015597
chr17	46646155	46646551	chr17	46645523	46647022	Klc4	ENSMUSG00000003546
chr17	46646155	46646551	chr17	46645229	46646728	Mrpl2	ENSMUSG00000002767
chr17	47400143	47400201	chr17	47400085	47401584	Guca1a	ENSMUSG00000023982
chr17	47400272	47400564	chr17	47400085	47401584	Guca1a	ENSMUSG00000023982
chr17	47611233	47611606	chr17	47610993	47612492	Bysl	ENSMUSG00000023988
chr17	47611233	47611606	chr17	47610582	47612081	Med20	ENSMUSG00000092558
chr17	47611233	47611606	chr17	47610589	47612088	Gm20517	ENSMUSG00000023984
chr17	47688105	47688339	chr17	47687887	47689386	Tomm6	ENSMUSG00000033475
chr17	47688105	47688339	chr17	47688030	47689529	Frs3	ENSMUSG00000023266
chr17	47689097	47689184	chr17	47687887	47689386	Tomm6	ENSMUSG00000033475
chr17	47689097	47689184	chr17	47688030	47689529	Frs3	ENSMUSG00000023266
chr17	48409544	48409589	chr17	48409407	48410906	Nfya	ENSMUSG00000023994
chr17	48409544	48409589	chr17	48409014	48410513	Oard1	ENSMUSG00000040771
chr17	48409589	48409821	chr17	48409407	48410906	Nfya	ENSMUSG00000023994
chr17	48409589	48409821	chr17	48409014	48410513	Oard1	ENSMUSG00000040771
chr17	48409821	48409914	chr17	48409407	48410906	Nfya	ENSMUSG00000023994
chr17	48409821	48409914	chr17	48409014	48410513	Oard1	ENSMUSG00000040771
chr17	48409914	48410007	chr17	48409407	48410906	Nfya	ENSMUSG00000023994
chr17	48409914	48410007	chr17	48409014	48410513	Oard1	ENSMUSG00000040771
chr17	48410007	48410273	chr17	48409407	48410906	Nfya	ENSMUSG00000023994
chr17	48410007	48410273	chr17	48409014	48410513	Oard1	ENSMUSG00000040771
chr17	48931543	48932297	chr17	48931379	48932878	Lrfn2	ENSMUSG00000040490
chr17	56079151	56079161	chr17	56078634	56080133	Hdgfl2	ENSMUSG00000002833
chr17	56079161	56079601	chr17	56078634	56080133	Hdgfl2	ENSMUSG00000002833
chr17	56079601	56079637	chr17	56078634	56080133	Hdgfl2	ENSMUSG00000002833
chr17	56325556	56325597	chr17	56325062	56326561	Kdm4b	ENSMUSG00000024201
chr17	56325597	56326144	chr17	56325062	56326561	Kdm4b	ENSMUSG00000024201
chr17	56326144	56326215	chr17	56325062	56326561	Kdm4b	ENSMUSG00000024201
chr17	56584717	56584910	chr17	56584086	56585585	Safb2	ENSMUSG00000042625
chr17	56584717	56584910	chr17	56583825	56585324	Safb	ENSMUSG00000071054
chr17	56626561	56626667	chr17	56626388	56627887	Lonp1	ENSMUSG00000041168
chr17	56626667	56627324	chr17	56626388	56627887	Lonp1	ENSMUSG00000041168
chr17	56627143	56627324	chr17	56627143	56628642	Catsperd	ENSMUSG00000040828
chr17	56627324	56627864	chr17	56626388	56627887	Lonp1	ENSMUSG00000041168
chr17	56627324	56627864	chr17	56627143	56628642	Catsperd	ENSMUSG00000040828
chr17	56673171	56673594	chr17	56672294	56673793	Ranbp3	ENSMUSG00000002372
chr17	56716992	56717134	chr17	56716767	56718266	Ndufa11	ENSMUSG00000002379
chr17	56717523	56717698	chr17	56717523	56719022	Vmac	ENSMUSG00000054723
chr17	56717134	56717698	chr17	56716767	56718266	Ndufa11	ENSMUSG00000002379
chr17	56717698	56717723	chr17	56717523	56719022	Vmac	ENSMUSG00000054723
chr17	56717698	56717723	chr17	56716767	56718266	Ndufa11	ENSMUSG00000002379
chr17	56831081	56831091	chr17	56830514	56832013	Rfx2	ENSMUSG00000024206
chr17	56831091	56831369	chr17	56830514	56832013	Rfx2	ENSMUSG00000024206
chr17	56831369	56831396	chr17	56830514	56832013	Rfx2	ENSMUSG00000024206
chr17	56997079	56997148	chr17	56996339	56997838	Alkbh7	ENSMUSG00000002661
chr17	56997148	56997269	chr17	56996339	56997838	Alkbh7	ENSMUSG00000002661
chr17	56997269	56997715	chr17	56996339	56997838	Alkbh7	ENSMUSG00000002661
chr17	57031554	57031604	chr17	57031023	57032522	Khsrp	ENSMUSG00000007670
chr17	57031604	57032234	chr17	57031023	57032522	Khsrp	ENSMUSG00000007670
chr17	57032234	57032338	chr17	57031023	57032522	Khsrp	ENSMUSG00000007670
chr17	57060270	57060583	chr17	57059364	57060863	Slc25a23	ENSMUSG00000046329
chr17	57247947	57248226	chr17	57247947	57249446	Gpr108	ENSMUSG00000005823
chr17	65951148	65951200	chr17	65950727	65952226	Twsg1	ENSMUSG00000024098
chr17	69382496	69382941	chr17	69382050	69383549	Zbtb14	ENSMUSG00000049672
chr17	71616178	71616394	chr17	71614895	71616394	Wdr43	ENSMUSG00000041057
chr17	72836265	72836705	chr17	72835453	72836952	Ypel5	ENSMUSG00000039770
chr17	74295171	74295484	chr17	74295022	74296521	Memo1	ENSMUSG00000058704
chr17	74528059	74528492	chr17	74527295	74528794	Birc6	ENSMUSG00000024073
chr17	78835588	78835823	chr17	78834865	78836364	Heatr5b	ENSMUSG00000039414
chr17	78835588	78835823	chr17	78834567	78836066	Gpatch11	ENSMUSG00000050668
chr17	84187731	84188868	chr17	84187448	84188947	Zfp36l2	ENSMUSG00000045817
chr17	84790493	84790508	chr17	84790290	84791789	Lrpprc	ENSMUSG00000024120
chr17	84790508	84790915	chr17	84790290	84791789	Lrpprc	ENSMUSG00000024120
chr17	84790915	84790934	chr17	84790290	84791789	Lrpprc	ENSMUSG00000024120
chr17	84957136	84957240	chr17	84955741	84957240	Ppm1b	ENSMUSG00000061130
chr17	85090252	85090651	chr17	85089742	85091241	Prepl	ENSMUSG00000024127
chr17	85090252	85090651	chr17	85089552	85091051	Camkmt	ENSMUSG00000071037
chr17	87107248	87107409	chr17	87106679	87108178	Socs5	ENSMUSG00000037104
chr17	87265595	87265733	chr17	87265436	87266935	Mcfd2	ENSMUSG00000024150
chr18	3337390	3337603	chr18	3337249	3338748	Crem	ENSMUSG00000063889
chr18	5334308	5334951	chr18	5334308	5335807	Zfp438	ENSMUSG00000050945
chr18	7626553	7626768	chr18	7626367	7627866	Mpp7	ENSMUSG00000057440
chr18	7626768	7627110	chr18	7626367	7627866	Mpp7	ENSMUSG00000057440
chr18	7627110	7627172	chr18	7626367	7627866	Mpp7	ENSMUSG00000057440
chr18	10706824	10707189	chr18	10706272	10707771	Abhd3	ENSMUSG00000002475
chr18	12236249	12236540	chr18	12235901	12237400	Npc1	ENSMUSG00000024413
chr18	14682882	14683308	chr18	14682415	14683914	Ss18	ENSMUSG00000037013
chr18	21299957	21300174	chr18	21299639	21301138	Garem1	ENSMUSG00000042680
chr18	21300174	21300562	chr18	21299639	21301138	Garem1	ENSMUSG00000042680
chr18	21300562	21300654	chr18	21299639	21301138	Garem1	ENSMUSG00000042680
chr18	24603318	24603676	chr18	24603318	24604817	Slc39a6	ENSMUSG00000024270
chr18	24603288	24603365	chr18	24601866	24603365	Elp2	ENSMUSG00000024271
chr18	31634301	31634870	chr18	31633371	31634870	Sap130	ENSMUSG00000024260
chr18	32162870	32163386	chr18	32162089	32163588	Map3k2	ENSMUSG00000024383
chr18	35702772	35703407	chr18	35702225	35703724	1700066B19Rik	ENSMUSG00000073598
chr18	35771435	35771822	chr18	35770558	35772057	Ube2d2a	ENSMUSG00000091896
chr18	36559787	36560486	chr18	36558987	36560486	Ankhd1	ENSMUSG00000024483
chr18	37935342	37935496	chr18	37934977	37936476	Diaph1	ENSMUSG00000024456
chr18	37935496	37935703	chr18	37934977	37936476	Diaph1	ENSMUSG00000024456
chr18	37935703	37935709	chr18	37934977	37936476	Diaph1	ENSMUSG00000024456
chr18	38992695	38993644	chr18	38992145	38993644	Arhgap26	ENSMUSG00000036452
chr18	42511181	42511470	chr18	42510487	42511986	Tcerg1	ENSMUSG00000024498
chr18	46741593	46741890	chr18	46741081	46742580	Atg12	ENSMUSG00000032905
chr18	46741593	46741890	chr18	46740876	46742375	Ap3s1	ENSMUSG00000024480
chr18	49755302	49755317	chr18	49755102	49756601	Dtwd2	ENSMUSG00000024505
chr18	49755317	49755785	chr18	49755102	49756601	Dtwd2	ENSMUSG00000024505
chr18	49755785	49756007	chr18	49755102	49756601	Dtwd2	ENSMUSG00000024505
chr18	49832359	49832920	chr18	49831670	49833169	Dmxl1	ENSMUSG00000037416
chr18	53744446	53744792	chr18	53744109	53745608	Cep120	ENSMUSG00000048799
chr18	61211292	61211488	chr18	61211113	61212612	Slc26a2	ENSMUSG00000034320
chr18	64516153	64516561	chr18	64516153	64517652	Nars	ENSMUSG00000024587
chr18	65430703	65431435	chr18	65429938	65431437	Malt1	ENSMUSG00000032688
chr18	67205291	67205429	chr18	67204366	67205865	Chmp1b	ENSMUSG00000109901
chr18	67449015	67449127	chr18	67448673	67450172	Afg3l2	ENSMUSG00000024527
chr18	67449127	67449320	chr18	67448673	67450172	Afg3l2	ENSMUSG00000024527
chr18	67449320	67449455	chr18	67448673	67450172	Afg3l2	ENSMUSG00000024527
chr18	67724275	67724799	chr18	67724096	67725595	Ptpn2	ENSMUSG00000024539
chr18	67774826	67775375	chr18	67773876	67775375	Seh1l	ENSMUSG00000079614
chr18	73703748	73704168	chr18	73703281	73704780	Smad4	ENSMUSG00000024515
chr18	73815119	73815263	chr18	73814950	73816449	Me2	ENSMUSG00000024556
chr18	73815263	73815741	chr18	73814950	73816449	Me2	ENSMUSG00000024556
chr18	73815741	73815758	chr18	73814950	73816449	Me2	ENSMUSG00000024556
chr18	74779231	74779582	chr18	74778197	74779696	Acaa2	ENSMUSG00000036880
chr18	75366930	75367199	chr18	75366529	75368028	Smad7	ENSMUSG00000025880
chr18	76241248	76241913	chr18	76240580	76242079	Smad2	ENSMUSG00000024563
chr19	3575788	3576182	chr19	3575250	3576749	Ppp6r3	ENSMUSG00000024908
chr19	3576182	3576184	chr19	3575250	3576749	Ppp6r3	ENSMUSG00000024908
chr19	4000268	4000289	chr19	3999580	4001079	Nudt8	ENSMUSG00000110949
chr19	4000268	4000289	chr19	3999626	4001125	Gm49405	ENSMUSG00000024869
chr19	4000289	4000612	chr19	3999580	4001079	Nudt8	ENSMUSG00000110949
chr19	4000289	4000612	chr19	3999626	4001125	Gm49405	ENSMUSG00000024869
chr19	4000612	4000634	chr19	3999580	4001079	Nudt8	ENSMUSG00000110949
chr19	4000612	4000634	chr19	3999626	4001125	Gm49405	ENSMUSG00000024869
chr19	4012483	4012862	chr19	4012307	4013806	Ndufv1	ENSMUSG00000037916
chr19	4397786	4397850	chr19	4397786	4399285	Kdm2a	ENSMUSG00000054611
chr19	4510163	4510405	chr19	4509472	4510971	Pcx	ENSMUSG00000024892
chr19	4625454	4625881	chr19	4625142	4626641	Rce1	ENSMUSG00000024889
chr19	4811612	4811736	chr19	4811113	4812612	Gm21992	ENSMUSG00000096370
chr19	4811612	4811736	chr19	4811135	4812634	Rbm14	ENSMUSG00000006456
chr19	4962021	4962049	chr19	4961147	4962646	Mrpl11	ENSMUSG00000024902
chr19	4962049	4962324	chr19	4961147	4962646	Mrpl11	ENSMUSG00000024902
chr19	4962324	4962327	chr19	4961147	4962646	Mrpl11	ENSMUSG00000024902
chr19	5023500	5024029	chr19	5022860	5024359	Slc29a2	ENSMUSG00000024891
chr19	5038136	5038381	chr19	5037826	5039325	B4gat1	ENSMUSG00000047379
chr19	5038136	5038381	chr19	5037891	5039390	Gm50388	ENSMUSG00000117789
chr19	5088391	5088595	chr19	5087538	5089037	Yif1a	ENSMUSG00000024875
chr19	5610092	5610380	chr19	5609738	5611237	Kat5	ENSMUSG00000024926
chr19	5688723	5689079	chr19	5688409	5689908	Pcnx3	ENSMUSG00000054874
chr19	5688723	5689079	chr19	5687742	5689241	Map3k11	ENSMUSG00000004054
chr19	6057326	6057329	chr19	6057286	6058785	Mrpl49	ENSMUSG00000007338
chr19	6057326	6057329	chr19	6056844	6058343	Fau	ENSMUSG00000038274
chr19	6057329	6057929	chr19	6057286	6058785	Mrpl49	ENSMUSG00000007338
chr19	6057329	6057929	chr19	6056844	6058343	Fau	ENSMUSG00000038274
chr19	6057929	6058183	chr19	6057286	6058785	Mrpl49	ENSMUSG00000007338
chr19	6057929	6058183	chr19	6056844	6058343	Fau	ENSMUSG00000038274
chr19	6084702	6085015	chr19	6084457	6085956	Zfpl1	ENSMUSG00000024792
chr19	6084702	6085015	chr19	6083983	6085482	Cdca5	ENSMUSG00000024791
chr19	6127881	6127964	chr19	6127805	6129304	Snx15	ENSMUSG00000024787
chr19	6127964	6128282	chr19	6127805	6129304	Snx15	ENSMUSG00000024787
chr19	6128282	6128354	chr19	6127805	6129304	Snx15	ENSMUSG00000024787
chr19	6235572	6235837	chr19	6235373	6236872	Ppp2r5b	ENSMUSG00000024777
chr19	6235920	6236405	chr19	6235373	6236872	Ppp2r5b	ENSMUSG00000024777
chr19	6241496	6241886	chr19	6240668	6242167	Atg2a	ENSMUSG00000024773
chr19	6363468	6363529	chr19	6362690	6364189	Sf1	ENSMUSG00000024949
chr19	6363529	6363811	chr19	6362690	6364189	Sf1	ENSMUSG00000024949
chr19	6363811	6364135	chr19	6362690	6364189	Sf1	ENSMUSG00000024949
chr19	6980002	6980026	chr19	6980002	6981501	Fkbp2	ENSMUSG00000056629
chr19	6980026	6980506	chr19	6980002	6981501	Fkbp2	ENSMUSG00000056629
chr19	8819475	8819485	chr19	8818834	8820333	Ttc9c	ENSMUSG00000071660
chr19	8819475	8819485	chr19	8819010	8820509	Hnrnpul2	ENSMUSG00000071659
chr19	8819485	8819911	chr19	8818834	8820333	Ttc9c	ENSMUSG00000071660
chr19	8819485	8819911	chr19	8819010	8820509	Hnrnpul2	ENSMUSG00000071659
chr19	8819911	8819917	chr19	8818834	8820333	Ttc9c	ENSMUSG00000071660
chr19	8819911	8819917	chr19	8819010	8820509	Hnrnpul2	ENSMUSG00000071659
chr19	8928979	8929711	chr19	8928857	8930356	Rom1	ENSMUSG00000071648
chr19	8928979	8929711	chr19	8928552	8930051	Eml3	ENSMUSG00000071647
chr19	8929711	8930043	chr19	8928857	8930356	Rom1	ENSMUSG00000071648
chr19	8929711	8930043	chr19	8928552	8930051	Eml3	ENSMUSG00000071647
chr19	8930043	8930356	chr19	8928857	8930356	Rom1	ENSMUSG00000071648
chr19	8930043	8930051	chr19	8928552	8930051	Eml3	ENSMUSG00000071647
chr19	10388410	10388634	chr19	10388090	10389589	Syt7	ENSMUSG00000024743
chr19	10689155	10689164	chr19	10687735	10689234	Vps37c	ENSMUSG00000048832
chr19	10949239	10949427	chr19	10948767	10950266	Ccdc86	ENSMUSG00000024732
chr19	11965272	11965319	chr19	11964941	11966440	Osbp	ENSMUSG00000024687
chr19	11965319	11965796	chr19	11964941	11966440	Osbp	ENSMUSG00000024687
chr19	11965796	11965806	chr19	11964941	11966440	Osbp	ENSMUSG00000024687
chr19	12795627	12795889	chr19	12795627	12797126	Zfp91	ENSMUSG00000118491
chr19	12795627	12795889	chr19	12795627	12797126	Zfp91	ENSMUSG00000024695
chr19	12795624	12795889	chr19	12795193	12796692	Lpxn	ENSMUSG00000024696
chr19	14598130	14598151	chr19	14597552	14599051	Tle4	ENSMUSG00000024642
chr19	14598151	14598262	chr19	14597552	14599051	Tle4	ENSMUSG00000024642
chr19	14598262	14598363	chr19	14597552	14599051	Tle4	ENSMUSG00000024642
chr19	14598363	14598504	chr19	14597552	14599051	Tle4	ENSMUSG00000024642
chr19	14598504	14598600	chr19	14597552	14599051	Tle4	ENSMUSG00000024642
chr19	21271786	21272321	chr19	21271278	21272777	Zfand5	ENSMUSG00000024750
chr19	21652786	21653355	chr19	21652477	21653976	1110059E24Rik	ENSMUSG00000035171
chr19	21652786	21653355	chr19	21652185	21653684	Abhd17b	ENSMUSG00000047368
chr19	21778256	21778293	chr19	21777342	21778841	Cemip2	ENSMUSG00000024754
chr19	21778293	21778598	chr19	21777342	21778841	Cemip2	ENSMUSG00000024754
chr19	21778598	21778818	chr19	21777342	21778841	Cemip2	ENSMUSG00000024754
chr19	24961553	24961889	chr19	24961111	24962610	Cbwd1	ENSMUSG00000024878
chr19	29101109	29101415	chr19	29100375	29101874	Rcl1	ENSMUSG00000024785
chr19	29251541	29251988	chr19	29250828	29252327	Jak2	ENSMUSG00000024789
chr19	37375835	37375915	chr19	37375403	37376902	Kif11	ENSMUSG00000012443
chr19	38054489	38054839	chr19	38054011	38055510	Cep55	ENSMUSG00000024989
chr19	38395744	38396041	chr19	38394980	38396479	Slc35g1	ENSMUSG00000044026
chr19	40513689	40514002	chr19	40513280	40514779	Sorbs1	ENSMUSG00000025006
chr19	40588146	40588186	chr19	40587964	40589463	Aldh18a1	ENSMUSG00000025007
chr19	40588186	40588580	chr19	40587964	40589463	Aldh18a1	ENSMUSG00000025007
chr19	40588580	40588595	chr19	40587964	40589463	Aldh18a1	ENSMUSG00000025007
chr19	40830922	40831224	chr19	40830279	40831778	Ccnj	ENSMUSG00000025010
chr19	41980850	41980952	chr19	41980658	41982157	Mms19	ENSMUSG00000025159
chr19	41980850	41980952	chr19	41980763	41982262	Ubtd1	ENSMUSG00000025171
chr19	41980952	41981607	chr19	41980658	41982157	Mms19	ENSMUSG00000025159
chr19	41980952	41981607	chr19	41980763	41982262	Ubtd1	ENSMUSG00000025171
chr19	41981607	41981792	chr19	41980658	41982157	Mms19	ENSMUSG00000025159
chr19	41981607	41981792	chr19	41980763	41982262	Ubtd1	ENSMUSG00000025171
chr19	42090206	42090469	chr19	42089470	42090969	Pi4k2a	ENSMUSG00000025178
chr19	42090600	42090749	chr19	42089470	42090969	Pi4k2a	ENSMUSG00000025178
chr19	42612321	42612527	chr19	42612314	42613813	Loxl4	ENSMUSG00000025185
chr19	43524322	43524497	chr19	43524106	43525605	Got1	ENSMUSG00000025190
chr19	43524497	43524822	chr19	43524106	43525605	Got1	ENSMUSG00000025190
chr19	43524822	43524999	chr19	43524106	43525605	Got1	ENSMUSG00000025190
chr19	43674929	43675429	chr19	43674382	43675881	Slc25a28	ENSMUSG00000040414
chr19	44135511	44135919	chr19	44135377	44136876	Cwf19l1	ENSMUSG00000025200
chr19	45363694	45363957	chr19	45362734	45364233	Btrc	ENSMUSG00000025217
chr19	45783338	45783743	chr19	45783338	45784837	Oga	ENSMUSG00000025220
chr19	46075576	46076034	chr19	46074863	46076362	Nolc1	ENSMUSG00000015176
chr19	46328218	46328597	chr19	46327184	46328683	Fbxl15	ENSMUSG00000025226
chr19	46761500	46761890	chr19	46760596	46762095	Cnnm2	ENSMUSG00000064105
chr19	53390716	53391014	chr19	53390079	53391578	Smndc1	ENSMUSG00000025024
chr19	57360624	57361056	chr19	57359680	57361179	Fam160b1	ENSMUSG00000033478
chr19	57610687	57610990	chr19	57610034	57611533	Atrnl1	ENSMUSG00000054843
chr2	3283730	3283774	chr2	3283212	3284711	Nmt2	ENSMUSG00000026643
chr2	3283774	3284201	chr2	3283212	3284711	Nmt2	ENSMUSG00000026643
chr2	3284201	3284593	chr2	3283212	3284711	Nmt2	ENSMUSG00000026643
chr2	3332620	3332720	chr2	3332144	3333643	Rpp38	ENSMUSG00000049950
chr2	3332720	3332955	chr2	3332144	3333643	Rpp38	ENSMUSG00000049950
chr2	3332955	3332982	chr2	3332144	3333643	Rpp38	ENSMUSG00000049950
chr2	5895163	5895349	chr2	5894933	5896432	Sec61a2	ENSMUSG00000025816
chr2	5895349	5895419	chr2	5894933	5896432	Sec61a2	ENSMUSG00000025816
chr2	5895419	5895431	chr2	5894933	5896432	Sec61a2	ENSMUSG00000025816
chr2	5951078	5951440	chr2	5950469	5951968	Upf2	ENSMUSG00000043241
chr2	18997707	18998146	chr2	18997627	18999126	Pip4k2a	ENSMUSG00000026737
chr2	19657275	19657578	chr2	19656752	19658251	Otud1	ENSMUSG00000043415
chr2	19657578	19658076	chr2	19656752	19658251	Otud1	ENSMUSG00000043415
chr2	19658076	19658125	chr2	19656752	19658251	Otud1	ENSMUSG00000043415
chr2	24974874	24975374	chr2	24974599	24976098	Mrpl41	ENSMUSG00000036850
chr2	24975033	24975374	chr2	24975033	24976532	Pnpla7	ENSMUSG00000036833
chr2	25224203	25225004	chr2	25224203	25225702	Tubb4b	ENSMUSG00000036752
chr2	25272140	25272504	chr2	25271939	25273438	Ssna1	ENSMUSG00000026966
chr2	25272140	25272504	chr2	25271478	25272977	Anapc2	ENSMUSG00000026965
chr2	25574346	25574641	chr2	25574346	25575845	Mamdc4	ENSMUSG00000026941
chr2	25574641	25574953	chr2	25574346	25575845	Mamdc4	ENSMUSG00000026941
chr2	25574725	25574953	chr2	25574725	25576224	Phpt1	ENSMUSG00000036504
chr2	25574953	25575014	chr2	25574346	25575845	Mamdc4	ENSMUSG00000026941
chr2	25574953	25575014	chr2	25574725	25576224	Phpt1	ENSMUSG00000036504
chr2	25983204	25983239	chr2	25982783	25984282	Camsap1	ENSMUSG00000026933
chr2	25983239	25983900	chr2	25982783	25984282	Camsap1	ENSMUSG00000026933
chr2	25983900	25983914	chr2	25982783	25984282	Camsap1	ENSMUSG00000026933
chr2	26140316	26140644	chr2	26140022	26141521	Tmem250-ps	ENSMUSG00000087679
chr2	26141275	26141521	chr2	26140022	26141521	Tmem250-ps	ENSMUSG00000087679
chr2	26444824	26445275	chr2	26444717	26446216	Sec16a	ENSMUSG00000026924
chr2	26445275	26445923	chr2	26444717	26446216	Sec16a	ENSMUSG00000026924
chr2	26445923	26445963	chr2	26444717	26446216	Sec16a	ENSMUSG00000026924
chr2	26933440	26933455	chr2	26933429	26934928	Surf4	ENSMUSG00000014867
chr2	26933440	26933455	chr2	26933047	26934546	Stkld1	ENSMUSG00000049897
chr2	26933594	26933953	chr2	26933429	26934928	Surf4	ENSMUSG00000014867
chr2	26933594	26933953	chr2	26933047	26934546	Stkld1	ENSMUSG00000049897
chr2	27514832	27515118	chr2	27514157	27515656	Wdr5	ENSMUSG00000026917
chr2	28839861	28840387	chr2	28839861	28841360	Gtf3c4	ENSMUSG00000035666
chr2	28839683	28840387	chr2	28839406	28840905	Ddx31	ENSMUSG00000026806
chr2	28840427	28840667	chr2	28839861	28841360	Gtf3c4	ENSMUSG00000035666
chr2	28840427	28840667	chr2	28839406	28840905	Ddx31	ENSMUSG00000026806
chr2	30237525	30237995	chr2	30236715	30238214	Lrrc8a	ENSMUSG00000007476
chr2	30807622	30807689	chr2	30806826	30808325	Ntmt1	ENSMUSG00000026857
chr2	30807689	30807950	chr2	30806826	30808325	Ntmt1	ENSMUSG00000026857
chr2	30807950	30808186	chr2	30806826	30808325	Ntmt1	ENSMUSG00000026857
chr2	30808251	30808325	chr2	30806826	30808325	Ntmt1	ENSMUSG00000026857
chr2	30981675	30981686	chr2	30981279	30982778	Usp20	ENSMUSG00000026854
chr2	30981702	30982281	chr2	30981702	30983201	BC005624	ENSMUSG00000026851
chr2	30981686	30982281	chr2	30981279	30982778	Usp20	ENSMUSG00000026854
chr2	30982281	30982485	chr2	30981702	30983201	BC005624	ENSMUSG00000026851
chr2	30982281	30982485	chr2	30981279	30982778	Usp20	ENSMUSG00000026854
chr2	31245151	31245161	chr2	31244823	31246322	Ncs1	ENSMUSG00000062661
chr2	31688228	31688581	chr2	31687376	31688875	Abl1	ENSMUSG00000026842
chr2	31688228	31688581	chr2	31688118	31689617	AL929275.1	ENSMUSG00000118600
chr2	31810310	31810717	chr2	31810081	31811580	Qrfp	ENSMUSG00000043102
chr2	31974074	31974118	chr2	31973436	31974935	Nup214	ENSMUSG00000001855
chr2	31974118	31974901	chr2	31973436	31974935	Nup214	ENSMUSG00000001855
chr2	31974901	31974935	chr2	31973436	31974935	Nup214	ENSMUSG00000001855
chr2	32352233	32352528	chr2	32351327	32352826	Ciz1	ENSMUSG00000039205
chr2	32381976	32382022	chr2	32381439	32382938	1110008P14Rik	ENSMUSG00000039195
chr2	32395565	32395620	chr2	32394896	32396395	Ptges2	ENSMUSG00000026820
chr2	32395620	32396386	chr2	32394896	32396395	Ptges2	ENSMUSG00000026820
chr2	32396386	32396395	chr2	32394896	32396395	Ptges2	ENSMUSG00000026820
chr2	32535130	32535638	chr2	32534332	32535831	Fam102a	ENSMUSG00000039157
chr2	32713370	32713423	chr2	32712577	32714076	Cdk9	ENSMUSG00000009555
chr2	32713423	32713689	chr2	32712577	32714076	Cdk9	ENSMUSG00000009555
chr2	32713689	32713719	chr2	32712577	32714076	Cdk9	ENSMUSG00000009555
chr2	32981695	32982114	chr2	32981584	32983083	Slc2a8	ENSMUSG00000026791
chr2	33131155	33131186	chr2	33131155	33132654	Garnl3	ENSMUSG00000038860
chr2	33131186	33131634	chr2	33131155	33132654	Garnl3	ENSMUSG00000038860
chr2	35109440	35109772	chr2	35108492	35109991	Cntrl	ENSMUSG00000057110
chr2	35336980	35337498	chr2	35336477	35337976	Stom	ENSMUSG00000026880
chr2	36136363	36136917	chr2	36136274	36137773	Rbm18	ENSMUSG00000026889
chr2	36136363	36136888	chr2	36135389	36136888	Mrrf	ENSMUSG00000026887
chr2	37358833	37359313	chr2	37358833	37360332	Pdcl	ENSMUSG00000009030
chr2	38286891	38287262	chr2	38286891	38288390	Dennd1a	ENSMUSG00000035392
chr2	44927158	44927236	chr2	44927158	44928657	Gtdc1	ENSMUSG00000036890
chr2	44927236	44927294	chr2	44927158	44928657	Gtdc1	ENSMUSG00000036890
chr2	52742195	52742440	chr2	52741782	52743281	Stam2	ENSMUSG00000055371
chr2	66256464	66257067	chr2	66256118	66257617	Ttc21b	ENSMUSG00000034848
chr2	69722799	69723044	chr2	69721545	69723044	Ppig	ENSMUSG00000042133
chr2	71055589	71055805	chr2	71055084	71056583	Mettl8	ENSMUSG00000041975
chr2	71055589	71055805	chr2	71054328	71055827	Dcaf17	ENSMUSG00000041966
chr2	71872929	71873235	chr2	71872224	71873723	Pdk1	ENSMUSG00000006494
chr2	73386453	73386607	chr2	73386073	73387572	Gpr155	ENSMUSG00000041762
chr2	73386607	73386903	chr2	73386073	73387572	Gpr155	ENSMUSG00000041762
chr2	73386903	73387035	chr2	73386073	73387572	Gpr155	ENSMUSG00000041762
chr2	84715337	84715392	chr2	84714681	84716180	Zdhhc5	ENSMUSG00000034075
chr2	84715392	84715719	chr2	84714681	84716180	Zdhhc5	ENSMUSG00000034075
chr2	84715719	84715767	chr2	84714681	84716180	Zdhhc5	ENSMUSG00000034075
chr2	91183338	91183442	chr2	91183338	91184837	Madd	ENSMUSG00000040687
chr2	91183442	91183666	chr2	91183338	91184837	Madd	ENSMUSG00000040687
chr2	91236999	91237197	chr2	91236483	91237982	Ddb2	ENSMUSG00000002109
chr2	91264850	91265240	chr2	91263974	91265473	Arfgap2	ENSMUSG00000027255
chr2	93462641	93462982	chr2	93462641	93464140	Cd82	ENSMUSG00000027215
chr2	93462982	93463005	chr2	93462641	93464140	Cd82	ENSMUSG00000027215
chr2	98662574	98662736	chr2	98661237	98662736	Gm10801	ENSMUSG00000075015
chr2	103073342	103073971	chr2	103073014	103074513	Pdhx	ENSMUSG00000010914
chr2	103073342	103073971	chr2	103072675	103074174	Apip	ENSMUSG00000010911
chr2	103761047	103761326	chr2	103760771	103762270	Nat10	ENSMUSG00000027185
chr2	103797150	103797690	chr2	103797150	103798649	Caprin1	ENSMUSG00000027184
chr2	104122558	104122589	chr2	104121769	104123268	A930018P22Rik	ENSMUSG00000032671
chr2	104122589	104122770	chr2	104121769	104123268	A930018P22Rik	ENSMUSG00000032671
chr2	104122770	104122873	chr2	104121769	104123268	A930018P22Rik	ENSMUSG00000032671
chr2	112454860	112455251	chr2	112453997	112455496	Emc7	ENSMUSG00000055943
chr2	113848668	113849027	chr2	113848162	113849661	Arhgap11a	ENSMUSG00000041219
chr2	117249749	117249946	chr2	117248739	117250238	Fam98b	ENSMUSG00000027349
chr2	118388365	118388544	chr2	118387618	118389117	Eif2ak4	ENSMUSG00000005102
chr2	118388544	118388628	chr2	118387618	118389117	Eif2ak4	ENSMUSG00000005102
chr2	118388628	118388735	chr2	118387618	118389117	Eif2ak4	ENSMUSG00000005102
chr2	119046906	119047353	chr2	119046119	119047618	Knl1	ENSMUSG00000027326
chr2	119288402	119288528	chr2	119287740	119289239	Vps18	ENSMUSG00000034216
chr2	119288528	119288854	chr2	119287740	119289239	Vps18	ENSMUSG00000034216
chr2	119288854	119288954	chr2	119287740	119289239	Vps18	ENSMUSG00000034216
chr2	119289000	119289181	chr2	119287740	119289239	Vps18	ENSMUSG00000034216
chr2	120154642	120154759	chr2	120154107	120155606	Ehd4	ENSMUSG00000027293
chr2	120403850	120404055	chr2	120403614	120405113	Tmem87a	ENSMUSG00000033808
chr2	120403850	120404055	chr2	120402896	120404395	Ganc	ENSMUSG00000062646
chr2	120404055	120404121	chr2	120403614	120405113	Tmem87a	ENSMUSG00000033808
chr2	120404055	120404121	chr2	120402896	120404395	Ganc	ENSMUSG00000062646
chr2	120404121	120404242	chr2	120403614	120405113	Tmem87a	ENSMUSG00000033808
chr2	120404121	120404242	chr2	120402896	120404395	Ganc	ENSMUSG00000062646
chr2	120629024	120629316	chr2	120628121	120629620	Stard9	ENSMUSG00000033705
chr2	120850430	120850530	chr2	120849629	120851128	Cdan1	ENSMUSG00000027284
chr2	120850430	120850530	chr2	120850105	120851604	Ttbk2	ENSMUSG00000090100
chr2	121413531	121413926	chr2	121413293	121414792	Catsper2	ENSMUSG00000033486
chr2	121413531	121413926	chr2	121412775	121414274	Pdia3	ENSMUSG00000027248
chr2	121448733	121448939	chr2	121448195	121449694	Serf2	ENSMUSG00000074884
chr2	121448939	121449209	chr2	121448195	121449694	Serf2	ENSMUSG00000074884
chr2	121449209	121449411	chr2	121448195	121449694	Serf2	ENSMUSG00000074884
chr2	121806831	121807249	chr2	121806588	121808087	Frmd5	ENSMUSG00000027238
chr2	121956123	121956330	chr2	121955593	121957092	Mageb3	ENSMUSG00000074881
chr2	121956123	121956330	chr2	121955001	121956500	Ctdspl2	ENSMUSG00000033411
chr2	125247447	125247689	chr2	125246190	125247689	Dut	ENSMUSG00000027203
chr2	126707157	126707194	chr2	126706328	126707827	Usp8	ENSMUSG00000027363
chr2	126707194	126707309	chr2	126706328	126707827	Usp8	ENSMUSG00000027363
chr2	126707309	126707552	chr2	126706328	126707827	Usp8	ENSMUSG00000027363
chr2	127269883	127270181	chr2	127269218	127270717	Stard7	ENSMUSG00000027367
chr2	127444311	127444516	chr2	127444066	127445565	Fahd2a	ENSMUSG00000027371
chr2	128125684	128125889	chr2	128125038	128126537	Bcl2l11	ENSMUSG00000027381
chr2	128817886	128817951	chr2	128817118	128818617	Tmem87b	ENSMUSG00000014353
chr2	128817951	128818313	chr2	128817118	128818617	Tmem87b	ENSMUSG00000014353
chr2	128818313	128818350	chr2	128817118	128818617	Tmem87b	ENSMUSG00000014353
chr2	129198348	129198506	chr2	129197764	129199263	Slc20a1	ENSMUSG00000027397
chr2	129198506	129198701	chr2	129197764	129199263	Slc20a1	ENSMUSG00000027397
chr2	129198701	129198844	chr2	129197764	129199263	Slc20a1	ENSMUSG00000027397
chr2	129800650	129800730	chr2	129799517	129801016	Stk35	ENSMUSG00000037885
chr2	130664175	130664239	chr2	130664160	130665659	Ddrgk1	ENSMUSG00000068290
chr2	130664239	130664719	chr2	130664160	130665659	Ddrgk1	ENSMUSG00000068290
chr2	130664719	130664735	chr2	130664160	130665659	Ddrgk1	ENSMUSG00000068290
chr2	131910014	131910357	chr2	131908928	131910427	Prnp	ENSMUSG00000079037
chr2	131910014	131910357	chr2	131908957	131910456	Prn	ENSMUSG00000098754
chr2	132252815	132253336	chr2	132252815	132254314	Pcna	ENSMUSG00000027342
chr2	136890890	136890953	chr2	136890890	136892389	Mkks	ENSMUSG00000027274
chr2	136890890	136890953	chr2	136890890	136892389	AL731706.1	ENSMUSG00000115423
chr2	136890868	136890953	chr2	136890218	136891717	Slx4ip	ENSMUSG00000027281
chr2	136890953	136891616	chr2	136890890	136892389	Mkks	ENSMUSG00000027274
chr2	136890953	136891616	chr2	136890890	136892389	AL731706.1	ENSMUSG00000115423
chr2	136890953	136891616	chr2	136890218	136891717	Slx4ip	ENSMUSG00000027281
chr2	136891616	136891709	chr2	136890890	136892389	Mkks	ENSMUSG00000027274
chr2	136891616	136891709	chr2	136890890	136892389	AL731706.1	ENSMUSG00000115423
chr2	136891616	136891709	chr2	136890218	136891717	Slx4ip	ENSMUSG00000027281
chr2	140066611	140066886	chr2	140066306	140067805	Tasp1	ENSMUSG00000039033
chr2	140394956	140395124	chr2	140394309	140395808	Macrod2	ENSMUSG00000068205
chr2	140395124	140395410	chr2	140394309	140395808	Macrod2	ENSMUSG00000068205
chr2	140395410	140395477	chr2	140394309	140395808	Macrod2	ENSMUSG00000068205
chr2	144011120	144011560	chr2	144010764	144012263	Rrbp1	ENSMUSG00000027422
chr2	144270559	144270576	chr2	144270407	144271906	Snx5	ENSMUSG00000027423
chr2	144270559	144270576	chr2	144269663	144271162	Mgme1	ENSMUSG00000027424
chr2	144270576	144270917	chr2	144270407	144271906	Snx5	ENSMUSG00000027423
chr2	144270576	144270917	chr2	144269663	144271162	Mgme1	ENSMUSG00000027424
chr2	144527420	144528097	chr2	144526915	144528414	Dzank1	ENSMUSG00000037259
chr2	144527420	144528097	chr2	144526718	144528217	Polr3f	ENSMUSG00000027427
chr2	148680878	148681105	chr2	148680023	148681522	Gzf1	ENSMUSG00000027439
chr2	148681105	148681522	chr2	148680023	148681522	Gzf1	ENSMUSG00000027439
chr2	152226460	152226494	chr2	152225839	152227338	Csnk2a1	ENSMUSG00000074698
chr2	152226494	152226802	chr2	152225839	152227338	Csnk2a1	ENSMUSG00000074698
chr2	152226802	152226921	chr2	152225839	152227338	Csnk2a1	ENSMUSG00000074698
chr2	152332403	152332684	chr2	152332154	152333653	Rbck1	ENSMUSG00000027466
chr2	152831229	152831808	chr2	152831229	152832728	Bcl2l1	ENSMUSG00000007659
chr2	154790797	154791052	chr2	154790096	154791595	Raly	ENSMUSG00000027593
chr2	154790797	154791052	chr2	154790402	154791901	a	ENSMUSG00000027596
chr2	154791052	154791333	chr2	154790096	154791595	Raly	ENSMUSG00000027593
chr2	154791052	154791333	chr2	154790402	154791901	a	ENSMUSG00000027596
chr2	154791333	154791347	chr2	154790096	154791595	Raly	ENSMUSG00000027593
chr2	154791333	154791347	chr2	154790402	154791901	a	ENSMUSG00000027596
chr2	154892574	154892600	chr2	154892436	154893935	Eif2s2	ENSMUSG00000074656
chr2	154892600	154892812	chr2	154892436	154893935	Eif2s2	ENSMUSG00000074656
chr2	154892812	154892915	chr2	154892436	154893935	Eif2s2	ENSMUSG00000074656
chr2	155236261	155236515	chr2	155235533	155237032	Dynlrb1	ENSMUSG00000047459
chr2	155517841	155518312	chr2	155517738	155519237	Ggt7	ENSMUSG00000027603
chr2	155517841	155518312	chr2	155516948	155518447	Acss2	ENSMUSG00000027605
chr2	155592776	155592906	chr2	155592311	155593810	Gss	ENSMUSG00000027610
chr2	156179739	156180214	chr2	156179739	156181238	Rbm39	ENSMUSG00000027620
chr2	156196655	156196965	chr2	156195466	156196965	Phf20	ENSMUSG00000038116
chr2	156991753	156991818	chr2	156991557	156993056	Ndrg3	ENSMUSG00000027634
chr2	157367573	157367604	chr2	157366594	157368093	Manbal	ENSMUSG00000063019
chr2	158028234	158028445	chr2	158027934	158029433	Tti1	ENSMUSG00000027650
chr2	158028234	158028445	chr2	158027497	158028996	Rprd1b	ENSMUSG00000027651
chr2	158146737	158147100	chr2	158145937	158147436	Tgm2	ENSMUSG00000037820
chr2	163472351	163472633	chr2	163472130	163473629	Fitm2	ENSMUSG00000048486
chr2	164070848	164071230	chr2	164070670	164072169	Tomm34	ENSMUSG00000018322
chr2	164461266	164461282	chr2	164459967	164461466	Gm20458	ENSMUSG00000090996
chr2	166713760	166713961	chr2	166713333	166714832	Prex1	ENSMUSG00000039621
chr2	166906055	166906493	chr2	166905040	166906539	Cse1l	ENSMUSG00000002718
chr2	167349207	167349622	chr2	167348684	167350183	B4galt5	ENSMUSG00000017929
chr2	168080877	168081503	chr2	168080004	168081503	Pard6b	ENSMUSG00000044641
chr2	168207077	168207363	chr2	168206613	168208112	Adnp	ENSMUSG00000051149
chr2	172345310	172345759	chr2	172344565	172346064	Fam210b	ENSMUSG00000027495
chr2	172440426	172440586	chr2	172439556	172441055	Rtf2	ENSMUSG00000027502
chr2	173659517	173659743	chr2	173658760	173660259	Rab22a	ENSMUSG00000027519
chr2	173659743	173660073	chr2	173658760	173660259	Rab22a	ENSMUSG00000027519
chr2	180024410	180025381	chr2	180023987	180025486	Lsm14b	ENSMUSG00000039108
chr2	180456117	180456517	chr2	180455245	180456744	Slco4a1	ENSMUSG00000038963
chr3	5576196	5576318	chr3	5575740	5577239	Pex2	ENSMUSG00000040374
chr3	5576318	5576463	chr3	5575740	5577239	Pex2	ENSMUSG00000040374
chr3	5576463	5576545	chr3	5575740	5577239	Pex2	ENSMUSG00000040374
chr3	8923472	8923912	chr3	8923419	8924918	Mrps28	ENSMUSG00000040269
chr3	9251073	9251101	chr3	9249602	9251101	Zbtb10	ENSMUSG00000069114
chr3	14578536	14578635	chr3	14577641	14579140	E2f5	ENSMUSG00000027552
chr3	14578635	14578878	chr3	14577641	14579140	E2f5	ENSMUSG00000027552
chr3	14578878	14578924	chr3	14577641	14579140	E2f5	ENSMUSG00000027552
chr3	31094638	31094878	chr3	31094058	31095557	Skil	ENSMUSG00000027660
chr3	32736534	32736541	chr3	32735990	32737489	Ndufb5	ENSMUSG00000027673
chr3	32736541	32737061	chr3	32735990	32737489	Ndufb5	ENSMUSG00000027673
chr3	32737106	32737286	chr3	32737106	32738605	Mrpl47	ENSMUSG00000037531
chr3	32737061	32737286	chr3	32735990	32737489	Ndufb5	ENSMUSG00000027673
chr3	33799661	33800103	chr3	33798832	33800331	Ttc14	ENSMUSG00000027677
chr3	35754034	35754593	chr3	35753106	35754605	Atp11b	ENSMUSG00000037400
chr3	37419494	37420292	chr3	37418896	37420395	Spata5	ENSMUSG00000027722
chr3	37419712	37420292	chr3	37419712	37421211	Nudt6	ENSMUSG00000050174
chr3	38484554	38484603	chr3	38484345	38485844	Ankrd50	ENSMUSG00000044864
chr3	38484603	38485145	chr3	38484345	38485844	Ankrd50	ENSMUSG00000044864
chr3	38485145	38485161	chr3	38484345	38485844	Ankrd50	ENSMUSG00000044864
chr3	40949525	40949659	chr3	40948828	40950327	Larp1b	ENSMUSG00000025762
chr3	40949659	40949874	chr3	40948828	40950327	Larp1b	ENSMUSG00000025762
chr3	40949874	40949909	chr3	40948828	40950327	Larp1b	ENSMUSG00000025762
chr3	41082996	41083368	chr3	41082547	41084046	Pgrmc2	ENSMUSG00000049940
chr3	53463293	53463546	chr3	53462833	53464332	Nhlrc3	ENSMUSG00000042997
chr3	53463293	53463546	chr3	53462666	53464165	Proser1	ENSMUSG00000049504
chr3	54807911	54808136	chr3	54807292	54808791	Rfxap	ENSMUSG00000036615
chr3	55112127	55112361	chr3	55111108	55112607	Spg20	ENSMUSG00000036580
chr3	58692074	58692456	chr3	58691901	58693400	Siah2	ENSMUSG00000036432
chr3	65958245	65958697	chr3	65957750	65959249	Ccnl1	ENSMUSG00000027829
chr3	69316517	69317155	chr3	69315861	69317360	Ppm1l	ENSMUSG00000027784
chr3	75556911	75557546	chr3	75556357	75557856	Pdcd10	ENSMUSG00000027835
chr3	75556911	75557546	chr3	75556547	75558046	Serpini1	ENSMUSG00000027834
chr3	75957083	75957293	chr3	75956450	75957949	Golim4	ENSMUSG00000034109
chr3	79286427	79286711	chr3	79286018	79287517	Rapgef2	ENSMUSG00000062232
chr3	84814268	84815099	chr3	84814268	84815767	Fbxw7	ENSMUSG00000028086
chr3	85887172	85887499	chr3	85887019	85888518	Gm37240	ENSMUSG00000102805
chr3	85887172	85887499	chr3	85887017	85888516	Glt28d2	ENSMUSG00000031286
chr3	86224141	86224852	chr3	86223680	86225179	Lrba	ENSMUSG00000028080
chr3	88141964	88142544	chr3	88141372	88142871	Mef2d	ENSMUSG00000001419
chr3	88336272	88336482	chr3	88335649	88337148	Tmem79	ENSMUSG00000001420
chr3	88336272	88336482	chr3	88335260	88336759	Smg5	ENSMUSG00000001415
chr3	88913697	88913769	chr3	88913500	88914999	Msto1	ENSMUSG00000068922
chr3	89772616	89772719	chr3	89772616	89774115	Ube2q1	ENSMUSG00000042572
chr3	89773269	89773451	chr3	89772616	89774115	Ube2q1	ENSMUSG00000042572
chr3	94974718	94974944	chr3	94973731	94975230	Pi4kb	ENSMUSG00000038861
chr3	95015392	95015565	chr3	95014949	95016448	Zfp687	ENSMUSG00000019338
chr3	95015565	95015972	chr3	95014949	95016448	Zfp687	ENSMUSG00000019338
chr3	95015972	95016269	chr3	95014949	95016448	Zfp687	ENSMUSG00000019338
chr3	95434376	95434811	chr3	95433388	95434887	Arnt	ENSMUSG00000015522
chr3	95624820	95624887	chr3	95623993	95625492	Ensa	ENSMUSG00000038619
chr3	95624887	95625317	chr3	95623993	95625492	Ensa	ENSMUSG00000038619
chr3	95625317	95625322	chr3	95623993	95625492	Ensa	ENSMUSG00000038619
chr3	95819479	95819863	chr3	95818364	95819863	Rprd2	ENSMUSG00000028106
chr3	95881879	95882315	chr3	95881752	95883251	Ciart	ENSMUSG00000038550
chr3	96696788	96696883	chr3	96695384	96696883	Pias3	ENSMUSG00000028101
chr3	96904902	96905381	chr3	96904847	96906346	Gpr89	ENSMUSG00000028096
chr3	96904902	96905192	chr3	96903693	96905192	Gja5	ENSMUSG00000057123
chr3	100922072	100922138	chr3	100921202	100922701	Trim45	ENSMUSG00000033233
chr3	100922138	100922581	chr3	100921202	100922701	Trim45	ENSMUSG00000033233
chr3	100922581	100922605	chr3	100921202	100922701	Trim45	ENSMUSG00000033233
chr3	103914377	103914495	chr3	103913120	103914619	Rsbn1	ENSMUSG00000044098
chr3	104220420	104220877	chr3	104219875	104221374	Magi3	ENSMUSG00000052539
chr3	107333174	107334053	chr3	107333174	107334673	Rbm15	ENSMUSG00000048109
chr3	107334053	107334128	chr3	107333174	107334673	Rbm15	ENSMUSG00000048109
chr3	107696347	107696745	chr3	107696061	107697560	Ahcyl1	ENSMUSG00000027893
chr3	108210435	108210475	chr3	108210435	108211934	Atxn7l2	ENSMUSG00000048997
chr3	108210607	108210920	chr3	108210435	108211934	Atxn7l2	ENSMUSG00000048997
chr3	108364818	108365141	chr3	108363911	108365410	Mybphl	ENSMUSG00000068745
chr3	108444714	108444813	chr3	108444710	108446209	Sars	ENSMUSG00000068739
chr3	108444938	108445482	chr3	108444710	108446209	Sars	ENSMUSG00000068739
chr3	116807964	116808238	chr3	116807667	116809166	Agl	ENSMUSG00000033400
chr3	122245324	122245774	chr3	122244557	122246056	Gclm	ENSMUSG00000028124
chr3	122274237	122274546	chr3	122273388	122274887	Dnttip2	ENSMUSG00000039756
chr3	122984168	122984179	chr3	122984011	122985510	Usp53	ENSMUSG00000039701
chr3	122984179	122984534	chr3	122984011	122985510	Usp53	ENSMUSG00000039701
chr3	122984534	122984695	chr3	122984011	122985510	Usp53	ENSMUSG00000039701
chr3	126596542	126596801	chr3	126595302	126596801	Camk2d	ENSMUSG00000053819
chr3	127552957	127553450	chr3	127552850	127554349	Larp7	ENSMUSG00000027968
chr3	127552957	127553450	chr3	127552489	127553988	Zgrf1	ENSMUSG00000051278
chr3	127553450	127553649	chr3	127552850	127554349	Larp7	ENSMUSG00000027968
chr3	127553450	127553649	chr3	127552489	127553988	Zgrf1	ENSMUSG00000051278
chr3	131564637	131564800	chr3	131563768	131565267	Papss1	ENSMUSG00000028032
chr3	131564844	131564914	chr3	131563768	131565267	Papss1	ENSMUSG00000028032
chr3	135423426	135423447	chr3	135423426	135424925	Cisd2	ENSMUSG00000028165
chr3	135437762	135437792	chr3	135437149	135438648	Ube2d3	ENSMUSG00000078578
chr3	135437792	135438427	chr3	135437149	135438648	Ube2d3	ENSMUSG00000078578
chr3	135438427	135438478	chr3	135437149	135438648	Ube2d3	ENSMUSG00000078578
chr3	136669546	136669570	chr3	136669124	136670623	Ppp3ca	ENSMUSG00000028161
chr3	136669570	136670036	chr3	136669124	136670623	Ppp3ca	ENSMUSG00000028161
chr3	136670036	136670040	chr3	136669124	136670623	Ppp3ca	ENSMUSG00000028161
chr3	138143353	138143915	chr3	138142448	138143947	Trmt10a	ENSMUSG00000004127
chr3	138489144	138489408	chr3	138489016	138490515	Metap1	ENSMUSG00000005813
chr3	139075429	139075848	chr3	139074702	139076201	Rap1gds1	ENSMUSG00000028149
chr3	144570390	144570725	chr3	144569682	144571181	Hs2st1	ENSMUSG00000040151
chr3	144570390	144570725	chr3	144569304	144570803	Selenof	ENSMUSG00000037072
chr3	144719836	144719959	chr3	144719836	144721335	Sh3glb1	ENSMUSG00000037062
chr3	146812491	146812935	chr3	146812491	146813990	Prkacb	ENSMUSG00000005034
chr3	146812935	146813254	chr3	146812491	146813990	Prkacb	ENSMUSG00000005034
chr3	146813254	146813395	chr3	146812491	146813990	Prkacb	ENSMUSG00000005034
chr3	152210595	152210916	chr3	152209803	152211302	Dnajb4	ENSMUSG00000028035
chr3	152210595	152210916	chr3	152209422	152210921	Fubp1	ENSMUSG00000028034
chr3	152395790	152395972	chr3	152394473	152395972	Zzz3	ENSMUSG00000039068
chr3	153944492	153944759	chr3	153944133	153945632	Acadm	ENSMUSG00000062908
chr3	154596744	154597291	chr3	154596605	154598104	Tyw3	ENSMUSG00000047583
chr3	154596744	154597210	chr3	154595711	154597210	Cryz	ENSMUSG00000028199
chr4	3938572	3938978	chr4	3937924	3939423	Plag1	ENSMUSG00000003282
chr4	3938572	3938978	chr4	3937888	3939387	Chchd7	ENSMUSG00000042198
chr4	11579194	11579248	chr4	11578665	11580164	Fsbp	ENSMUSG00000094595
chr4	11579248	11579524	chr4	11578665	11580164	Fsbp	ENSMUSG00000094595
chr4	11579524	11579691	chr4	11578665	11580164	Fsbp	ENSMUSG00000094595
chr4	11966179	11966515	chr4	11965953	11967452	Pdp1	ENSMUSG00000049225
chr4	12089521	12089563	chr4	12089521	12091020	Tmem67	ENSMUSG00000049488
chr4	12089309	12089563	chr4	12088439	12089938	Rbm12b2	ENSMUSG00000052137
chr4	14826423	14826673	chr4	14826088	14827587	Otud6b	ENSMUSG00000040550
chr4	15265771	15266155	chr4	15264831	15266330	Tmem64	ENSMUSG00000043252
chr4	16163507	16164078	chr4	16163148	16164647	Ripk2	ENSMUSG00000041135
chr4	32615477	32615486	chr4	32614451	32615950	Casp8ap2	ENSMUSG00000028282
chr4	33031361	33031522	chr4	33030416	33031915	Ube2j1	ENSMUSG00000028277
chr4	33189238	33189749	chr4	33189238	33190737	Pm20d2	ENSMUSG00000054659
chr4	35225869	35226135	chr4	35225676	35227175	C9orf72	ENSMUSG00000028300
chr4	40142974	40142982	chr4	40142081	40143580	Aco1	ENSMUSG00000028405
chr4	40142982	40143347	chr4	40142081	40143580	Aco1	ENSMUSG00000028405
chr4	40143347	40143412	chr4	40142081	40143580	Aco1	ENSMUSG00000028405
chr4	40757601	40758042	chr4	40757424	40758923	Smu1	ENSMUSG00000028409
chr4	40853506	40853564	chr4	40853506	40855005	B4galt1	ENSMUSG00000028413
chr4	40970471	40970484	chr4	40969906	40971405	Nfx1	ENSMUSG00000028423
chr4	40970484	40971240	chr4	40969906	40971405	Nfx1	ENSMUSG00000028423
chr4	40971240	40971316	chr4	40969906	40971405	Nfx1	ENSMUSG00000028423
chr4	41048436	41048850	chr4	41047640	41049139	Aqp7	ENSMUSG00000028427
chr4	41124112	41124375	chr4	41123956	41125455	Nol6	ENSMUSG00000028430
chr4	41275132	41275197	chr4	41274645	41276144	Ubap2	ENSMUSG00000028433
chr4	41275197	41275695	chr4	41274645	41276144	Ubap2	ENSMUSG00000028433
chr4	41503199	41503363	chr4	41502577	41504076	Myorg	ENSMUSG00000046312
chr4	43000008	43000085	chr4	43000008	43001507	Vcp	ENSMUSG00000028452
chr4	43000085	43000640	chr4	43000008	43001507	Vcp	ENSMUSG00000028452
chr4	43000640	43000667	chr4	43000008	43001507	Vcp	ENSMUSG00000028452
chr4	43381973	43382091	chr4	43380979	43382478	Rusc2	ENSMUSG00000035969
chr4	43492728	43493324	chr4	43491900	43493399	Ccdc107	ENSMUSG00000028461
chr4	45012080	45012433	chr4	45011913	45013412	Zbtb5	ENSMUSG00000049657
chr4	45012433	45012796	chr4	45011913	45013412	Zbtb5	ENSMUSG00000049657
chr4	45012796	45012831	chr4	45011913	45013412	Zbtb5	ENSMUSG00000049657
chr4	45341754	45342012	chr4	45341101	45342600	Dcaf10	ENSMUSG00000035572
chr4	46195858	46196368	chr4	46195812	46197311	Xpa	ENSMUSG00000028329
chr4	46389073	46389455	chr4	46388938	46390437	Trmo	ENSMUSG00000028331
chr4	46450811	46451401	chr4	46449902	46451401	Anp32b	ENSMUSG00000028333
chr4	47474110	47474858	chr4	47473834	47475333	Alg2	ENSMUSG00000039740
chr4	47474110	47474858	chr4	47473658	47475157	Sec61b	ENSMUSG00000053317
chr4	53011827	53012210	chr4	53010880	53012379	Nipsnap3b	ENSMUSG00000015247
chr4	55349939	55350263	chr4	55349043	55350542	Rad23b	ENSMUSG00000028426
chr4	56802299	56802353	chr4	56801345	56802844	Abitram	ENSMUSG00000038827
chr4	56802299	56802353	chr4	56801832	56803331	Elp1	ENSMUSG00000028431
chr4	56802353	56802784	chr4	56801345	56802844	Abitram	ENSMUSG00000038827
chr4	56802353	56802784	chr4	56801832	56803331	Elp1	ENSMUSG00000028431
chr4	56802784	56802812	chr4	56801345	56802844	Abitram	ENSMUSG00000038827
chr4	56802784	56802812	chr4	56801832	56803331	Elp1	ENSMUSG00000028431
chr4	59189109	59189433	chr4	59188257	59189756	Ugcg	ENSMUSG00000028381
chr4	59625850	59626186	chr4	59625211	59626710	E130308A19Rik	ENSMUSG00000045071
chr4	62360541	62360710	chr4	62360049	62361548	Fkbp15	ENSMUSG00000066151
chr4	62360541	62360710	chr4	62359727	62361226	Slc31a1	ENSMUSG00000066150
chr4	62525295	62525679	chr4	62524569	62526068	Pole3	ENSMUSG00000028394
chr4	62525295	62525679	chr4	62524369	62525868	4933430I17Rik	ENSMUSG00000058046
chr4	83324313	83324629	chr4	83323756	83325255	Ttc39b	ENSMUSG00000038172
chr4	95051723	95052176	chr4	95051723	95053222	Jun	ENSMUSG00000052684
chr4	95052176	95052391	chr4	95051723	95053222	Jun	ENSMUSG00000052684
chr4	95052391	95052793	chr4	95051723	95053222	Jun	ENSMUSG00000052684
chr4	99829310	99829482	chr4	99828198	99829697	Efcab7	ENSMUSG00000073791
chr4	101647058	101647243	chr4	101646718	101648217	Leprot	ENSMUSG00000035212
chr4	101647243	101647747	chr4	101646718	101648217	Leprot	ENSMUSG00000035212
chr4	101647747	101647748	chr4	101646718	101648217	Leprot	ENSMUSG00000035212
chr4	103114319	103114350	chr4	103114056	103115555	Wdr78	ENSMUSG00000035126
chr4	103114319	103114350	chr4	103113390	103114889	Mier1	ENSMUSG00000028522
chr4	103114350	103114755	chr4	103114056	103115555	Wdr78	ENSMUSG00000035126
chr4	103114350	103114755	chr4	103113390	103114889	Mier1	ENSMUSG00000028522
chr4	103114755	103114914	chr4	103114056	103115555	Wdr78	ENSMUSG00000035126
chr4	103114755	103114889	chr4	103113390	103114889	Mier1	ENSMUSG00000028522
chr4	103313693	103313827	chr4	103312812	103314311	Oma1	ENSMUSG00000035069
chr4	106463830	106464027	chr4	106463830	106465329	Pcsk9	ENSMUSG00000044254
chr4	107178362	107178576	chr4	107177399	107178898	Tmem59	ENSMUSG00000028618
chr4	107253509	107254127	chr4	107253033	107254532	Lrrc42	ENSMUSG00000028617
chr4	107253509	107254092	chr4	107252593	107254092	Hspb11	ENSMUSG00000063172
chr4	107879642	107879723	chr4	107878755	107880254	Magoh	ENSMUSG00000028609
chr4	107968162	107968452	chr4	107967332	107968831	Slc1a7	ENSMUSG00000008932
chr4	108328078	108328563	chr4	108327140	108328639	Coa7	ENSMUSG00000048351
chr4	109676265	109676275	chr4	109675588	109677087	Faf1	ENSMUSG00000010517
chr4	109676275	109676584	chr4	109675588	109677087	Faf1	ENSMUSG00000010517
chr4	109676584	109676849	chr4	109675588	109677087	Faf1	ENSMUSG00000010517
chr4	116053539	116053889	chr4	116053377	116054876	Nsun4	ENSMUSG00000028706
chr4	118179765	118180188	chr4	118179544	118181043	Kdm4a	ENSMUSG00000033326
chr4	118180188	118180210	chr4	118179544	118181043	Kdm4a	ENSMUSG00000033326
chr4	119733701	119733755	chr4	119732784	119734283	Hivep3	ENSMUSG00000028634
chr4	120570021	120570585	chr4	120569777	120571276	Ctps	ENSMUSG00000028633
chr4	123917317	123917359	chr4	123916446	123917945	Rragc	ENSMUSG00000028646
chr4	126202427	126202791	chr4	126202261	126203760	Thrap3	ENSMUSG00000043962
chr4	126677580	126677858	chr4	126676630	126678129	Psmb2	ENSMUSG00000028837
chr4	127077008	127077359	chr4	127076383	127077882	Zmym6	ENSMUSG00000042408
chr4	129189410	129189736	chr4	129189228	129190727	S100pbp	ENSMUSG00000040928
chr4	129189410	129189736	chr4	129188760	129190259	Yars	ENSMUSG00000028811
chr4	129189870	129190113	chr4	129189228	129190727	S100pbp	ENSMUSG00000040928
chr4	129189870	129190113	chr4	129188760	129190259	Yars	ENSMUSG00000028811
chr4	129335134	129335579	chr4	129334871	129336370	Rbbp4	ENSMUSG00000057236
chr4	129335134	129335579	chr4	129334695	129336194	Zbtb8os	ENSMUSG00000057572
chr4	129461457	129461587	chr4	129460581	129462080	Bsdc1	ENSMUSG00000040859
chr4	130663378	130663681	chr4	130662321	130663820	Pum1	ENSMUSG00000028580
chr4	131837789	131837900	chr4	131837789	131839288	Ptpru	ENSMUSG00000028909
chr4	131837900	131838323	chr4	131837789	131839288	Ptpru	ENSMUSG00000028909
chr4	131838323	131838343	chr4	131837789	131839288	Ptpru	ENSMUSG00000028909
chr4	132075209	132075485	chr4	132074822	132076321	Epb41	ENSMUSG00000028906
chr4	132922593	132922664	chr4	132922059	132923558	Fam76a	ENSMUSG00000028878
chr4	132922664	132922817	chr4	132922059	132923558	Fam76a	ENSMUSG00000028878
chr4	132922817	132922843	chr4	132922059	132923558	Fam76a	ENSMUSG00000028878
chr4	134187173	134187369	chr4	134186613	134188112	Cep85	ENSMUSG00000037443
chr4	134496916	134497196	chr4	134495697	134497196	Paqr7	ENSMUSG00000037348
chr4	134923492	134924004	chr4	134922592	134924091	Rsrp1	ENSMUSG00000037266
chr4	135963758	135964017	chr4	135962727	135964226	Gale	ENSMUSG00000028671
chr4	137593681	137594143	chr4	137592755	137594254	Usp48	ENSMUSG00000043411
chr4	138434555	138434908	chr4	138433671	138435170	Mul1	ENSMUSG00000041241
chr4	138454773	138454813	chr4	138453314	138454813	Camk2n1	ENSMUSG00000046447
chr4	139352095	139352343	chr4	139352077	139353576	Mrto4	ENSMUSG00000028741
chr4	139352095	139352343	chr4	139351587	139353086	Emc1	ENSMUSG00000078517
chr4	139352095	139352343	chr4	139351609	139353108	Ubr4	ENSMUSG00000066036
chr4	139622748	139622848	chr4	139621866	139623365	Aldh4a1	ENSMUSG00000028737
chr4	139622848	139623111	chr4	139621866	139623365	Aldh4a1	ENSMUSG00000028737
chr4	139623111	139623128	chr4	139621866	139623365	Aldh4a1	ENSMUSG00000028737
chr4	140961123	140961362	chr4	140960203	140961702	Sdhb	ENSMUSG00000009863
chr4	141009418	141009645	chr4	141009418	141010917	Mfap2	ENSMUSG00000060572
chr4	147904481	147905173	chr4	147904205	147905704	Mfn2	ENSMUSG00000029020
chr4	148038539	148038999	chr4	148038322	148039821	Clcn6	ENSMUSG00000029016
chr4	148038539	148038999	chr4	148038077	148039576	Mthfr	ENSMUSG00000029009
chr4	148287926	148288039	chr4	148287466	148288965	Disp3	ENSMUSG00000041544
chr4	148288039	148288322	chr4	148287466	148288965	Disp3	ENSMUSG00000041544
chr4	148288322	148288351	chr4	148287466	148288965	Disp3	ENSMUSG00000041544
chr4	149166750	149166823	chr4	149166272	149167771	Pgd	ENSMUSG00000028961
chr4	150087149	150087209	chr4	150086365	150087864	Gpr157	ENSMUSG00000047875
chr4	150087209	150087721	chr4	150086365	150087864	Gpr157	ENSMUSG00000047875
chr4	150087721	150087729	chr4	150086365	150087864	Gpr157	ENSMUSG00000047875
chr4	151861763	151861789	chr4	151861377	151862876	Camta1	ENSMUSG00000014592
chr4	151861789	151862726	chr4	151861377	151862876	Camta1	ENSMUSG00000014592
chr4	151862726	151862732	chr4	151861377	151862876	Camta1	ENSMUSG00000014592
chr4	152008826	152009004	chr4	152007803	152009302	Klhl21	ENSMUSG00000073700
chr4	152009116	152009302	chr4	152007803	152009302	Klhl21	ENSMUSG00000073700
chr4	152477587	152477975	chr4	152477411	152478910	Kcnab2	ENSMUSG00000028931
chr4	153957098	153957302	chr4	153956237	153957736	A430005L14Rik	ENSMUSG00000047613
chr4	155223090	155223114	chr4	155222093	155223592	Ski	ENSMUSG00000029050
chr4	155223114	155223510	chr4	155222093	155223592	Ski	ENSMUSG00000029050
chr4	155223510	155223592	chr4	155222093	155223592	Ski	ENSMUSG00000029050
chr4	155361507	155361657	chr4	155360862	155362361	Prkcz	ENSMUSG00000029053
chr4	155624444	155625100	chr4	155623854	155625353	Cdk11b	ENSMUSG00000029062
chr4	155812068	155812346	chr4	155811489	155812988	Ccnl2	ENSMUSG00000029068
chr4	155891843	155892226	chr4	155891282	155892781	Pusl1	ENSMUSG00000051557
chr4	155891843	155892226	chr4	155890822	155892321	Acap3	ENSMUSG00000029033
chr4	155892297	155892781	chr4	155891282	155892781	Pusl1	ENSMUSG00000051557
chr4	155892297	155892321	chr4	155890822	155892321	Acap3	ENSMUSG00000029033
chr5	3596216	3596734	chr5	3596086	3597585	Rbm48	ENSMUSG00000040302
chr5	3596216	3596565	chr5	3595066	3596565	Pex1	ENSMUSG00000005907
chr5	4104430	4104454	chr5	4104247	4105746	Cyp51	ENSMUSG00000001467
chr5	4104454	4104794	chr5	4104247	4105746	Cyp51	ENSMUSG00000001467
chr5	4104794	4104812	chr5	4104247	4105746	Cyp51	ENSMUSG00000001467
chr5	19226409	19226917	chr5	19226036	19227535	Magi2	ENSMUSG00000040003
chr5	20882068	20882422	chr5	20881625	20883124	Phtf2	ENSMUSG00000039987
chr5	20882068	20882422	chr5	20881191	20882690	Tmem60	ENSMUSG00000045435
chr5	21185997	21186369	chr5	21185255	21186754	Gsap	ENSMUSG00000039934
chr5	21701176	21701880	chr5	21700897	21702396	Napepld	ENSMUSG00000044968
chr5	23433441	23433455	chr5	23433441	23434940	Kmt2e	ENSMUSG00000029004
chr5	24577178	24577903	chr5	24576968	24578467	Abcf2	ENSMUSG00000028953
chr5	25101318	25101539	chr5	25100143	25101642	Prkag2	ENSMUSG00000028944
chr5	25499344	25499628	chr5	25498284	25499783	Kmt2c	ENSMUSG00000038056
chr5	28070991	28071703	chr5	28070363	28071862	Insig1	ENSMUSG00000045294
chr5	29378062	29378611	chr5	29377891	29379390	Lmbr1	ENSMUSG00000010721
chr5	29569043	29569093	chr5	29568242	29569741	Ube3c	ENSMUSG00000039000
chr5	29569093	29569504	chr5	29568242	29569741	Ube3c	ENSMUSG00000039000
chr5	29569504	29569509	chr5	29568242	29569741	Ube3c	ENSMUSG00000039000
chr5	31048425	31048642	chr5	31048425	31049924	Slc5a6	ENSMUSG00000006641
chr5	31048264	31048642	chr5	31047312	31048811	Atraid	ENSMUSG00000013622
[truncated: 890 more rows]

## Sheet: Bach1
Peak_chr	Peak_start	Peak_end	Gene_chr	Gene_start	Gene_end	Gene_name	Gene_id
chr1	4857370	4858313	chr1	4856814	4858313	Tcea1	ENSMUSG00000033813
chr1	7087920	7089419	chr1	7087920	7089419	Pcmtd1	ENSMUSG00000051285
chr1	10037310	10038486	chr1	10036987	10038486	Cspp1	ENSMUSG00000056763
chr1	10037669	10038500	chr1	10037669	10039168	Cops5	ENSMUSG00000025917
chr1	13373584	13375050	chr1	13373584	13375083	Ncoa2	ENSMUSG00000005886
chr1	16104163	16105662	chr1	16104163	16105662	Rpl7	ENSMUSG00000043716
chr1	16104774	16106273	chr1	16104774	16106273	Rdh10	ENSMUSG00000025921
chr1	24005200	24006070	chr1	24005157	24006656	Sdhaf4	ENSMUSG00000026154
chr1	30948810	30950309	chr1	30948810	30950309	Ptp4a1	ENSMUSG00000026064
chr1	30949271	30950580	chr1	30949271	30950770	Ptp4a1	ENSMUSG00000117310
chr1	33719430	33720386	chr1	33718887	33720386	Rab23	ENSMUSG00000004768
chr1	34438851	34440350	chr1	34438851	34440350	Imp4	ENSMUSG00000026127
chr1	34439173	34440672	chr1	34439173	34440672	Ccdc115	ENSMUSG00000042111
chr1	36067400	36068899	chr1	36067400	36068899	Hs6st1	ENSMUSG00000045216
chr1	36546946	36547900	chr1	36546946	36548445	Ankrd39	ENSMUSG00000079610
chr1	36557850	36559260	chr1	36557850	36559349	Sema4c	ENSMUSG00000026121
chr1	36690500	36691948	chr1	36690449	36691948	Cox5b	ENSMUSG00000061518
chr1	37997010	37998509	chr1	37997010	37998509	Eif5b	ENSMUSG00000026083
chr1	37997394	37998710	chr1	37997394	37998893	Txndc9	ENSMUSG00000058407
chr1	38129302	38130330	chr1	38129302	38130801	Rev1	ENSMUSG00000026082
chr1	52232733	52233960	chr1	52232733	52234232	Gls	ENSMUSG00000026103
chr1	52843929	52845428	chr1	52843929	52845428	Hibch	ENSMUSG00000041426
chr1	55027020	55028170	chr1	55026982	55028481	Sf3b1	ENSMUSG00000025982
chr1	55051840	55053269	chr1	55051770	55053269	Coq10b	ENSMUSG00000025981
chr1	55087132	55088631	chr1	55087132	55088631	Hspe1	ENSMUSG00000073676
chr1	55087744	55089170	chr1	55087744	55089243	Hspd1	ENSMUSG00000025980
chr1	55130750	55131730	chr1	55130231	55131730	Mob4	ENSMUSG00000025979
chr1	57405328	57406827	chr1	57405328	57406827	Maip1	ENSMUSG00000025971
chr1	57406602	57407350	chr1	57406602	57408101	Tyw5	ENSMUSG00000048495
chr1	58391898	58393397	chr1	58391898	58393397	Bzw1	ENSMUSG00000051223
chr1	59236732	59238080	chr1	59236732	59238231	Als2	ENSMUSG00000026024
chr1	59482080	59482923	chr1	59481424	59482923	Fzd7	ENSMUSG00000041075
chr1	60097247	60098746	chr1	60097247	60098746	Carf	ENSMUSG00000026017
chr1	60098146	60098750	chr1	60098146	60099645	Wdr12	ENSMUSG00000026019
chr1	60180000	60181098	chr1	60179599	60181098	Nbeal1	ENSMUSG00000073664
chr1	60566605	60567070	chr1	60566605	60568104	Raph1	ENSMUSG00000026014
chr1	63175825	63177324	chr1	63175825	63177324	Eef1b2	ENSMUSG00000025967
chr1	63176334	63177833	chr1	63176334	63177833	Ndufs1	ENSMUSG00000025968
chr1	64531645	64533144	chr1	64531645	64533144	Creb1	ENSMUSG00000025958
chr1	64690070	64690954	chr1	64689455	64690954	Ccnyl1	ENSMUSG00000070871
chr1	64737252	64738751	chr1	64737252	64738751	Fzd5	ENSMUSG00000045005
chr1	65185860	65187182	chr1	65185683	65187182	Pikfyve	ENSMUSG00000025949
chr1	65186001	65187330	chr1	65186001	65187500	Idh1	ENSMUSG00000025950
chr1	66174273	66175772	chr1	66174273	66175772	Map2	ENSMUSG00000015222
chr1	74283930	74285429	chr1	74283930	74285429	Pnkd	ENSMUSG00000026179
chr1	74284239	74285480	chr1	74284239	74285738	Aamp	ENSMUSG00000006299
chr1	74505360	74506557	chr1	74505058	74506557	Cnot9	ENSMUSG00000026174
chr1	74587690	74588590	chr1	74587289	74588788	Bcs1l	ENSMUSG00000026172
chr1	74587747	74588590	chr1	74587747	74589246	Zfp142	ENSMUSG00000026135
chr1	74853934	74855433	chr1	74853934	74855433	Cdk5r2	ENSMUSG00000090071
chr1	75124701	75126140	chr1	75124701	75126200	Nhej1	ENSMUSG00000026162
chr1	75191151	75192650	chr1	75191151	75192650	Ankzf1	ENSMUSG00000026199
chr1	75191697	75193196	chr1	75191697	75193196	Atg9a	ENSMUSG00000033124
chr1	75219366	75220100	chr1	75219366	75220865	Tuba4a	ENSMUSG00000026202
chr1	75235940	75236905	chr1	75235406	75236905	Dnajb2	ENSMUSG00000026203
chr1	75264003	75264930	chr1	75264003	75265502	Ptprn	ENSMUSG00000026204
chr1	75317491	75318350	chr1	75317491	75318990	Dnpep	ENSMUSG00000026209
chr1	75450190	75450935	chr1	75449436	75450935	Asic4	ENSMUSG00000033007
chr1	75478532	75480031	chr1	75478532	75480031	Tmem198	ENSMUSG00000051703
chr1	75478808	75480307	chr1	75478808	75480307	Chpf	ENSMUSG00000032997
chr1	78488398	78489897	chr1	78488398	78489897	Farsb	ENSMUSG00000026245
chr1	79775880	79776510	chr1	79775018	79776517	Mrpl44	ENSMUSG00000026248
chr1	79775880	79776510	chr1	79775644	79777143	Wdfy1	ENSMUSG00000073643
chr1	80340020	80341480	chr1	80339981	80341480	Cul3	ENSMUSG00000004364
chr1	86063760	86064886	chr1	86063387	86064886	Psmd1	ENSMUSG00000026229
chr1	86358901	86360400	chr1	86358901	86360400	Ncl	ENSMUSG00000026234
chr1	86525726	86527225	chr1	86525726	86527225	Ptma	ENSMUSG00000026238
chr1	86582120	86583090	chr1	86581904	86583403	Cops7b	ENSMUSG00000026240
chr1	86582130	86583090	chr1	86582130	86583629	Pde6d	ENSMUSG00000026239
chr1	87182313	87183812	chr1	87182313	87183812	Prss56	ENSMUSG00000036480
chr1	87212914	87214413	chr1	87212914	87214413	Eif4e2	ENSMUSG00000026254
chr1	87802780	87804179	chr1	87802680	87804179	Sag	ENSMUSG00000056055
chr1	87852287	87853786	chr1	87852287	87853786	Dgkd	ENSMUSG00000070738
chr1	88276661	88278160	chr1	88276661	88278160	Trpm8	ENSMUSG00000036251
chr1	88277134	88278633	chr1	88277134	88278633	Hjurp	ENSMUSG00000044783
chr1	89069415	89070914	chr1	89069415	89070914	Sh3bp4	ENSMUSG00000036206
chr1	89454510	89455305	chr1	89453806	89455305	Agap1	ENSMUSG00000055013
chr1	90602980	90603480	chr1	90601981	90603480	Cops8	ENSMUSG00000034432
chr1	90952108	90953210	chr1	90952108	90953607	Prlh	ENSMUSG00000090550
chr1	90969162	90970661	chr1	90969162	90970661	Rab17	ENSMUSG00000026304
chr1	91249640	91250803	chr1	91249304	91250803	Ube2f	ENSMUSG00000034343
chr1	91297610	91298640	chr1	91297338	91298837	Scly	ENSMUSG00000026307
chr1	91413539	91414570	chr1	91413539	91415038	Hes6	ENSMUSG00000067071
chr1	91458825	91460324	chr1	91458825	91460324	Per2	ENSMUSG00000055866
chr1	91493647	91495146	chr1	91493647	91495146	Traf3ip1	ENSMUSG00000034292
chr1	92473361	92474410	chr1	92473361	92474860	Ndufa10	ENSMUSG00000026260
chr1	92831640	92832144	chr1	92830645	92832144	Gpc1	ENSMUSG00000034220
chr1	92933920	92934875	chr1	92933376	92934875	Capn10	ENSMUSG00000026270
chr1	93101452	93102951	chr1	93101452	93102951	Kif1a	ENSMUSG00000014602
chr1	93234940	93236340	chr1	93234841	93236340	Sned1	ENSMUSG00000047793
chr1	93342490	93343353	chr1	93341854	93343353	Ppp1r7	ENSMUSG00000026275
chr1	93342983	93343920	chr1	93342983	93344482	Pask	ENSMUSG00000026274
chr1	93477964	93479463	chr1	93477964	93479463	Septin2	ENSMUSG00000026276
chr1	93477993	93479492	chr1	93477993	93479492	Septin2	ENSMUSG00000116048
chr1	93478316	93479815	chr1	93478316	93479815	Hdlbp	ENSMUSG00000034088
chr1	93754365	93755500	chr1	93754365	93755864	Thap4	ENSMUSG00000026279
chr1	93803200	93804464	chr1	93802965	93804464	Ing5	ENSMUSG00000026283
chr1	93824940	93825408	chr1	93823909	93825408	D2hgdh	ENSMUSG00000073609
chr1	97769390	97770671	chr1	97769172	97770671	Gin1	ENSMUSG00000026333
chr1	97769912	97770940	chr1	97769912	97771411	Ppip5k2	ENSMUSG00000040648
chr1	105662861	105664360	chr1	105662861	105664360	Relch	ENSMUSG00000026319
chr1	105663178	105664677	chr1	105663178	105664677	Pign	ENSMUSG00000056536
chr1	106170960	106172251	chr1	106170752	106172251	Phlpp1	ENSMUSG00000044340
chr1	118311240	118311830	chr1	118311240	118312739	Tsn	ENSMUSG00000026374
chr1	125435228	125436320	chr1	125435228	125436727	Actr3	ENSMUSG00000026341
chr1	125559840	125561094	chr1	125559595	125561094	Slc35f5	ENSMUSG00000026342
chr1	127204015	127205514	chr1	127204015	127205514	Mgat5	ENSMUSG00000036155
chr1	127773290	127774663	chr1	127773164	127774663	Ccnt2	ENSMUSG00000026349
chr1	130715300	130716799	chr1	130715300	130716799	Gm29427	ENSMUSG00000101904
chr1	130716327	130717826	chr1	130716327	130717826	Yod1	ENSMUSG00000046404
chr1	131097327	131098650	chr1	131097327	131098826	Mapkapk2	ENSMUSG00000016528
chr1	131526853	131528352	chr1	131526853	131528352	Srgap2	ENSMUSG00000026425
chr1	131526903	131528360	chr1	131526903	131528402	Fam72a	ENSMUSG00000055184
chr1	132476390	132477590	chr1	132476365	132477864	Rbbp5	ENSMUSG00000026439
chr1	133130620	133131642	chr1	133130143	133131642	Ppp1r15b	ENSMUSG00000046062
chr1	133609830	133611030	chr1	133609792	133611291	Snrpe	ENSMUSG00000090553
chr1	134234932	134235210	chr1	134234932	134236431	Adora1	ENSMUSG00000042429
chr1	134493680	134495147	chr1	134493648	134495147	Rabif	ENSMUSG00000042229
chr1	134955443	134956420	chr1	134955443	134956942	Ppp1r12b	ENSMUSG00000073557
chr1	135105850	135106276	chr1	135104777	135106276	Lgr6	ENSMUSG00000042793
chr1	135146040	135147323	chr1	135145824	135147323	Arl8a	ENSMUSG00000026426
chr1	135430000	135431499	chr1	135430000	135431499	Ipo9	ENSMUSG00000041879
chr1	136130389	136131888	chr1	136130389	136131888	Kif21b	ENSMUSG00000041642
chr1	138848140	138849577	chr1	138848078	138849577	Lhx9	ENSMUSG00000019230
chr1	150391950	150393337	chr1	150391838	150393337	Tpr	ENSMUSG00000006005
chr1	150392581	150393830	chr1	150392581	150394080	Odr4	ENSMUSG00000006010
chr1	151343990	151344820	chr1	151343477	151344976	Ivns1abp	ENSMUSG00000023150
chr1	151427920	151429041	chr1	151427542	151429041	Trmt1l	ENSMUSG00000053286
chr1	151427956	151429455	chr1	151427956	151429455	Swt1	ENSMUSG00000052748
chr1	151754850	151755870	chr1	151754371	151755870	Edem3	ENSMUSG00000043019
chr1	152902147	152903646	chr1	152902147	152903646	Smg7	ENSMUSG00000042772
chr1	153332287	153333786	chr1	153332287	153333786	Lamc1	ENSMUSG00000026478
chr1	153898944	153900443	chr1	153898944	153900443	Glul	ENSMUSG00000026473
chr1	153899729	153900730	chr1	153899729	153901228	Teddm2	ENSMUSG00000045968
chr1	155972756	155974255	chr1	155972756	155974255	Cep350	ENSMUSG00000033671
chr1	156035420	156035902	chr1	156034403	156035902	Tor1aip2	ENSMUSG00000050565
chr1	156035981	156036820	chr1	156035981	156037480	Tor1aip1	ENSMUSG00000026466
chr1	156558450	156559285	chr1	156557786	156559285	Abl2	ENSMUSG00000026596
chr1	156718587	156719430	chr1	156718587	156720086	Fam20b	ENSMUSG00000033557
chr1	157412096	157413260	chr1	157412096	157413595	Rasal2	ENSMUSG00000070565
chr1	160194350	160195714	chr1	160194215	160195714	Mrps14	ENSMUSG00000058267
chr1	160212376	160213875	chr1	160212376	160213875	Cacybp	ENSMUSG00000014226
chr1	161034350	161035849	chr1	161034350	161035849	Zbtb37	ENSMUSG00000043467
chr1	161876240	161877430	chr1	161876183	161877682	Suco	ENSMUSG00000040297
chr1	162477535	162478550	chr1	162477535	162479034	Dnm3	ENSMUSG00000040265
chr1	163403360	163404220	chr1	163403170	163404669	Gorab	ENSMUSG00000040124
chr1	163778880	163780082	chr1	163778583	163780082	Kifap3	ENSMUSG00000026585
chr1	165459637	165461136	chr1	165459637	165461136	Mpc2	ENSMUSG00000026568
chr1	165459976	165461475	chr1	165459976	165461475	Dcaf6	ENSMUSG00000026571
chr1	165634090	165635240	chr1	165634039	165635538	Mpzl1	ENSMUSG00000026566
chr1	166002179	166003678	chr1	166002179	166003678	Pou2f1	ENSMUSG00000026565
chr1	166378097	166379596	chr1	166378097	166379596	Tada1	ENSMUSG00000026563
chr1	170174458	170175957	chr1	170174458	170175957	Uap1	ENSMUSG00000026670
chr1	172147680	172148583	chr1	172147084	172148583	Dcaf8	ENSMUSG00000026554
chr1	172481590	172482287	chr1	172480788	172482287	Igsf9	ENSMUSG00000037995
chr1	175625136	175626160	chr1	175625136	175626635	Fh1	ENSMUSG00000026526
chr1	175692277	175693776	chr1	175692277	175693776	Opn3	ENSMUSG00000026525
chr1	175692402	175693901	chr1	175692402	175693901	Chml	ENSMUSG00000078185
chr1	177441351	177442290	chr1	177441351	177442850	Zbtb18	ENSMUSG00000063659
chr1	177796012	177797120	chr1	177796012	177797511	Adss	ENSMUSG00000015961
chr1	178187120	178187916	chr1	178186417	178187916	Desi2	ENSMUSG00000026502
chr1	178318130	178319600	chr1	178318130	178319629	Cox20	ENSMUSG00000026500
chr1	179545790	179546869	chr1	179545370	179546869	Cnst	ENSMUSG00000038949
chr1	179545790	179547020	chr1	179545768	179547267	Tfb2m	ENSMUSG00000026492
chr1	179803181	179804310	chr1	179803181	179804680	Ahctf1	ENSMUSG00000026491
chr1	180568430	180569420	chr1	180567924	180569423	Parp1	ENSMUSG00000026496
chr1	180850127	180851626	chr1	180850127	180851626	Sde2	ENSMUSG00000038806
chr1	181143693	181144910	chr1	181143693	181145192	Cnih4	ENSMUSG00000062169
chr1	181143705	181144910	chr1	181143705	181145204	Nvl	ENSMUSG00000026516
chr1	182123900	182125236	chr1	182123737	182125236	Srp9	ENSMUSG00000026511
chr1	183296380	183297089	chr1	183295590	183297089	Aida	ENSMUSG00000042901
chr1	183296770	183297800	chr1	183296770	183298269	Brox	ENSMUSG00000046836
chr1	184845952	184847451	chr1	184845952	184847451	Mtarc2	ENSMUSG00000073481
chr1	185362360	185363543	chr1	185362044	185363543	Eprs	ENSMUSG00000026615
chr1	186116811	186117800	chr1	186116811	186118310	Lyplal1	ENSMUSG00000039246
chr1	187607791	187609200	chr1	187607791	187609290	Esrrg	ENSMUSG00000026610
chr1	189687670	189688540	chr1	189687587	189689086	Cenpf	ENSMUSG00000026605
chr1	190911271	190912590	chr1	190911271	190912770	Rps6kc1	ENSMUSG00000089872
chr1	191574970	191576135	chr1	191574636	191576135	Ints7	ENSMUSG00000037461
chr1	191575045	191576544	chr1	191575045	191576544	Dtl	ENSMUSG00000037474
chr1	191976370	191977869	chr1	191976370	191977869	Rd3	ENSMUSG00000049353
chr1	192137563	192138470	chr1	192137563	192139062	Rcor3	ENSMUSG00000037395
chr1	193369799	193371298	chr1	193369799	193371298	Camk1g	ENSMUSG00000016179
chr2	3283620	3284711	chr2	3283212	3284711	Nmt2	ENSMUSG00000026643
chr2	3512030	3513520	chr2	3512030	3513529	Cdnf	ENSMUSG00000039496
chr2	3512291	3513520	chr2	3512291	3513790	Gm45902	ENSMUSG00000051396
chr2	3512315	3513520	chr2	3512315	3513814	Hspa14	ENSMUSG00000109865
chr2	5844300	5845518	chr2	5844019	5845518	Nudt5	ENSMUSG00000025817
chr2	5844665	5845710	chr2	5844665	5846164	Cdc123	ENSMUSG00000039128
chr2	5894950	5895720	chr2	5894933	5896432	Sec61a2	ENSMUSG00000025816
chr2	5950469	5951968	chr2	5950469	5951968	Upf2	ENSMUSG00000043241
chr2	6129712	6130530	chr2	6129712	6131211	Proser2	ENSMUSG00000045319
chr2	11603654	11603750	chr2	11603654	11605153	Rbm17	ENSMUSG00000037197
chr2	11777190	11778375	chr2	11776876	11778375	Ankrd16	ENSMUSG00000047909
chr2	11777190	11778582	chr2	11777083	11778582	Fbh1	ENSMUSG00000058594
chr2	14055636	14057020	chr2	14055636	14057135	Hacd1	ENSMUSG00000063275
chr2	18671840	18672883	chr2	18671384	18672883	Commd3	ENSMUSG00000051154
chr2	18997627	18998750	chr2	18997627	18999126	Pip4k2a	ENSMUSG00000026737
chr2	19657020	19658251	chr2	19656752	19658251	Otud1	ENSMUSG00000043415
chr2	24934753	24936070	chr2	24934753	24936252	Arrdc1	ENSMUSG00000026972
chr2	24974599	24976098	chr2	24974599	24976098	Mrpl41	ENSMUSG00000036850
chr2	24975033	24976410	chr2	24975033	24976532	Pnpla7	ENSMUSG00000036833
chr2	25179910	25181257	chr2	25179758	25181257	Nrarp	ENSMUSG00000078202
chr2	25224203	25225630	chr2	25224203	25225702	Tubb4b	ENSMUSG00000036752
chr2	25254840	25255770	chr2	25254439	25255938	Tmem203	ENSMUSG00000078201
chr2	25254887	25255770	chr2	25254887	25256386	Ndor1	ENSMUSG00000115074
chr2	25255523	25255770	chr2	25255523	25257022	Ndor1	ENSMUSG00000006471
chr2	25261870	25263117	chr2	25261618	25263117	Tprn	ENSMUSG00000048707
chr2	25271478	25272977	chr2	25271478	25272977	Anapc2	ENSMUSG00000026965
chr2	25271939	25273438	chr2	25271939	25273438	Ssna1	ENSMUSG00000026966
chr2	25332160	25332837	chr2	25331338	25332837	Man1b1	ENSMUSG00000036646
chr2	25427703	25429202	chr2	25427703	25429202	Abca2	ENSMUSG00000026944
chr2	25982783	25984282	chr2	25982783	25984282	Camsap1	ENSMUSG00000026933
chr2	26140022	26141521	chr2	26140022	26141521	Tmem250-ps	ENSMUSG00000087679
chr2	26351611	26353110	chr2	26351611	26353110	Dnlz	ENSMUSG00000075467
chr2	26408704	26409560	chr2	26408704	26410203	Inpp5e	ENSMUSG00000026925
chr2	26444717	26446216	chr2	26444717	26446216	Sec16a	ENSMUSG00000026924
chr2	26902380	26903879	chr2	26902380	26903879	Surf6	ENSMUSG00000036160
chr2	26963887	26965260	chr2	26963887	26965386	Rexo4	ENSMUSG00000052406
chr2	27036740	27037784	chr2	27036285	27037784	Gm13398	ENSMUSG00000087364
chr2	27426534	27427970	chr2	27426534	27428033	Vav2	ENSMUSG00000009621
chr2	27441800	27442823	chr2	27441324	27442823	Brd3os	ENSMUSG00000109946
chr2	27886450	27886924	chr2	27885425	27886924	Col5a1	ENSMUSG00000026837
chr2	28513240	28513624	chr2	28512125	28513624	Ralgds	ENSMUSG00000026821
chr2	28640610	28641727	chr2	28640228	28641727	Tsc1	ENSMUSG00000026812
chr2	28839406	28840905	chr2	28839406	28840905	Ddx31	ENSMUSG00000026806
chr2	28839861	28841130	chr2	28839861	28841360	Gtf3c4	ENSMUSG00000035666
chr2	29252506	29254005	chr2	29252506	29254005	Ntng2	ENSMUSG00000035513
chr2	29618720	29619910	chr2	29618720	29620219	Rapgef1	ENSMUSG00000039844
chr2	29964710	29966059	chr2	29964560	29966059	Sptan1	ENSMUSG00000057738
chr2	30048480	30049520	chr2	30048382	30049881	Wdr34	ENSMUSG00000039715
chr2	30124086	30125110	chr2	30124086	30125585	Zer1	ENSMUSG00000039686
chr2	30237020	30238214	chr2	30236715	30238214	Lrrc8a	ENSMUSG00000007476
chr2	30239567	30241066	chr2	30239567	30241066	Gm28035	ENSMUSG00000099041
chr2	30363660	30364732	chr2	30363233	30364732	Miga2	ENSMUSG00000026858
chr2	30807120	30808325	chr2	30806826	30808325	Ntmt1	ENSMUSG00000026857
chr2	30829834	30831290	chr2	30829834	30831333	Asb6	ENSMUSG00000039483
chr2	30981370	30982778	chr2	30981279	30982778	Usp20	ENSMUSG00000026854
chr2	30981702	30983180	chr2	30981702	30983201	BC005624	ENSMUSG00000026851
chr2	31572180	31573150	chr2	31571651	31573150	Fubp3	ENSMUSG00000026843
chr2	31669715	31671170	chr2	31669715	31671214	Exosc2	ENSMUSG00000039356
chr2	31810081	31811580	chr2	31810081	31811580	Qrfp	ENSMUSG00000043102
chr2	31846040	31847005	chr2	31845506	31847005	Fibcd1	ENSMUSG00000026841
chr2	32351327	32352826	chr2	32351327	32352826	Ciz1	ENSMUSG00000039205
chr2	32352839	32353220	chr2	32352839	32354338	Dnm1	ENSMUSG00000026825
chr2	32394896	32396395	chr2	32394896	32396395	Ptges2	ENSMUSG00000026820
chr2	32450270	32450956	chr2	32449457	32450956	Naif1	ENSMUSG00000039164
chr2	32450946	32452445	chr2	32450946	32452445	Slc25a25	ENSMUSG00000026819
chr2	32712577	32714076	chr2	32712577	32714076	Cdk9	ENSMUSG00000009555
chr2	32960580	32962058	chr2	32960559	32962058	Rpl12	ENSMUSG00000038900
chr2	32961115	32962490	chr2	32961115	32962614	Lrsam1	ENSMUSG00000026792
chr2	32981584	32982730	chr2	32981584	32983083	Slc2a8	ENSMUSG00000026791
chr2	33131155	33132654	chr2	33131155	33132654	Garnl3	ENSMUSG00000038860
chr2	33371190	33372010	chr2	33370987	33372486	Ralgps1	ENSMUSG00000038831
chr2	33887447	33888450	chr2	33887447	33888946	Mvb12b	ENSMUSG00000038740
chr2	34372643	34374142	chr2	34372643	34374142	Pbx3	ENSMUSG00000038718
chr2	34770980	34772469	chr2	34770970	34772469	Hspa5	ENSMUSG00000026864
chr2	35200621	35201720	chr2	35200621	35202120	Rab14	ENSMUSG00000026878
chr2	35336477	35337790	chr2	35336477	35337976	Stom	ENSMUSG00000026880
chr2	35557266	35558765	chr2	35557266	35558765	Dab2ip	ENSMUSG00000026883
chr2	36048460	36049720	chr2	36048458	36049957	Morn5	ENSMUSG00000026894
chr2	36048907	36049720	chr2	36048907	36050406	Ndufa8	ENSMUSG00000026895
chr2	37358833	37359380	chr2	37358833	37360332	Pdcl	ENSMUSG00000009030
chr2	37703360	37704859	chr2	37703360	37704859	Strbp	ENSMUSG00000026915
chr2	38927189	38928110	chr2	38927189	38928688	Nr6a1	ENSMUSG00000063972
chr2	38997280	38997975	chr2	38996476	38997975	Wdr38	ENSMUSG00000035295
chr2	48948570	48950007	chr2	48948508	48950007	Mbd5	ENSMUSG00000036792
chr2	48949778	48950190	chr2	48949778	48951277	Orc4	ENSMUSG00000026761
chr2	49450910	49451985	chr2	49450486	49451985	Epc2	ENSMUSG00000069495
chr2	52741782	52743281	chr2	52741782	52743281	Stam2	ENSMUSG00000055371
chr2	69646710	69647620	chr2	69646171	69647670	Bbs5	ENSMUSG00000063145
chr2	69789150	69790122	chr2	69788623	69790122	Phospho2	ENSMUSG00000027088
chr2	69789150	69790575	chr2	69789076	69790575	Ccdc173	ENSMUSG00000070883
chr2	70660576	70661930	chr2	70660576	70662075	Gorasp2	ENSMUSG00000014959
chr2	71872690	71873723	chr2	71872224	71873723	Pdk1	ENSMUSG00000006494
chr2	73386073	73387210	chr2	73386073	73387572	Gpr155	ENSMUSG00000041762
chr2	75658261	75659720	chr2	75658261	75659760	Hnrnpa3	ENSMUSG00000059005
chr2	75704142	75705641	chr2	75704142	75705641	Nfe2l2	ENSMUSG00000015839
chr2	76647490	76648975	chr2	76647476	76648975	Pjvk	ENSMUSG00000075267
chr2	76647516	76649015	chr2	76647516	76649015	Prkra	ENSMUSG00000002731
chr2	79634830	79635640	chr2	79634352	79635851	Itprid2	ENSMUSG00000027007
chr2	84677402	84678901	chr2	84677402	84678901	Med19	ENSMUSG00000027080
chr2	84677542	84678950	chr2	84677542	84679041	Gm28635	ENSMUSG00000101645
chr2	84678641	84678950	chr2	84678641	84680140	Tmx2	ENSMUSG00000050043
chr2	84714681	84716180	chr2	84714681	84716180	Zdhhc5	ENSMUSG00000034075
chr2	85036300	85037733	chr2	85036234	85037733	Ssrp1	ENSMUSG00000027067
chr2	85036963	85038462	chr2	85036963	85038462	P2rx3	ENSMUSG00000027071
chr2	90744550	90745869	chr2	90744370	90745869	Fnbp4	ENSMUSG00000008200
chr2	91069918	91071417	chr2	91069918	91071417	Slc39a13	ENSMUSG00000002105
chr2	91183338	91184837	chr2	91183338	91184837	Madd	ENSMUSG00000040687
chr2	91236483	91237890	chr2	91236483	91237982	Ddb2	ENSMUSG00000002109
chr2	91263974	91265473	chr2	91263974	91265473	Arfgap2	ENSMUSG00000027255
chr2	91975365	91976410	chr2	91975365	91976864	Dgkz	ENSMUSG00000040479
chr2	92374760	92375175	chr2	92373676	92375175	Pex16	ENSMUSG00000027222
chr2	92374760	92375869	chr2	92374370	92375869	Large2	ENSMUSG00000040434
chr2	92433580	92434560	chr2	92433544	92435043	Cry2	ENSMUSG00000068742
chr2	93045668	93047167	chr2	93045668	93047167	Prdm11	ENSMUSG00000075028
chr2	93186548	93188047	chr2	93186548	93188047	Trp53i11	ENSMUSG00000068735
chr2	93462641	93464140	chr2	93462641	93464140	Cd82	ENSMUSG00000027215
chr2	94010308	94011520	chr2	94010308	94011807	Alkbh3	ENSMUSG00000040174
chr2	94157480	94158510	chr2	94157465	94158964	Hsd17b12	ENSMUSG00000027195
chr2	98662500	98662736	chr2	98661237	98662736	Gm10801	ENSMUSG00000075015
chr2	102657659	102659158	chr2	102657659	102659158	Slc1a2	ENSMUSG00000005089
chr2	103484710	103485240	chr2	103484661	103486160	Cat	ENSMUSG00000027187
chr2	103760771	103761890	chr2	103760771	103762270	Nat10	ENSMUSG00000027185
chr2	103797150	103798140	chr2	103797150	103798649	Caprin1	ENSMUSG00000027184
chr2	104122080	104123268	chr2	104121769	104123268	A930018P22Rik	ENSMUSG00000032671
chr2	104590050	104590790	chr2	104589523	104591022	Cstf3	ENSMUSG00000027176
chr2	106692720	106693768	chr2	106692269	106693768	Mpped2	ENSMUSG00000016386
chr2	113326970	113328180	chr2	113326736	113328235	Fmn1	ENSMUSG00000044042
chr2	113848162	113849570	chr2	113848162	113849661	Arhgap11a	ENSMUSG00000041219
chr2	116065880	116066839	chr2	116065340	116066839	Meis2	ENSMUSG00000027210
chr2	118388290	118389020	chr2	118387618	118389117	Eif2ak4	ENSMUSG00000005102
chr2	119208430	119209116	chr2	119207617	119209116	Zfyve19	ENSMUSG00000068580
chr2	119208430	119209795	chr2	119208296	119209795	Dnajc17	ENSMUSG00000034278
chr2	119287740	119289239	chr2	119287740	119289239	Vps18	ENSMUSG00000034216
chr2	119477188	119478480	chr2	119477188	119478687	Ino80	ENSMUSG00000034154
chr2	119546697	119548190	chr2	119546697	119548196	Chp1	ENSMUSG00000014077
chr2	119547128	119548190	chr2	119547128	119548627	Exd1	ENSMUSG00000048647
chr2	119896870	119897727	chr2	119896228	119897727	Mga	ENSMUSG00000033943
chr2	119972100	119973198	chr2	119971699	119973198	Mapkbp1	ENSMUSG00000033902
chr2	120154107	120155280	chr2	120154107	120155606	Ehd4	ENSMUSG00000027293
chr2	120849680	120851120	chr2	120849629	120851128	Cdan1	ENSMUSG00000027284
chr2	120850105	120851120	chr2	120850105	120851604	Ttbk2	ENSMUSG00000090100
chr2	121357590	121358213	chr2	121356714	121358213	Ckmt1	ENSMUSG00000000308
chr2	121412820	121414274	chr2	121412775	121414274	Pdia3	ENSMUSG00000027248
chr2	121413293	121414630	chr2	121413293	121414792	Catsper2	ENSMUSG00000033486
chr2	121448195	121449694	chr2	121448195	121449694	Serf2	ENSMUSG00000074884
chr2	121955730	121956500	chr2	121955001	121956500	Ctdspl2	ENSMUSG00000033411
chr2	121955730	121956930	chr2	121955593	121957092	Mageb3	ENSMUSG00000074881
chr2	125247080	125247689	chr2	125246190	125247689	Dut	ENSMUSG00000027203
chr2	125858109	125859550	chr2	125858109	125859608	Galk2	ENSMUSG00000027207
chr2	125858640	125859550	chr2	125858640	125860139	Cops2	ENSMUSG00000027206
chr2	126151740	126152640	chr2	126151141	126152640	Dtwd1	ENSMUSG00000023330
chr2	126151740	126152960	chr2	126151505	126153004	Fam227b	ENSMUSG00000027209
chr2	126706990	126707660	chr2	126706328	126707827	Usp8	ENSMUSG00000027363
chr2	127247460	127248407	chr2	127246908	127248407	Tmem127	ENSMUSG00000034850
chr2	127247460	127248816	chr2	127247317	127248816	Ciao1	ENSMUSG00000003662
chr2	127521595	127523094	chr2	127521595	127523094	Kcnip3	ENSMUSG00000079056
chr2	127791989	127792890	chr2	127791989	127793488	Mtln	ENSMUSG00000051319
chr2	128125038	128126537	chr2	128125038	128126537	Bcl2l11	ENSMUSG00000027381
chr2	128817480	128818617	chr2	128817118	128818617	Tmem87b	ENSMUSG00000014353
chr2	129197764	129199250	chr2	129197764	129199263	Slc20a1	ENSMUSG00000027397
chr2	129591835	129593334	chr2	129591835	129593334	Sirpa	ENSMUSG00000037902
chr2	129799810	129801016	chr2	129799517	129801016	Stk35	ENSMUSG00000037885
chr2	130273640	130274929	chr2	130273430	130274929	Nop56	ENSMUSG00000027405
chr2	130664160	130665659	chr2	130664160	130665659	Ddrgk1	ENSMUSG00000068290
chr2	130905770	130906994	chr2	130905495	130906994	Atrn	ENSMUSG00000027312
chr2	130905907	130907406	chr2	130905907	130907406	4930402H24Rik	ENSMUSG00000027309
chr2	131179568	131180030	chr2	131179568	131181067	Cenpb	ENSMUSG00000068267
chr2	131233490	131234562	chr2	131233063	131234562	Mavs	ENSMUSG00000037523
chr2	132262148	132263647	chr2	132262148	132263647	Cds2	ENSMUSG00000058793
chr2	136890760	136891717	chr2	136890218	136891717	Slx4ip	ENSMUSG00000027281
chr2	136890890	136891810	chr2	136890890	136892389	AL731706.1	ENSMUSG00000115423
chr2	136890890	136891810	chr2	136890890	136892389	Mkks	ENSMUSG00000027274
chr2	140394760	140395808	chr2	140394309	140395808	Macrod2	ENSMUSG00000068205
chr2	143914690	143915819	chr2	143914320	143915819	Dstn	ENSMUSG00000015932
chr2	144010764	144011970	chr2	144010764	144012263	Rrbp1	ENSMUSG00000027422
chr2	144526920	144528217	chr2	144526718	144528217	Polr3f	ENSMUSG00000027427
chr2	144526920	144528270	chr2	144526915	144528414	Dzank1	ENSMUSG00000037259
chr2	146511845	146513040	chr2	146511845	146513344	Ralgapa2	ENSMUSG00000037110
chr2	148680023	148681522	chr2	148680023	148681522	Gzf1	ENSMUSG00000027439
chr2	151493580	151494650	chr2	151493182	151494681	Nsfl1c	ENSMUSG00000027455
chr2	151979720	151980510	chr2	151979720	151981219	Fam110a	ENSMUSG00000027459
chr2	152104516	152106015	chr2	152104516	152106015	Srxn1	ENSMUSG00000032802
chr2	152293200	152294327	chr2	152292828	152294327	Tbc1d20	ENSMUSG00000027465
chr2	152332154	152333150	chr2	152332154	152333653	Rbck1	ENSMUSG00000027466
chr2	152397564	152399063	chr2	152397564	152399063	Sox12	ENSMUSG00000051817
chr2	152831229	152832450	chr2	152831229	152832728	Bcl2l1	ENSMUSG00000007659
chr2	153014928	153015740	chr2	153014928	153016427	Pdrg1	ENSMUSG00000027472
chr2	154435990	154436980	chr2	154435481	154436980	Cbfa2t2	ENSMUSG00000038533
chr2	154612690	154613796	chr2	154612297	154613796	Zfp341	ENSMUSG00000059842
chr2	154790160	154791595	chr2	154790096	154791595	Raly	ENSMUSG00000027593
chr2	154790402	154791901	chr2	154790402	154791901	a	ENSMUSG00000027596
chr2	155275640	155276796	chr2	155275297	155276796	Map1lc3a	ENSMUSG00000027602
chr2	155380750	155381558	chr2	155380059	155381558	Trp53inp2	ENSMUSG00000038375
chr2	155517540	155518447	chr2	155516948	155518447	Acss2	ENSMUSG00000027605
chr2	155517738	155518800	chr2	155517738	155519237	Ggt7	ENSMUSG00000027603
chr2	155592311	155593710	chr2	155592311	155593810	Gss	ENSMUSG00000027610
chr2	156179739	156180860	chr2	156179739	156181238	Rbm39	ENSMUSG00000027620
chr2	156195900	156196965	chr2	156195466	156196965	Phf20	ENSMUSG00000038116
chr2	156420230	156421408	chr2	156419909	156421408	Epb41l1	ENSMUSG00000027624
chr2	156862128	156863627	chr2	156862128	156863627	Rab5if	ENSMUSG00000027637
chr2	156991557	156992490	chr2	156991557	156993056	Ndrg3	ENSMUSG00000027634
chr2	157278110	157279516	chr2	157278017	157279516	Rpn2	ENSMUSG00000027642
chr2	157279050	157280030	chr2	157279050	157280549	Mroh8	ENSMUSG00000074627
chr2	157367600	157368093	chr2	157366594	157368093	Manbal	ENSMUSG00000063019
chr2	157913653	157915152	chr2	157913653	157915152	Vstm2l	ENSMUSG00000037843
chr2	158027497	158028996	chr2	158027497	158028996	Rprd1b	ENSMUSG00000027651
chr2	158027934	158029433	chr2	158027934	158029433	Tti1	ENSMUSG00000027650
chr2	158145937	158147436	chr2	158145937	158147436	Tgm2	ENSMUSG00000037820
chr2	158409060	158410347	chr2	158408848	158410347	Ralgapb	ENSMUSG00000027652
chr2	158794100	158795306	chr2	158793807	158795306	Dhx35	ENSMUSG00000027655
chr2	160366566	160368065	chr2	160366566	160368065	Mafb	ENSMUSG00000074622
chr2	160730490	160731799	chr2	160730300	160731799	Plcg1	ENSMUSG00000016933
chr2	160872499	160873530	chr2	160872499	160873998	Zhx3	ENSMUSG00000035877
chr2	163472130	163473420	chr2	163472130	163473629	Fitm2	ENSMUSG00000048486
chr2	163644632	163645640	chr2	163644632	163646131	Serinc3	ENSMUSG00000017707
chr2	164070370	164070821	chr2	164069322	164070821	Stk4	ENSMUSG00000018209
chr2	164070670	164071730	chr2	164070670	164072169	Tomm34	ENSMUSG00000018322
chr2	164878520	164879803	chr2	164878304	164879803	Pcif1	ENSMUSG00000039849
chr2	164911258	164912630	chr2	164911258	164912757	Zfp335	ENSMUSG00000039834
chr2	165034368	165035260	chr2	165034368	165035867	Ncoa5	ENSMUSG00000039804
chr2	165401080	165401405	chr2	165399906	165401405	Ocstamp	ENSMUSG00000027670
chr2	166713333	166714832	chr2	166713333	166714832	Prex1	ENSMUSG00000039621
chr2	166905500	166906539	chr2	166905040	166906539	Cse1l	ENSMUSG00000002718
chr2	166996190	166997020	chr2	166995800	166997299	Stau1	ENSMUSG00000039536
chr2	167189656	167191155	chr2	167189656	167191155	Kcnb1	ENSMUSG00000050556
chr2	167348960	167349720	chr2	167348684	167350183	B4galt5	ENSMUSG00000017929
chr2	167491645	167493144	chr2	167491645	167493144	Rnf114	ENSMUSG00000006418
chr2	167492388	167493530	chr2	167492388	167493887	Spata2	ENSMUSG00000047030
chr2	167631596	167633095	chr2	167631596	167633095	Ube2v1	ENSMUSG00000078923
chr2	167931320	167932556	chr2	167931057	167932556	Ptpn1	ENSMUSG00000027540
chr2	168080004	168081503	chr2	168080004	168081503	Pard6b	ENSMUSG00000044641
chr2	168955088	168956587	chr2	168955088	168956587	Zfp64	ENSMUSG00000027551
chr2	172344790	172346064	chr2	172344565	172346064	Fam210b	ENSMUSG00000027495
chr2	172369681	172371180	chr2	172369681	172371180	Cstf1	ENSMUSG00000027498
chr2	172370036	172371535	chr2	172370036	172371535	Aurka	ENSMUSG00000027496
chr2	172439570	172441055	chr2	172439556	172441055	Rtf2	ENSMUSG00000027502
chr2	173019498	173020997	chr2	173019498	173020997	Rbm38	ENSMUSG00000027510
chr2	173737380	173738010	chr2	173736511	173738010	Vapb	ENSMUSG00000054455
chr2	174075308	174076807	chr2	174075308	174076807	Stx16	ENSMUSG00000027522
chr2	174472582	174473970	chr2	174472582	174474081	Prelid3b	ENSMUSG00000016257
chr2	180024140	180025486	chr2	180023987	180025486	Lsm14b	ENSMUSG00000039108
chr2	180118306	180119805	chr2	180118306	180119805	Osbpl2	ENSMUSG00000039050
chr2	180170485	180171984	chr2	180170485	180171984	Adrm1	ENSMUSG00000039041
chr2	180256377	180257876	chr2	180256377	180257876	Rps21	ENSMUSG00000039001
chr2	180272997	180274496	chr2	180272997	180274496	Cables2	ENSMUSG00000038990
chr2	180455610	180456744	chr2	180455245	180456744	Slco4a1	ENSMUSG00000038963
chr2	180920450	180921360	chr2	180920450	180921949	Ythdf1	ENSMUSG00000038848
chr2	181863760	181864836	chr2	181863337	181864836	Polr3k	ENSMUSG00000038628
chr3	5575740	5577239	chr3	5575740	5577239	Pex2	ENSMUSG00000040374
chr3	8923419	8924040	chr3	8923419	8924918	Mrps28	ENSMUSG00000040269
chr3	9250610	9251101	chr3	9249602	9251101	Zbtb10	ENSMUSG00000069114
chr3	10011548	10013047	chr3	10011548	10013047	Fabp5	ENSMUSG00000027533
chr3	19162566	19163680	chr3	19162566	19164065	Armc1	ENSMUSG00000027599
chr3	19628178	19629677	chr3	19628178	19629677	1700064H15Rik	ENSMUSG00000082766
chr3	20034816	20035530	chr3	20034816	20036315	Hps3	ENSMUSG00000027615
chr3	27153670	27154100	chr3	27153379	27154878	Ect2	ENSMUSG00000027699
chr3	31094058	31095557	chr3	31094058	31095557	Skil	ENSMUSG00000027660
chr3	32396671	32397560	chr3	32396671	32398170	Pik3ca	ENSMUSG00000027665
chr3	32509730	32510758	chr3	32509259	32510758	Zfp639	ENSMUSG00000027667
chr3	32706600	32706797	chr3	32705298	32706797	Actl6a	ENSMUSG00000027671
chr3	32736280	32737489	chr3	32735990	32737489	Ndufb5	ENSMUSG00000027673
chr3	32737106	32738050	chr3	32737106	32738605	Mrpl47	ENSMUSG00000037531
chr3	33798832	33800331	chr3	33798832	33800331	Ttc14	ENSMUSG00000027677
chr3	36475290	36476436	chr3	36474937	36476436	1810062G17Rik	ENSMUSG00000027713
chr3	36475395	36476480	chr3	36475395	36476894	Anxa5	ENSMUSG00000027712
chr3	36612978	36614350	chr3	36612978	36614477	Bbs7	ENSMUSG00000037325
chr3	37418896	37420395	chr3	37418896	37420395	Spata5	ENSMUSG00000027722
chr3	37419712	37420930	chr3	37419712	37421211	Nudt6	ENSMUSG00000050174
chr3	38484480	38485500	chr3	38484345	38485844	Ankrd50	ENSMUSG00000044864
chr3	40949300	40950150	chr3	40948828	40950327	Larp1b	ENSMUSG00000025762
chr3	41082547	41084046	chr3	41082547	41084046	Pgrmc2	ENSMUSG00000049940
chr3	53462666	53464165	chr3	53462666	53464165	Proser1	ENSMUSG00000049504
chr3	53462833	53464332	chr3	53462833	53464332	Nhlrc3	ENSMUSG00000042997
chr3	53863331	53864380	chr3	53863331	53864830	Ufm1	ENSMUSG00000027746
chr3	54734539	54736010	chr3	54734539	54736038	Alg5	ENSMUSG00000036632
chr3	54734894	54736010	chr3	54734894	54736393	Exosc8	ENSMUSG00000027752
chr3	54807292	54808791	chr3	54807292	54808791	Rfxap	ENSMUSG00000036615
chr3	58525590	58526090	chr3	58524821	58526320	Eif2a	ENSMUSG00000027810
chr3	58525590	58526090	chr3	58525393	58526892	Serp1	ENSMUSG00000027808
chr3	63964269	63965220	chr3	63964269	63965768	Slc33a1	ENSMUSG00000027822
chr3	65527560	65528909	chr3	65527410	65528909	Tiparp	ENSMUSG00000034640
chr3	65957750	65959130	chr3	65957750	65959249	Ccnl1	ENSMUSG00000027829
chr3	69315861	69317360	chr3	69315861	69317360	Ppm1l	ENSMUSG00000027784
chr3	75956450	75957510	chr3	75956450	75957949	Golim4	ENSMUSG00000034109
chr3	79286018	79287517	chr3	79286018	79287517	Rapgef2	ENSMUSG00000062232
chr3	79628330	79629578	chr3	79628079	79629578	4930579G24Rik	ENSMUSG00000027811
chr3	79629001	79630330	chr3	79629001	79630500	Etfdh	ENSMUSG00000027809
chr3	82357570	82358543	chr3	82357044	82358543	Map9	ENSMUSG00000033900
chr3	84479930	84481220	chr3	84479930	84481429	Fhdc1	ENSMUSG00000041842
chr3	84814268	84815767	chr3	84814268	84815767	Fbxw7	ENSMUSG00000028086
chr3	86223680	86225179	chr3	86223680	86225179	Lrba	ENSMUSG00000028080
chr3	87885109	87886608	chr3	87885109	87886608	Prcc	ENSMUSG00000004895
chr3	88141372	88142871	chr3	88141372	88142871	Mef2d	ENSMUSG00000001419
chr3	88296340	88297615	chr3	88296116	88297615	Cct3	ENSMUSG00000001416
chr3	88296500	88297950	chr3	88296500	88297999	Tsacc	ENSMUSG00000010538
chr3	88335670	88336630	chr3	88335260	88336759	Smg5	ENSMUSG00000001415
chr3	88335670	88336630	chr3	88335649	88337148	Tmem79	ENSMUSG00000001420
chr3	88552575	88554074	chr3	88552575	88554074	Lamtor2	ENSMUSG00000028062
chr3	88552758	88554257	chr3	88552758	88554257	Ubqln4	ENSMUSG00000008604
chr3	89101460	89102099	chr3	89100600	89102099	Gm43738	ENSMUSG00000105204
chr3	89101460	89102540	chr3	89101460	89102959	Fdps	ENSMUSG00000059743
chr3	89176473	89177972	chr3	89176473	89177972	Scamp3	ENSMUSG00000028049
chr3	89394277	89395776	chr3	89394277	89395776	Zbtb7b	ENSMUSG00000028042
chr3	89772616	89773810	chr3	89772616	89774115	Ube2q1	ENSMUSG00000042572
chr3	90292280	90293260	chr3	90292178	90293677	Gatad2b	ENSMUSG00000042390
chr3	95014949	95016448	chr3	95014949	95016448	Zfp687	ENSMUSG00000019338
chr3	95159710	95160956	chr3	95159457	95160956	Sema6c	ENSMUSG00000038777
chr3	95281510	95281844	chr3	95280345	95281844	Mindy1	ENSMUSG00000038712
chr3	95281577	95282130	chr3	95281577	95283076	Prune1	ENSMUSG00000015711
chr3	95624250	95625492	chr3	95623993	95625492	Ensa	ENSMUSG00000038619
chr3	95658190	95659287	chr3	95657788	95659287	Mcl1	ENSMUSG00000038612
chr3	95819170	95819863	chr3	95818364	95819863	Rprd2	ENSMUSG00000028106
chr3	96695720	96696883	chr3	96695384	96696883	Pias3	ENSMUSG00000028101
chr3	97657430	97658692	chr3	97657193	97658692	Prkab2	ENSMUSG00000038205
chr3	99140810	99141567	chr3	99140068	99141567	Wars2	ENSMUSG00000004233
chr3	100921650	100922701	chr3	100921202	100922701	Trim45	ENSMUSG00000033233
chr3	103020210	103020925	chr3	103019426	103020925	Csde1	ENSMUSG00000068823
chr3	103808520	103809920	chr3	103808520	103810019	Ap4b1	ENSMUSG00000032952
chr3	103808573	103809920	chr3	103808573	103810072	Gm43064	ENSMUSG00000105053
chr3	103808945	103809920	chr3	103808945	103810444	Dclre1b	ENSMUSG00000027845
chr3	103914080	103914619	chr3	103913120	103914619	Rsbn1	ENSMUSG00000044098
chr3	105687075	105688250	chr3	105687075	105688574	Ddx20	ENSMUSG00000027905
chr3	107333174	107334673	chr3	107333174	107334673	Rbm15	ENSMUSG00000048109
chr3	107696061	107697410	chr3	107696061	107697560	Ahcyl1	ENSMUSG00000027893
chr3	108363911	108365410	chr3	108363911	108365410	Mybphl	ENSMUSG00000068745
chr3	108415053	108415450	chr3	108415053	108416552	Celsr2	ENSMUSG00000068740
chr3	116807820	116808650	chr3	116807667	116809166	Agl	ENSMUSG00000033400
chr3	121291250	121292080	chr3	121290773	121292272	Alg14	ENSMUSG00000039887
chr3	122244557	122246056	chr3	122244557	122246056	Gclm	ENSMUSG00000028124
chr3	122273950	122274887	chr3	122273388	122274887	Dnttip2	ENSMUSG00000039756
chr3	122293136	122294635	chr3	122293136	122294635	Bcar3	ENSMUSG00000028121
chr3	122984011	122985350	chr3	122984011	122985510	Usp53	ENSMUSG00000039701
chr3	127552860	127553988	chr3	127552489	127553988	Zgrf1	ENSMUSG00000051278
chr3	127552860	127554210	chr3	127552850	127554349	Larp7	ENSMUSG00000027968
chr3	129805000	129805030	chr3	129803531	129805030	Lrit3	ENSMUSG00000093865
chr3	129830897	129831880	chr3	129830897	129832396	Gar1	ENSMUSG00000028010
chr3	131563768	131565267	chr3	131563768	131565267	Papss1	ENSMUSG00000028032
chr3	132683350	132684560	chr3	132683144	132684643	Tbck	ENSMUSG00000028030
chr3	132683871	132684560	chr3	132683871	132685370	Aimp1	ENSMUSG00000028029
chr3	135437300	135438648	chr3	135437149	135438648	Ube2d3	ENSMUSG00000078578
chr3	136669230	136670623	chr3	136669124	136670623	Ppp3ca	ENSMUSG00000028161
chr3	138143000	138143947	chr3	138142448	138143947	Trmt10a	ENSMUSG00000004127
chr3	138442093	138443592	chr3	138442093	138443592	Adh5	ENSMUSG00000028138
chr3	138489016	138489980	chr3	138489016	138490515	Metap1	ENSMUSG00000005813
chr3	139075350	139076201	chr3	139074702	139076201	Rap1gds1	ENSMUSG00000028149
chr3	142395197	142396530	chr3	142395197	142396696	Pdlim5	ENSMUSG00000028273
chr3	144569304	144570803	chr3	144569304	144570803	Selenof	ENSMUSG00000037072
chr3	144569682	144571181	chr3	144569682	144571181	Hs2st1	ENSMUSG00000040151
chr3	144719836	144721335	chr3	144719836	144721335	Sh3glb1	ENSMUSG00000037062
chr3	146404130	146405141	chr3	146403642	146405141	Ssx2ip	ENSMUSG00000036825
chr3	146499100	146499890	chr3	146498807	146500306	Gng5	ENSMUSG00000068523
chr3	146499254	146499890	chr3	146499254	146500753	Spata1	ENSMUSG00000028188
chr3	146812491	146813670	chr3	146812491	146813990	Prkacb	ENSMUSG00000005034
chr3	152394670	152395972	chr3	152394473	152395972	Zzz3	ENSMUSG00000039068
chr3	153912510	153913570	chr3	153912510	153914009	Rabggtb	ENSMUSG00000038975
chr3	153944133	153944930	chr3	153944133	153945632	Acadm	ENSMUSG00000062908
chr3	154596210	154597210	chr3	154595711	154597210	Cryz	ENSMUSG00000028199
chr3	154596605	154598104	chr3	154596605	154598104	Tyw3	ENSMUSG00000047583
chr3	157533620	157534659	chr3	157533160	157534659	Zranb2	ENSMUSG00000028180
chr3	157946710	157947738	chr3	157946239	157947738	Ankrd13c	ENSMUSG00000039988
chr4	3937888	3939380	chr4	3937888	3939387	Chchd7	ENSMUSG00000042198
chr4	3937924	3939380	chr4	3937924	3939423	Plag1	ENSMUSG00000003282
chr4	9668845	9670140	chr4	9668845	9670344	Asph	ENSMUSG00000028207
chr4	11007428	11008660	chr4	11007428	11008927	Plekhf2	ENSMUSG00000049969
chr4	11965953	11967410	chr4	11965953	11967452	Pdp1	ENSMUSG00000049225
chr4	14826088	14827460	chr4	14826088	14827587	Otud6b	ENSMUSG00000040550
chr4	25281322	25282080	chr4	25281322	25282821	Ufl1	ENSMUSG00000040359
chr4	33189238	33189890	chr4	33189238	33190737	Pm20d2	ENSMUSG00000054659
chr4	34686939	34687800	chr4	34686939	34688438	Slc35a1	ENSMUSG00000028293
chr4	40142480	40143580	chr4	40142081	40143580	Aco1	ENSMUSG00000028405
chr4	40947760	40948906	chr4	40947407	40948906	Chmp5	ENSMUSG00000028419
chr4	40947795	40949050	chr4	40947795	40949294	Bag1	ENSMUSG00000028416
chr4	40970160	40971405	chr4	40969906	40971405	Nfx1	ENSMUSG00000028423
chr4	41274750	41275850	chr4	41274645	41276144	Ubap2	ENSMUSG00000028433
chr4	41568775	41570150	chr4	41568775	41570274	Dnaic1	ENSMUSG00000061322
chr4	41569039	41570150	chr4	41569039	41570538	Fam219a	ENSMUSG00000028439
chr4	41639825	41641250	chr4	41639825	41641324	Enho	ENSMUSG00000028445
chr4	42949020	42950313	chr4	42948814	42950313	Dnajb5	ENSMUSG00000036052
chr4	43000008	43001140	chr4	43000008	43001507	Vcp	ENSMUSG00000028452
chr4	43031211	43032000	chr4	43031211	43032710	Stoml2	ENSMUSG00000028455
chr4	43441460	43442438	chr4	43440939	43442438	Tesk1	ENSMUSG00000028458
chr4	43492020	43493399	chr4	43491900	43493399	Ccdc107	ENSMUSG00000028461
chr4	45011913	45013412	chr4	45011913	45013412	Zbtb5	ENSMUSG00000049657
chr4	45341160	45342600	chr4	45341101	45342600	Dcaf10	ENSMUSG00000035572
chr4	45342233	45343190	chr4	45342233	45343732	Exosc3	ENSMUSG00000028322
chr4	45531971	45532390	chr4	45531971	45533470	Shb	ENSMUSG00000044813
chr4	46450500	46451401	chr4	46449902	46451401	Anp32b	ENSMUSG00000028333
chr4	47352240	47353721	chr4	47352222	47353721	Tgfbr1	ENSMUSG00000007613
chr4	47473930	47475157	chr4	47473658	47475157	Sec61b	ENSMUSG00000053317
chr4	47473930	47475333	chr4	47473834	47475333	Alg2	ENSMUSG00000039740
chr4	48044390	48045652	chr4	48044153	48045652	Nr4a3	ENSMUSG00000028341
chr4	48278760	48280190	chr4	48278760	48280259	Invs	ENSMUSG00000028344
chr4	48279059	48280190	chr4	48279059	48280558	Erp44	ENSMUSG00000028343
chr4	53011250	53012379	chr4	53010880	53012379	Nipsnap3b	ENSMUSG00000015247
chr4	55349330	55350542	chr4	55349043	55350542	Rad23b	ENSMUSG00000028426
chr4	56801800	56802844	chr4	56801345	56802844	Abitram	ENSMUSG00000038827
chr4	56801832	56803140	chr4	56801832	56803331	Elp1	ENSMUSG00000028431
chr4	56864689	56865720	chr4	56864689	56866188	Ctnnal1	ENSMUSG00000038816
chr4	57142938	57143190	chr4	57142938	57144437	Epb41l4b	ENSMUSG00000028434
chr4	57955912	57957411	chr4	57955912	57957411	Txn1	ENSMUSG00000028367
chr4	62524369	62525830	chr4	62524369	62525868	4933430I17Rik	ENSMUSG00000058046
chr4	62524569	62525830	chr4	62524569	62526068	Pole3	ENSMUSG00000028394
chr4	83323756	83324880	chr4	83323756	83325255	Ttc39b	ENSMUSG00000038172
chr4	85204890	85205625	chr4	85204126	85205625	Sh3gl2	ENSMUSG00000028488
chr4	86574668	86576130	chr4	86574668	86576167	Rraga	ENSMUSG00000070934
chr4	95051723	95053222	chr4	95051723	95053222	Jun	ENSMUSG00000052684
chr4	95966810	95967739	chr4	95966240	95967739	Hook1	ENSMUSG00000028572
chr4	98395560	98396284	chr4	98394785	98396284	Patj	ENSMUSG00000061859
chr4	99193740	99194433	chr4	99192934	99194433	Atg4c	ENSMUSG00000028550
chr4	101646718	101648217	chr4	101646718	101648217	Leprot	ENSMUSG00000035212
chr4	103113990	103114889	chr4	103113390	103114889	Mier1	ENSMUSG00000028522
chr4	103114056	103115190	chr4	103114056	103115555	Wdr78	ENSMUSG00000035126
chr4	103313370	103314280	chr4	103312812	103314311	Oma1	ENSMUSG00000035069
chr4	106491784	106493283	chr4	106491784	106493283	Bsnd	ENSMUSG00000025418
chr4	106621432	106622931	chr4	106621432	106622931	Ttc22	ENSMUSG00000034919
chr4	106650830	106651568	chr4	106650069	106651568	Pars2	ENSMUSG00000043572
chr4	107252880	107254092	chr4	107252593	107254092	Hspb11	ENSMUSG00000063172
chr4	107253033	107254532	chr4	107253033	107254532	Lrrc42	ENSMUSG00000028617
chr4	107801350	107802368	chr4	107800869	107802368	Lrp8	ENSMUSG00000028613
chr4	107967332	107968831	chr4	107967332	107968831	Slc1a7	ENSMUSG00000008932
chr4	108327350	108328639	chr4	108327140	108328639	Coa7	ENSMUSG00000048351
chr4	108458780	108459925	chr4	108458426	108459925	Tut4	ENSMUSG00000034610
chr4	109000180	109001154	chr4	108999655	109001154	Nrd1	ENSMUSG00000053510
chr4	109676030	109677087	chr4	109675588	109677087	Faf1	ENSMUSG00000010517
chr4	116074680	116075768	chr4	116074269	116075768	Lrrc41	ENSMUSG00000028703
chr4	116074680	116076071	chr4	116074572	116076071	Uqcrh	ENSMUSG00000063882
chr4	116220690	116222117	chr4	116220618	116222117	Pik3r3	ENSMUSG00000028698
chr4	116684770	116686043	chr4	116684544	116686043	Prdx1	ENSMUSG00000028691
chr4	117872058	117873557	chr4	117872058	117873557	Ccdc24	ENSMUSG00000078588
chr4	118179570	118180530	chr4	118179544	118181043	Kdm4a	ENSMUSG00000033326
chr4	119107810	119109210	chr4	119107711	119109210	Slc2a1	ENSMUSG00000028645
chr4	119173696	119174610	chr4	119173696	119175195	Zfp691	ENSMUSG00000045268
chr4	119232420	119233414	chr4	119231915	119233414	P3h1	ENSMUSG00000028641
chr4	119232420	119233712	chr4	119232213	119233712	AU022252	ENSMUSG00000078584
chr4	119294105	119295604	chr4	119294105	119295604	Ybx1	ENSMUSG00000028639
chr4	119539030	119539650	chr4	119539030	119540529	Frg2f1	ENSMUSG00000087385
chr4	119733220	119734283	chr4	119732784	119734283	Hivep3	ENSMUSG00000028634
chr4	123904580	123905331	chr4	123903832	123905331	Mycbp	ENSMUSG00000028647
chr4	124655807	124656850	chr4	124655807	124657306	Pou3f1	ENSMUSG00000090125
chr4	124849679	124851178	chr4	124849679	124851178	Yrdc	ENSMUSG00000028889
chr4	124850697	124852196	chr4	124850697	124852196	1110065P20Rik	ENSMUSG00000078570
chr4	124861980	124863171	chr4	124861672	124863171	Maneal	ENSMUSG00000042763
chr4	126255844	126257300	chr4	126255844	126257343	Map7d1	ENSMUSG00000028849
chr4	126261590	126262824	chr4	126261325	126262824	Trappc3	ENSMUSG00000028847
chr4	126468084	126469460	chr4	126468084	126469583	Ago1	ENSMUSG00000041530
chr4	126677260	126678129	chr4	126676630	126678129	Psmb2	ENSMUSG00000028837
chr4	126752960	126754043	chr4	126752544	126754043	AU040320	ENSMUSG00000028830
chr4	126752960	126754130	chr4	126752939	126754438	Ncdn	ENSMUSG00000028833
chr4	127076690	127077740	chr4	127076383	127077882	Zmym6	ENSMUSG00000042408
chr4	129189110	129190259	chr4	129188760	129190259	Yars	ENSMUSG00000028811
chr4	129189228	129190727	chr4	129189228	129190727	S100pbp	ENSMUSG00000040928
chr4	129334695	129336000	chr4	129334695	129336194	Zbtb8os	ENSMUSG00000057572
chr4	129334871	129336000	chr4	129334871	129336370	Rbbp4	ENSMUSG00000057236
chr4	129460710	129462080	chr4	129460581	129462080	Bsdc1	ENSMUSG00000040859
chr4	129542420	129543180	chr4	129542214	129543713	Hdac1	ENSMUSG00000028800
chr4	130174623	130176122	chr4	130174623	130176122	Tinagl1	ENSMUSG00000028776
chr4	130307595	130309094	chr4	130307595	130309094	Fabp3	ENSMUSG00000028773
chr4	130791537	130793036	chr4	130791537	130793036	Sdc3	ENSMUSG00000025743
chr4	132074822	132075960	chr4	132074822	132076321	Epb41	ENSMUSG00000028906
chr4	132329039	132330040	chr4	132329039	132330538	Trnau1ap	ENSMUSG00000028898
chr4	132510002	132510790	chr4	132510002	132511501	Sesn2	ENSMUSG00000028893
chr4	132922059	132923440	chr4	132922059	132923558	Fam76a	ENSMUSG00000028878
chr4	133968151	133968650	chr4	133968151	133969650	Hmgn2	ENSMUSG00000003038
chr4	134019580	134019841	chr4	134018342	134019841	Lin28a	ENSMUSG00000050966
chr4	134186613	134187760	chr4	134186613	134188112	Cep85	ENSMUSG00000037443
chr4	134247040	134247434	chr4	134245935	134247434	Gm30191	ENSMUSG00000108398
chr4	134287396	134288410	chr4	134287396	134288895	Pdik1l	ENSMUSG00000050890
chr4	134395320	134396819	chr4	134395320	134396819	Pafah2	ENSMUSG00000037366
chr4	134703791	134705280	chr4	134703791	134705290	Man1c1	ENSMUSG00000037306
chr4	134852846	134854345	chr4	134852846	134854345	Maco1	ENSMUSG00000028826
chr4	135758715	135760214	chr4	135758715	135760214	Myom3	ENSMUSG00000037139
chr4	135855020	135856246	chr4	135854747	135856246	Srsf10	ENSMUSG00000028676
chr4	135962980	135964226	chr4	135962727	135964226	Gale	ENSMUSG00000028671
chr4	136285110	136285182	chr4	136283683	136285182	Zfp46	ENSMUSG00000051351
chr4	137048302	137049801	chr4	137048302	137049801	Zbtb40	ENSMUSG00000060862
chr4	137467769	137469268	chr4	137467769	137469268	Hspg2	ENSMUSG00000028763
chr4	137593290	137594254	chr4	137592755	137594254	Usp48	ENSMUSG00000043411
chr4	137861237	137862736	chr4	137861237	137862736	Ece1	ENSMUSG00000057530
chr4	138216580	138216795	chr4	138215296	138216795	Hp1bp3	ENSMUSG00000028759
chr4	138249640	138250902	chr4	138249403	138250902	Sh2d5	ENSMUSG00000045349
chr4	138249640	138250934	chr4	138249435	138250934	Kif17	ENSMUSG00000028758
chr4	138303730	138305220	chr4	138303730	138305229	Ddost	ENSMUSG00000028757
chr4	138453314	138454813	chr4	138453314	138454813	Camk2n1	ENSMUSG00000046447
chr4	139130614	139131500	chr4	139130614	139132113	Micos10	ENSMUSG00000050608
chr4	139193100	139193398	chr4	139191899	139193398	Capzb	ENSMUSG00000028745
chr4	139351587	139353086	chr4	139351587	139353086	Emc1	ENSMUSG00000078517
chr4	139351609	139353108	chr4	139351609	139353108	Ubr4	ENSMUSG00000066036
chr4	139352077	139353140	chr4	139352077	139353576	Mrto4	ENSMUSG00000028741
chr4	139622210	139623365	chr4	139621866	139623365	Aldh4a1	ENSMUSG00000028737
chr4	140246285	140246850	chr4	140246285	140247784	Igsf21	ENSMUSG00000040972
chr4	140905344	140906843	chr4	140905344	140906843	Padi2	ENSMUSG00000028927
chr4	141009418	141010917	chr4	141009418	141010917	Mfap2	ENSMUSG00000060572
chr4	141060220	141061280	chr4	141060051	141061550	Crocc	ENSMUSG00000040860
chr4	141139276	141140210	chr4	141139276	141140775	Szrd1	ENSMUSG00000040842
chr4	141790432	141791450	chr4	141790432	141791931	Dnajc16	ENSMUSG00000040697
chr4	141793070	141794040	chr4	141792612	141794111	Casp9	ENSMUSG00000028914
chr4	147904400	147905704	chr4	147904205	147905704	Mfn2	ENSMUSG00000029020
chr4	148038380	148039576	chr4	148038077	148039576	Mthfr	ENSMUSG00000029009
chr4	148038380	148039820	chr4	148038322	148039821	Clcn6	ENSMUSG00000029016
chr4	148287466	148288700	chr4	148287466	148288965	Disp3	ENSMUSG00000041544
chr4	149166272	149167750	chr4	149166272	149167771	Pgd	ENSMUSG00000028961
chr4	149954544	149955750	chr4	149954544	149956043	Spsb1	ENSMUSG00000039911
chr4	150086890	150087864	chr4	150086365	150087864	Gpr157	ENSMUSG00000047875
chr4	150236660	150237220	chr4	150235721	150237220	Eno1	ENSMUSG00000063524
chr4	151057540	151058963	chr4	151057464	151058963	Vamp3	ENSMUSG00000028955
chr4	151861377	151862876	chr4	151861377	151862876	Camta1	ENSMUSG00000014592
chr4	151932770	151934190	chr4	151932691	151934190	Dnajc11	ENSMUSG00000039768
chr4	152008330	152009302	chr4	152007803	152009302	Klhl21	ENSMUSG00000073700
chr4	152296240	152297726	chr4	152296227	152297726	Icmt	ENSMUSG00000039662
chr4	152476910	152477205	chr4	152475706	152477205	Nphp4	ENSMUSG00000039577
chr4	152477411	152478910	chr4	152477411	152478910	Kcnab2	ENSMUSG00000028931
chr4	153956790	153957736	chr4	153956237	153957736	A430005L14Rik	ENSMUSG00000047613
chr4	153974194	153975693	chr4	153974194	153975693	Cep104	ENSMUSG00000039523
chr4	153974627	153976000	chr4	153974627	153976126	Dffb	ENSMUSG00000029027
chr4	154160370	154161340	chr4	154160167	154161666	Tprgl	ENSMUSG00000029030
chr4	154169730	154171229	chr4	154169730	154171229	Megf6	ENSMUSG00000057751
chr4	154898636	154899430	chr4	154898636	154900135	Prxl2b	ENSMUSG00000029059
chr4	154963123	154964622	chr4	154963123	154964622	Pank4	ENSMUSG00000029056
chr4	155066016	155067515	chr4	155066016	155067515	Pex10	ENSMUSG00000029047
chr4	155222830	155223592	chr4	155222093	155223592	Ski	ENSMUSG00000029050
chr4	155601010	155601915	chr4	155600416	155601915	Slc35e2	ENSMUSG00000042202
chr4	155624100	155625300	chr4	155623854	155625353	Cdk11b	ENSMUSG00000029062
chr4	155704980	155705299	chr4	155703800	155705299	Ssu72	ENSMUSG00000029038
chr4	155831180	155831771	chr4	155830272	155831771	Aurkaip1	ENSMUSG00000065990
chr4	156255158	156255880	chr4	156255158	156256657	Samd11	ENSMUSG00000096351
chr5	3595066	3596565	chr5	3595066	3596565	Pex1	ENSMUSG00000005907
chr5	3596086	3597400	chr5	3596086	3597585	Rbm48	ENSMUSG00000040302
chr5	4104247	4105090	chr5	4104247	4105746	Cyp51	ENSMUSG00000001467
chr5	19226036	19227490	chr5	19226036	19227535	Magi2	ENSMUSG00000040003
chr5	20881420	20882690	chr5	20881191	20882690	Tmem60	ENSMUSG00000045435
chr5	20881625	20883060	chr5	20881625	20883124	Phtf2	ENSMUSG00000039987
chr5	21055412	21056760	chr5	21055412	21056911	Ptpn12	ENSMUSG00000028771
chr5	21700897	21702150	chr5	21700897	21702396	Napepld	ENSMUSG00000044968
chr5	21784420	21785350	chr5	21784283	21785782	Psmc2	ENSMUSG00000028932
chr5	21784752	21785350	chr5	21784752	21786251	Dnajc2	ENSMUSG00000029014
chr5	23433441	23434940	chr5	23433441	23434940	Kmt2e	ENSMUSG00000029004
chr5	24351105	24351160	chr5	24351105	24352604	Kcnh2	ENSMUSG00000038319
chr5	24422837	24424336	chr5	24422837	24424336	Slc4a2	ENSMUSG00000028962
chr5	24423031	24424530	chr5	24423031	24424530	Cdk5	ENSMUSG00000028969
chr5	24576968	24578467	chr5	24576968	24578467	Abcf2	ENSMUSG00000028953
chr5	24842125	24843624	chr5	24842125	24843624	Rheb	ENSMUSG00000028945
chr5	25759530	25760496	chr5	25758997	25760496	Actr3b	ENSMUSG00000056367
chr5	27791192	27792330	chr5	27791192	27792691	Paxip1	ENSMUSG00000002221
chr5	28070363	28071862	chr5	28070363	28071862	Insig1	ENSMUSG00000045294
chr5	29568560	29569741	chr5	29568242	29569741	Ube3c	ENSMUSG00000039000
chr5	30587170	30587960	chr5	30587170	30588669	Kcnk3	ENSMUSG00000049265
chr5	30920431	30921930	chr5	30920431	30921930	Khk	ENSMUSG00000029162
chr5	30959862	30960900	chr5	30959862	30961361	Preb	ENSMUSG00000045302
chr5	31047650	31048811	chr5	31047312	31048811	Atraid	ENSMUSG00000013622
chr5	31048425	31049150	chr5	31048425	31049924	Slc5a6	ENSMUSG00000006641
chr5	31179480	31180911	chr5	31179412	31180911	Gm29609	ENSMUSG00000101678
chr5	31179645	31180940	chr5	31179645	31181144	Gtf3c2	ENSMUSG00000106864
chr5	31192227	31193726	chr5	31192227	31193726	Snx17	ENSMUSG00000029146
chr5	31192931	31194430	chr5	31192931	31194430	Eif2b4	ENSMUSG00000029145
chr5	31201804	31203303	chr5	31201804	31203303	Zfp513	ENSMUSG00000043059
chr5	31240520	31241363	chr5	31239864	31241363	Nrbp1	ENSMUSG00000029148
chr5	31697170	31698183	chr5	31696684	31698183	Babam2	ENSMUSG00000052139
chr5	31697170	31698627	chr5	31697128	31698627	Rbks	ENSMUSG00000029136
chr5	32458730	32459342	chr5	32457843	32459342	Ppp1cb	ENSMUSG00000014956
chr5	33017816	33019315	chr5	33017816	33019315	Ywhah	ENSMUSG00000018965
chr5	33274495	33275510	chr5	33274495	33275994	Ctbp1	ENSMUSG00000037373
chr5	33335100	33335820	chr5	33334509	33336008	Maea	ENSMUSG00000079562
chr5	33377549	33379048	chr5	33377549	33379048	Uvssa	ENSMUSG00000037355
chr5	33652075	33653574	chr5	33652075	33653574	Slbp	ENSMUSG00000004642
chr5	33657128	33658627	chr5	33657128	33658627	Tacc3	ENSMUSG00000037313
chr5	33657917	33659100	chr5	33657917	33659416	Tmem129	ENSMUSG00000019295
chr5	33782318	33783470	chr5	33782318	33783817	Letm1	ENSMUSG00000005299
chr5	33935914	33937413	chr5	33935914	33937413	Nelfa	ENSMUSG00000029111
chr5	34187221	34188720	chr5	34187221	34188720	Mxd4	ENSMUSG00000037235
chr5	34287600	34288970	chr5	34287600	34289099	Cfap99	ENSMUSG00000109572
chr5	34287950	34288970	chr5	34287950	34289449	Zfyve28	ENSMUSG00000037224
chr5	34368933	34370070	chr5	34368933	34370432	Fam193a	ENSMUSG00000037210
chr5	34572700	34574163	chr5	34572664	34574163	Add1	ENSMUSG00000029106
chr5	34659610	34660878	chr5	34659379	34660878	Grk4	ENSMUSG00000052783
chr5	34659649	34660940	chr5	34659649	34661148	Nop14	ENSMUSG00000036693
chr5	35040509	35042008	chr5	35040509	35042008	Hgfac	ENSMUSG00000029102
chr5	35055766	35057265	chr5	35055766	35057265	Dok7	ENSMUSG00000044716
chr5	35525199	35526698	chr5	35525199	35526698	Cpz	ENSMUSG00000036596
chr5	35582040	35583539	chr5	35582040	35583539	Acox3	ENSMUSG00000029098
chr5	35739488	35740987	chr5	35739488	35740987	Sh3tc1	ENSMUSG00000036553
chr5	35756880	35758379	chr5	35756880	35758379	Ablim2	ENSMUSG00000029095
chr5	35892319	35893818	chr5	35892319	35893818	Afap1	ENSMUSG00000029094
chr5	36397640	36399139	chr5	36397640	36399139	Sorcs2	ENSMUSG00000029093
chr5	36483588	36485087	chr5	36483588	36485087	Ccdc96	ENSMUSG00000050677
chr5	36483786	36485285	chr5	36483786	36485285	Tada2b	ENSMUSG00000029196
chr5	36695525	36697024	chr5	36695525	36697024	D5Ertd579e	ENSMUSG00000029190
chr5	36988706	36990050	chr5	36988706	36990205	Wfs1	ENSMUSG00000039474
chr5	43232210	43233669	chr5	43232170	43233669	Cpeb2	ENSMUSG00000039782
chr5	45449737	45450790	chr5	45449737	45451236	Qdpr	ENSMUSG00000015806
chr5	45857116	45858180	chr5	45857116	45858615	Lcorl	ENSMUSG00000015882
chr5	66618285	66619680	chr5	66618285	66619784	Apbb2	ENSMUSG00000029207
chr5	67846935	67848410	chr5	67846935	67848434	Atp8a1	ENSMUSG00000037685
chr5	73256120	73257190	chr5	73256120	73257619	Fryl	ENSMUSG00000070733
chr5	76182880	76184270	chr5	76182880	76184379	Tmem165	ENSMUSG00000029234
chr5	76950570	76951806	chr5	76950307	76951806	Paics	ENSMUSG00000029247
chr5	76951079	76952100	chr5	76951079	76952578	Ppat	ENSMUSG00000029246
chr5	77309147	77310646	chr5	77309147	77310646	Polr2b	ENSMUSG00000029250
chr5	77309585	77311030	chr5	77309585	77311084	Noa1	ENSMUSG00000036285
chr5	88564530	88565539	chr5	88564040	88565539	Rufy3	ENSMUSG00000029291
chr5	92043384	92043610	chr5	92043384	92044883	Cdkl2	ENSMUSG00000029403
chr5	92083220	92084320	chr5	92083220	92084719	G3bp2	ENSMUSG00000029405
chr5	92137350	92138437	chr5	92136938	92138437	Uso1	ENSMUSG00000029407
chr5	92506334	92506760	chr5	92506334	92507833	Scarb2	ENSMUSG00000029426
chr5	97111097	97111990	chr5	97111097	97112596	Paqr3	ENSMUSG00000055725
chr5	101764400	101765629	chr5	101764130	101765629	Cds1	ENSMUSG00000029330
chr5	104046170	104046805	chr5	104045306	104046805	Nudt9	ENSMUSG00000029310
chr5	107436997	107438496	chr5	107436997	107438496	Btbd8	ENSMUSG00000111375
chr5	107900160	107901001	chr5	107899502	107901001	Rpl5	ENSMUSG00000058558
chr5	108387730	108388890	chr5	108387391	108388890	Pde6b	ENSMUSG00000029491
chr5	108461080	108461731	chr5	108460232	108461731	Pcgf3	ENSMUSG00000033623
chr5	109558494	109559100	chr5	109558494	109559993	Crlf2	ENSMUSG00000033467
chr5	110652451	110653950	chr5	110652451	110653950	Ddx51	ENSMUSG00000029504
chr5	110652918	110654417	chr5	110652918	110654417	Noc4l	ENSMUSG00000033294
chr5	110770218	110771717	chr5	110770218	110771717	Ep400	ENSMUSG00000029505
chr5	110809598	110810560	chr5	110809598	110811097	Ulk1	ENSMUSG00000029512
chr5	112252019	112253110	chr5	112252019	112253518	Cryba4	ENSMUSG00000066975
chr5	112275890	112277190	chr5	112275691	112277190	Tpst2	ENSMUSG00000029344
chr5	113081085	113082584	chr5	113081085	113082584	Crybb3	ENSMUSG00000029352
chr5	113735340	113736302	chr5	113734803	113736302	Ficd	ENSMUSG00000053334
chr5	113771748	113773247	chr5	113771748	113773247	Iscu	ENSMUSG00000025825
chr5	113772011	113773510	chr5	113772011	113773510	Sart3	ENSMUSG00000018974
chr5	113908259	113909758	chr5	113908259	113909758	Coro1c	ENSMUSG00000004530
chr5	113993395	113994894	chr5	113993395	113994894	Ssh1	ENSMUSG00000042121
chr5	114130370	114130885	chr5	114129386	114130885	Ung	ENSMUSG00000029591
chr5	114443460	114444768	chr5	114443269	114444768	Mvk	ENSMUSG00000041939
chr5	114443561	114445060	chr5	114443561	114445060	Mmab	ENSMUSG00000029575
chr5	114567016	114568515	chr5	114567016	114568515	Fam222a	ENSMUSG00000041930
chr5	114773677	114775176	chr5	114773677	114775176	Ankrd13a	ENSMUSG00000041870
chr5	114775018	114775480	chr5	114775018	114776517	Git2	ENSMUSG00000041890
chr5	115157680	115159110	chr5	115157680	115159179	Mlec	ENSMUSG00000048578
chr5	115300500	115301320	chr5	115300500	115301999	Dynll1	ENSMUSG00000009013
chr5	115731122	115732621	chr5	115731122	115732621	Bicdl1	ENSMUSG00000041609
chr5	117119480	117120628	chr5	117119129	117120628	Taok3	ENSMUSG00000061288
chr5	117976390	117977229	chr5	117975730	117977229	Fbxo21	ENSMUSG00000032898
chr5	118244780	118245726	chr5	118244227	118245726	2410131K14Rik	ENSMUSG00000032840
chr5	118244780	118246116	chr5	118244617	118246116	Rnft2	ENSMUSG00000032850
chr5	120588016	120589515	chr5	120588016	120589515	Iqcd	ENSMUSG00000029601
chr5	120588174	120589673	chr5	120588174	120589673	Tpcn1	ENSMUSG00000032741
chr5	120611739	120613238	chr5	120611739	120613238	Ddx54	ENSMUSG00000029599
chr5	120612090	120613589	chr5	120612090	120613589	Rita1	ENSMUSG00000029600
chr5	121191200	121191790	chr5	121190898	121192397	Ptpn11	ENSMUSG00000043733
chr5	121451480	121452392	chr5	121450893	121452392	Tmem116	ENSMUSG00000029452
chr5	121452007	121453506	chr5	121452007	121453506	Erp29	ENSMUSG00000029616
chr5	121544983	121546482	chr5	121544983	121546482	Adam1a	ENSMUSG00000072647
chr5	121544983	121546482	chr5	121544983	121546482	Gm42878	ENSMUSG00000105340
chr5	121545406	121546905	chr5	121545406	121546905	Mapkapk5	ENSMUSG00000029454
chr5	122353850	122354868	chr5	122353369	122354868	Vps29	ENSMUSG00000029462
chr5	122353850	122355233	chr5	122353734	122355233	Rad9b	ENSMUSG00000038569
chr5	122778910	122779510	chr5	122778910	122780409	Camkk2	ENSMUSG00000029471
chr5	122820840	122822339	chr5	122820840	122822339	Anapc5	ENSMUSG00000029472
chr5	123572539	123573660	chr5	123572539	123574038	Vps33a	ENSMUSG00000029434
chr5	123930130	123931140	chr5	123929679	123931178	Ccdc62	ENSMUSG00000061882
chr5	124111297	124112796	chr5	124111297	124112796	Ogfod2	ENSMUSG00000023707
chr5	124115089	124116588	chr5	124115089	124116588	Arl6ip4	ENSMUSG00000029404
chr5	124327089	124328480	chr5	124327089	124328588	2810006K23Rik	ENSMUSG00000047635
chr5	124327473	124328480	chr5	124327473	124328972	Mphosph9	ENSMUSG00000038126
chr5	124540090	124541194	chr5	124539695	124541194	Tmed2	ENSMUSG00000029390
chr5	125178720	125180100	chr5	125178720	125180219	Ncor2	ENSMUSG00000029478
chr5	125340595	125341500	chr5	125340595	125342094	Scarb1	ENSMUSG00000037936
chr5	125389703	125390900	chr5	125389703	125391202	Ubc	ENSMUSG00000008348
chr5	129019069	129020568	chr5	129019069	129020568	Ran	ENSMUSG00000029430
chr5	129724780	129725562	chr5	129724063	129725562	Nipsnap2	ENSMUSG00000029432
chr5	129941220	129942120	chr5	129940970	129942469	Vkorc1l1	ENSMUSG00000066735
chr5	134314261	134314520	chr5	134314261	134315760	Gtf2i	ENSMUSG00000060261
chr5	134314660	134315340	chr5	134314261	134315760	Gtf2i	ENSMUSG00000060261
chr5	135008152	135009651	chr5	135008152	135009651	Abhd11	ENSMUSG00000040532
chr5	135063860	135064701	chr5	135063202	135064701	Dnajc30	ENSMUSG00000061118
chr5	135064460	135065040	chr5	135064460	135065959	Bud23	ENSMUSG00000005378
chr5	135148720	135150090	chr5	135148657	135150156	Tbl2	ENSMUSG00000005374
chr5	135186410	135187763	chr5	135186264	135187763	Baz1b	ENSMUSG00000002748
chr5	135544621	135546120	chr5	135544621	135546120	Hip1	ENSMUSG00000039959
chr5	135777600	135778979	chr5	135777480	135778979	Mdh2	ENSMUSG00000019179
chr5	135777886	135779385	chr5	135777886	135779385	Styxl1	ENSMUSG00000019178
chr5	135934117	135935616	chr5	135934117	135935616	Ywhag	ENSMUSG00000051391
chr5	136135146	136136170	chr5	136135146	136136645	Alkbh4	ENSMUSG00000039754
chr5	136135575	136136170	chr5	136135575	136137074	Lrwd1	ENSMUSG00000029703
chr5	136198464	136199440	chr5	136198464	136199963	Prkrip1	ENSMUSG00000039737
chr5	136566991	136568490	chr5	136566991	136568490	Cux1	ENSMUSG00000029705
chr5	137293890	137295128	chr5	137293629	137295128	Ufsp1	ENSMUSG00000051502
chr5	137502019	137503320	chr5	137502019	137503518	Pop7	ENSMUSG00000029715
chr5	137628121	137629620	chr5	137628121	137629620	Lrch4	ENSMUSG00000093445
chr5	137628175	137629674	chr5	137628175	137629674	Gm20605	ENSMUSG00000029720
chr5	137628503	137630002	chr5	137628503	137630002	Fbxo24	ENSMUSG00000089984
chr5	138171002	138172501	chr5	138171002	138172501	Ap4m1	ENSMUSG00000019518
chr5	138171923	138172650	chr5	138171923	138173422	Mcm7	ENSMUSG00000029730
chr5	138622520	138623358	chr5	138621859	138623358	A430033K04Rik	ENSMUSG00000056014
chr5	139149223	139150722	chr5	139149223	139150722	Dnaaf5	ENSMUSG00000025857
chr5	139149502	139151001	chr5	139149502	139151001	Prkar1b	ENSMUSG00000025855
chr5	139199850	139201136	chr5	139199637	139201136	Sun1	ENSMUSG00000036817
chr5	139251324	139252823	chr5	139251324	139252823	Get4	ENSMUSG00000025858
chr5	139460130	139461527	chr5	139460028	139461527	3110082I17Rik	ENSMUSG00000053553
chr5	139484050	139485549	chr5	139484050	139485549	Zfand2a	ENSMUSG00000053581
chr5	139819418	139820917	chr5	139819418	139820917	Tmem184a	ENSMUSG00000036687
chr5	140388763	140389990	chr5	140388763	140390262	Snx8	ENSMUSG00000029560
chr5	140504550	140506049	chr5	140504550	140506049	Chst12	ENSMUSG00000036599
chr5	140606880	140607819	chr5	140606320	140607819	Lfng	ENSMUSG00000029570
chr5	140648532	140650031	chr5	140648532	140650031	Ttyh3	ENSMUSG00000036565
chr5	140703320	140703378	chr5	140701879	140703378	Iqce	ENSMUSG00000036555
chr5	140704011	140705510	chr5	140704011	140705510	Brat1	ENSMUSG00000000148
chr5	141240490	141241989	chr5	141240490	141241989	Sdk1	ENSMUSG00000039683
chr5	142550650	142552098	chr5	142550599	142552098	Radil	ENSMUSG00000029576
chr5	143112780	143113620	chr5	143112495	143113994	Rnf216	ENSMUSG00000045078
chr5	143314861	143316360	chr5	143314861	143316360	E130309D02Rik	ENSMUSG00000039244
chr5	143731781	143733280	chr5	143731781	143733280	Usp42	ENSMUSG00000051306
chr5	144767090	144768231	chr5	144766732	144768231	Trrap	ENSMUSG00000045482
chr5	145139590	145140861	chr5	145139362	145140861	Bud31	ENSMUSG00000038722
chr5	145139739	145141238	chr5	145139739	145141238	Pdap1	ENSMUSG00000029623
chr5	146384710	146385484	chr5	146383985	146385484	Wasf3	ENSMUSG00000029636
chr5	146794507	146795480	chr5	146794507	146796006	Usp12	ENSMUSG00000029640
chr5	146832520	146833389	chr5	146831890	146833389	Rpl21	ENSMUSG00000041453
chr5	147076050	147077549	chr5	147076050	147077549	Polr1d	ENSMUSG00000029642
chr5	147076087	147077586	chr5	147076087	147077586	Lnx2	ENSMUSG00000016520
chr5	148552290	148553789	chr5	148552290	148553789	Ubl3	ENSMUSG00000001687
chr5	148928821	148929610	chr5	148928821	148930320	Katnal1	ENSMUSG00000041298
chr5	149183690	149184849	chr5	149183350	149184849	Uspl1	ENSMUSG00000041264
chr5	149183990	149185440	chr5	149183990	149185489	Hmgb1	ENSMUSG00000066551
chr5	149636130	149636940	chr5	149635877	149637376	Hsph1	ENSMUSG00000029657
chr5	149677950	149678729	chr5	149677230	149678729	B3glct	ENSMUSG00000051950
chr6	8508650	8509820	chr6	8508600	8510099	Glcci1	ENSMUSG00000029638
chr6	11906960	11908308	chr6	11906809	11908308	Phf14	ENSMUSG00000029629
chr6	11906998	11908400	chr6	11906998	11908497	Ndufa4	ENSMUSG00000029632
chr6	24664510	24665750	chr6	24664510	24666009	Wasl	ENSMUSG00000029684
chr6	28422560	28423990	chr6	28422560	28424059	Arf5	ENSMUSG00000020440
chr6	29215865	29216970	chr6	29215865	29217364	Impdh1	ENSMUSG00000003500
chr6	29347520	29348568	chr6	29347069	29348568	Calu	ENSMUSG00000029767
chr6	34176612	34177470	chr6	34176612	34178111	Slc35b4	ENSMUSG00000018999
chr6	34877561	34878840	chr6	34877561	34879060	Cyren	ENSMUSG00000046806
chr6	37870100	37871310	chr6	37869811	37871310	Trim24	ENSMUSG00000029833
chr6	38433200	38434449	chr6	38432950	38434449	Ubn2	ENSMUSG00000038538
chr6	38532890	38534001	chr6	38532502	38534001	Fmc1	ENSMUSG00000019689
chr6	39206290	39207690	chr6	39206290	39207789	Kdm7a	ENSMUSG00000042599
chr6	39573580	39574372	chr6	39572873	39574372	Adck2	ENSMUSG00000046947
chr6	39810489	39811988	chr6	39810489	39811988	Mrps33	ENSMUSG00000029918
chr6	47813130	47813760	chr6	47812931	47814430	Pdia4	ENSMUSG00000025823
chr6	48536940	48538114	chr6	48536615	48538114	Atp6v0e2	ENSMUSG00000039347
chr6	48572290	48572690	chr6	48572290	48573789	Rarres2	ENSMUSG00000009281
chr6	48593270	48594382	chr6	48592883	48594382	Repin1	ENSMUSG00000052751
chr6	48593270	48594440	chr6	48592941	48594440	Gm44965	ENSMUSG00000107789
chr6	49318980	49319773	chr6	49318274	49319773	Ccdc126	ENSMUSG00000050786
chr6	50566039	50567538	chr6	50566039	50567538	Cycs	ENSMUSG00000063694
chr6	51469360	51470859	chr6	51469360	51470859	Cbx3	ENSMUSG00000029836
chr6	51469395	51470894	chr6	51469395	51470894	Hnrnpa2b1	ENSMUSG00000004980
chr6	52240355	52241854	chr6	52240355	52241854	Hoxa10	ENSMUSG00000000938
chr6	54594850	54595610	chr6	54594111	54595610	Plekha8	ENSMUSG00000005225
chr6	54992451	54993360	chr6	54992451	54993950	Ggct	ENSMUSG00000002797
chr6	55203150	55203882	chr6	55202383	55203882	Mindy4	ENSMUSG00000038022
chr6	57691579	57692490	chr6	57691579	57693078	Pyurf	ENSMUSG00000043162
chr6	67036958	67037830	chr6	67036958	67038457	Gadd45a	ENSMUSG00000036390
chr6	70843980	70845014	chr6	70843515	70845014	Eif2ak3	ENSMUSG00000031668
chr6	71440138	71441637	chr6	71440138	71441637	Rmnd5a	ENSMUSG00000002222
chr6	71632491	71633950	chr6	71632491	71633990	Kdm3a	ENSMUSG00000053470
chr6	71830920	71831830	chr6	71830331	71831830	Immt	ENSMUSG00000052337
chr6	72413660	72414710	chr6	72413308	72414807	Ggcx	ENSMUSG00000053460
chr6	72439059	72440558	chr6	72439059	72440558	Mat2a	ENSMUSG00000053907
chr6	73248040	73248700	chr6	73247382	73248881	Suclg1	ENSMUSG00000052738
chr6	83053521	83055020	chr6	83053521	83055020	Aup1	ENSMUSG00000068328
chr6	83054774	83056273	chr6	83054774	83056273	Htra2	ENSMUSG00000068329
chr6	83056844	83056850	chr6	83056844	83058343	Dqx1	ENSMUSG00000009145
chr6	83121060	83122559	chr6	83121060	83122559	Wbp1	ENSMUSG00000030035
chr6	85332923	85334422	chr6	85332923	85334422	Sfxn5	ENSMUSG00000033720
chr6	85374135	85375634	chr6	85374135	85375634	Rab11fip5	ENSMUSG00000051343
chr6	85450570	85452013	chr6	85450514	85452013	Cct7	ENSMUSG00000030007
chr6	85451471	85452970	chr6	85451471	85452970	Pradc1	ENSMUSG00000030008
chr6	86403880	86404718	chr6	86403219	86404718	Tia1	ENSMUSG00000071337
chr6	86668750	86670120	chr6	86668662	86670161	Mxd1	ENSMUSG00000001156
chr6	87811665	87812820	chr6	87811665	87813164	Rab43	ENSMUSG00000030055
chr6	87887020	87888313	chr6	87886814	87888313	Copg1	ENSMUSG00000030058
chr6	88221268	88222767	chr6	88221268	88222767	Dnajb8	ENSMUSG00000048206
chr6	88465060	88465908	chr6	88464409	88465908	Ruvbl1	ENSMUSG00000030079
chr6	88841485	88842984	chr6	88841485	88842984	Abtb1	ENSMUSG00000030083
chr6	88901251	88902750	chr6	88901251	88902750	Tpra1	ENSMUSG00000002871
chr6	89362121	89363620	chr6	89362121	89363620	Plxna1	ENSMUSG00000030084
chr6	90988186	90989685	chr6	90988186	90989685	Iqsec1	ENSMUSG00000034312
chr6	91116330	91117829	chr6	91116330	91117829	Nup210	ENSMUSG00000030091
chr6	91212520	91212954	chr6	91211455	91212954	Fbln2	ENSMUSG00000064080
chr6	91472703	91474202	chr6	91472703	91474202	Tmem43	ENSMUSG00000030095
chr6	91473047	91474400	chr6	91473047	91474546	Chchd4	ENSMUSG00000034203
chr6	91514990	91516427	chr6	91514928	91516427	Lsm3	ENSMUSG00000034192
chr6	91515389	91516888	chr6	91515389	91516888	Xpc	ENSMUSG00000030094
chr6	91683570	91684552	chr6	91683053	91684552	Slc6a6	ENSMUSG00000030096
chr6	92090760	92091889	chr6	92090390	92091889	Nr2c2	ENSMUSG00000005893
chr6	94283418	94284700	chr6	94283418	94284917	Magi1	ENSMUSG00000045095
chr6	94699659	94700600	chr6	94699659	94701158	Lrig1	ENSMUSG00000030029
chr6	113045390	113046724	chr6	113045225	113046724	Thumpd3	ENSMUSG00000030264
chr6	113076365	113077864	chr6	113076365	113077864	Setd5	ENSMUSG00000034269
chr6	113306137	113307636	chr6	113306137	113307636	Brpf1	ENSMUSG00000001632
chr6	113377370	113378614	chr6	113377115	113378614	Arpc4	ENSMUSG00000079426
chr6	113377384	113378883	chr6	113377384	113378883	Tada3	ENSMUSG00000048930
chr6	114642097	114643596	chr6	114642097	114643596	Atg7	ENSMUSG00000030314
chr6	115676136	115677420	chr6	115676136	115677635	Raf1	ENSMUSG00000000441
chr6	115930748	115932247	chr6	115930748	115932247	Rho	ENSMUSG00000030324
chr6	116337430	116338523	chr6	116337024	116338523	Marchf8	ENSMUSG00000025702
chr6	118418975	118420474	chr6	118418975	118420474	Bms1	ENSMUSG00000030138
chr6	118455029	118455700	chr6	118455029	118456528	Zfp248	ENSMUSG00000030145
chr6	119478830	119479610	chr6	119478668	119480167	Fbxl14	ENSMUSG00000030019
chr6	119479720	119480167	chr6	119478668	119480167	Fbxl14	ENSMUSG00000030019
chr6	120038173	120039672	chr6	120038173	120039672	Wnk1	ENSMUSG00000045962
chr6	120835212	120836711	chr6	120835212	120836711	Bcl2l13	ENSMUSG00000009112
chr6	122308250	122309219	chr6	122307720	122309219	M6pr	ENSMUSG00000007458
chr6	124662750	124663390	chr6	124662027	124663526	Lpcat3	ENSMUSG00000004270
chr6	124711780	124712835	chr6	124711336	124712835	Phb2	ENSMUSG00000004264
chr6	124711780	124713080	chr6	124711679	124713178	Emg1	ENSMUSG00000004268
chr6	124828547	124830046	chr6	124828547	124830046	Cdca3	ENSMUSG00000023505
chr6	124828985	124830390	chr6	124828985	124830484	Usp5	ENSMUSG00000038429
chr6	124839776	124841275	chr6	124839776	124841275	Gnb3	ENSMUSG00000023439
chr6	125165968	125167467	chr6	125165968	125167467	Gapdh	ENSMUSG00000057666
chr6	125191350	125192300	chr6	125190801	125192300	Mrpl51	ENSMUSG00000030335
chr6	125191350	125192701	chr6	125191202	125192701	Ncapd2	ENSMUSG00000038252
chr6	125689419	125690918	chr6	125689419	125690918	Ano2	ENSMUSG00000038115
chr6	127109058	127110557	chr6	127109058	127110557	Tigar	ENSMUSG00000038028
chr6	128424432	128425080	chr6	128424432	128425931	Itfg2	ENSMUSG00000001518
chr6	134829770	134830653	chr6	134829154	134830653	Crebl2	ENSMUSG00000032652
chr6	136827560	136828125	chr6	136826626	136828125	BC049715	ENSMUSG00000047515
chr6	136827734	136828620	chr6	136827734	136829233	Wbp11	ENSMUSG00000030216
chr6	142963953	142965270	chr6	142963953	142965452	St8sia1	ENSMUSG00000030283
chr6	143099642	143100590	chr6	143099642	143101141	C2cd5	ENSMUSG00000030279
chr6	143166221	143167720	chr6	143166221	143167720	Etnk1	ENSMUSG00000030275
chr6	145210134	145211633	chr6	145210134	145211633	Etfrf1	ENSMUSG00000040370
chr6	145210506	145211830	chr6	145210506	145212005	Casc1	ENSMUSG00000043541
chr6	145249740	145251239	chr6	145249740	145251239	Kras	ENSMUSG00000030265
chr6	145865059	145866558	chr6	145865059	145866558	Bhlhe41	ENSMUSG00000030256
chr6	146576850	146577702	chr6	146576203	146577702	Fgfr1op2	ENSMUSG00000040242
chr6	146577336	146578835	chr6	146577336	146578835	Ints13	ENSMUSG00000040250
chr7	3644268	3645710	chr7	3644268	3645767	Cnot3	ENSMUSG00000035632
chr7	4136220	4137538	chr7	4136039	4137538	Leng8	ENSMUSG00000035545
chr7	4684569	4685350	chr7	4684569	4686068	Hspbp1	ENSMUSG00000063802
chr7	4739640	4740290	chr7	4739115	4740614	Kmt5c	ENSMUSG00000059851
chr7	4812091	4813070	chr7	4812091	4813590	Ube2s	ENSMUSG00000060860
chr7	6155498	6156680	chr7	6155498	6156997	Zfp787	ENSMUSG00000046792
chr7	6362280	6363779	chr7	6362280	6363779	Zfp78	ENSMUSG00000055150
chr7	6729578	6730010	chr7	6729578	6731077	Usp29	ENSMUSG00000051527
chr7	6729932	6730010	chr7	6729932	6731431	Peg3	ENSMUSG00000002265
chr7	12880860	12881570	chr7	12880177	12881676	Zfp128	ENSMUSG00000060397
chr7	12977380	12978347	chr7	12976848	12978347	Zfp446	ENSMUSG00000033961
chr7	13054265	13055220	chr7	13054265	13055764	Mzf1	ENSMUSG00000030380
chr7	15880390	15880968	chr7	15879469	15880968	Crx	ENSMUSG00000041578
chr7	15881617	15881910	chr7	15881617	15883116	Crxos	ENSMUSG00000074365
chr7	16097850	16098957	chr7	16097458	16098957	Napa	ENSMUSG00000006024
chr7	16286296	16287290	chr7	16286296	16287795	Ccdc9	ENSMUSG00000041375
chr7	16399910	16401360	chr7	16399910	16401409	Zc3h4	ENSMUSG00000059273
chr7	16614494	16615880	chr7	16614494	16615993	Arhgap35	ENSMUSG00000058230
chr7	16874750	16875490	chr7	16874317	16875816	Dact3	ENSMUSG00000078794
chr7	16923615	16925114	chr7	16923615	16925114	Calm3	ENSMUSG00000019370
chr7	18990560	18991400	chr7	18990245	18991744	Mypop	ENSMUSG00000048481
chr7	19227480	19228833	chr7	19227334	19228833	Opa3	ENSMUSG00000052214
chr7	19344580	19345277	chr7	19343778	19345277	Ercc1	ENSMUSG00000003549
chr7	19714960	19716438	chr7	19714939	19716438	Tomm40	ENSMUSG00000002984
chr7	24398680	24400118	chr7	24398619	24400118	Smg9	ENSMUSG00000002210
chr7	24506610	24507505	chr7	24506006	24507505	Zfp428	ENSMUSG00000064264
chr7	24883760	24884870	chr7	24883371	24884870	Rps19	ENSMUSG00000040952
chr7	25005459	25006958	chr7	25005459	25006958	Atp1a3	ENSMUSG00000040907
chr7	25220116	25220310	chr7	25220116	25221615	Dedd2	ENSMUSG00000054499
chr7	25237360	25238851	chr7	25237352	25238851	Gsk3a	ENSMUSG00000057177
chr7	25267270	25268203	chr7	25266704	25268203	Cic	ENSMUSG00000005442
chr7	25316350	25317663	chr7	25316164	25317663	Megf8	ENSMUSG00000045039
chr7	25658360	25659480	chr7	25658164	25659663	Exosc5	ENSMUSG00000061286
chr7	25658482	25659480	chr7	25658482	25659981	Bckdha	ENSMUSG00000060376
chr7	27178397	27179380	chr7	27178397	27179896	Rab4b	ENSMUSG00000053291
chr7	27258200	27258932	chr7	27257433	27258932	Numbl	ENSMUSG00000063160
chr7	27472990	27474267	chr7	27472768	27474267	Sertad3	ENSMUSG00000055200
chr7	27486710	27487409	chr7	27485910	27487409	Sertad1	ENSMUSG00000008384
chr7	27552600	27553732	chr7	27552233	27553732	2310022A10Rik	ENSMUSG00000049643
chr7	27552719	27553850	chr7	27552719	27554218	Pld3	ENSMUSG00000003363
chr7	27591750	27592051	chr7	27590552	27592051	Akt2	ENSMUSG00000004056
chr7	28178580	28179968	chr7	28178469	28179968	Dyrk1b	ENSMUSG00000002409
chr7	28372100	28373470	chr7	28372100	28373599	Plekhg2	ENSMUSG00000037552
chr7	28380840	28381253	chr7	28379754	28381253	Zfp36	ENSMUSG00000044786
chr7	28436447	28437780	chr7	28436447	28437946	Gmfg	ENSMUSG00000060791
chr7	28692450	28693348	chr7	28691849	28693348	Fbxo27	ENSMUSG00000037463
chr7	28807541	28809040	chr7	28807541	28809040	Hnrnpl	ENSMUSG00000015165
chr7	28981070	28982549	chr7	28981050	28982549	Map4k1	ENSMUSG00000037337
chr7	28981365	28982720	chr7	28981365	28982864	Eif3k	ENSMUSG00000053565
chr7	29237480	29238828	chr7	29237329	29238828	Yif1b	ENSMUSG00000030588
chr7	29518610	29519010	chr7	29518142	29519641	Sipa1l3	ENSMUSG00000030583
chr7	29815510	29816440	chr7	29815114	29816613	Zfp790	ENSMUSG00000011427
chr7	30169251	30170690	chr7	30169251	30170750	Zfp146	ENSMUSG00000037029
chr7	30231200	30232447	chr7	30230948	30232447	Polr2i	ENSMUSG00000019738
chr7	30231773	30233272	chr7	30231773	30233272	Tbcb	ENSMUSG00000006095
chr7	30235226	30235630	chr7	30235226	30236725	Ovol3	ENSMUSG00000100512
chr7	30308080	30309216	chr7	30307717	30309216	Alkbh6	ENSMUSG00000042831
chr7	30321300	30322239	chr7	30320740	30322239	E130208F15Rik	ENSMUSG00000074210
chr7	30588340	30589680	chr7	30588227	30589726	Kmt2b	ENSMUSG00000006307
chr7	35333340	35334669	chr7	35333170	35334669	Rhpn2	ENSMUSG00000030494
chr7	35585083	35586582	chr7	35585083	35586582	Rgs9bp	ENSMUSG00000056043
chr7	35585244	35586743	chr7	35585244	35586743	Ankrd27	ENSMUSG00000034867
chr7	41632500	41633640	chr7	41632203	41633702	Zfp788	ENSMUSG00000074165
chr7	43579050	43580109	chr7	43578610	43580109	Zfp719	ENSMUSG00000030469
chr7	44245722	44247140	chr7	44245722	44247221	2410002F23Rik	ENSMUSG00000045411
chr7	44246196	44247140	chr7	44246196	44247695	1700028J19Rik	ENSMUSG00000038782
chr7	44465870	44465890	chr7	44464391	44465890	Aspdh	ENSMUSG00000038704
chr7	44466980	44468479	chr7	44466980	44468479	Josd2	ENSMUSG00000038695
chr7	44495590	44497050	chr7	44495581	44497080	Fam71e1	ENSMUSG00000051113
chr7	44496030	44497050	chr7	44496030	44497529	Emc10	ENSMUSG00000008140
chr7	44548470	44549820	chr7	44548350	44549849	Pold1	ENSMUSG00000038644
chr7	44590390	44591163	chr7	44589664	44591163	Kcnc3	ENSMUSG00000062785
chr7	44847991	44849490	chr7	44847991	44849490	Akt1s1	ENSMUSG00000011096
chr7	44848580	44850079	chr7	44848580	44850079	Tbc1d17	ENSMUSG00000038520
chr7	44869289	44870600	chr7	44869289	44870788	Ptov1	ENSMUSG00000038502
chr7	44928997	44930250	chr7	44928997	44930496	Ap2a1	ENSMUSG00000060279
chr7	44986069	44987568	chr7	44986069	44987568	Prmt1	ENSMUSG00000109324
chr7	45015864	45016680	chr7	45015864	45017363	Scaf1	ENSMUSG00000038406
chr7	45053360	45053881	chr7	45052382	45053881	Prr12	ENSMUSG00000046574
chr7	45123940	45125439	chr7	45123940	45125439	Rps11	ENSMUSG00000003429
chr7	45128660	45129550	chr7	45128262	45129761	Rpl13a	ENSMUSG00000074129
chr7	45153440	45154700	chr7	45153303	45154802	Pih1d1	ENSMUSG00000003423
chr7	45154085	45154700	chr7	45154085	45155584	Aldh16a1	ENSMUSG00000007833
chr7	45179070	45179780	chr7	45179070	45180569	Gfy	ENSMUSG00000095276
chr7	45367010	45368019	chr7	45366520	45368019	Ppfia3	ENSMUSG00000003863
chr7	45395243	45396430	chr7	45395243	45396742	Snrnp70	ENSMUSG00000063511
chr7	45434210	45435343	chr7	45433844	45435343	Gys1	ENSMUSG00000003865
chr7	45459385	45460884	chr7	45459385	45460884	Ftl1	ENSMUSG00000050708
chr7	45704088	45705587	chr7	45704088	45705587	Dbp	ENSMUSG00000059824
chr7	45814082	45815581	chr7	45814082	45815581	Cyth2	ENSMUSG00000003269
chr7	45895941	45897440	chr7	45895941	45897440	Tmem143	ENSMUSG00000002781
chr7	45896215	45897620	chr7	45896215	45897714	Syngr4	ENSMUSG00000040231
chr7	59228020	59229249	chr7	59227750	59229249	Ube3a	ENSMUSG00000025326
chr7	63938416	63939730	chr7	63938416	63939915	Klf13	ENSMUSG00000052040
chr7	64286653	64288152	chr7	64286653	64288152	Mtmr10	ENSMUSG00000030522
chr7	64391680	64393106	chr7	64391607	64393106	Mcee	ENSMUSG00000033429
chr7	64391769	64393268	chr7	64391769	64393268	Mphosph10	ENSMUSG00000030521
chr7	65643920	65645397	chr7	65643898	65645397	Tarsl2	ENSMUSG00000030515
chr7	66688889	66690388	chr7	66688889	66690388	Lins1	ENSMUSG00000053091
chr7	66689097	66690596	chr7	66689097	66690596	Asb7	ENSMUSG00000030509
chr7	67372359	67373858	chr7	67372359	67373858	Mef2a	ENSMUSG00000030557
chr7	67759330	67760370	chr7	67759243	67760742	Synm	ENSMUSG00000030554
chr7	67951827	67952180	chr7	67951827	67953326	Igf1r	ENSMUSG00000005533
chr7	67952860	67953326	chr7	67951827	67953326	Igf1r	ENSMUSG00000005533
chr7	68748742	68749980	chr7	68748742	68750241	Arrdc4	ENSMUSG00000042659
chr7	79148561	79149520	chr7	79148561	79150060	Mfge8	ENSMUSG00000030605
chr7	79465863	79467230	chr7	79465863	79467362	Polg	ENSMUSG00000039176
chr7	79793360	79794788	chr7	79793289	79794788	Mesp1	ENSMUSG00000030544
chr7	79920300	79921649	chr7	79920150	79921649	Ap3s2	ENSMUSG00000063801
chr7	80323955	80324620	chr7	80323955	80325454	Rccd1	ENSMUSG00000038930
chr7	80342104	80343603	chr7	80342104	80343603	Hddc3	ENSMUSG00000030532
chr7	80860320	80861410	chr7	80859920	80861419	Zscan2	ENSMUSG00000038797
chr7	80947281	80948320	chr7	80947281	80948780	Sec11a	ENSMUSG00000025724
chr7	81212596	81214095	chr7	81212596	81214095	Pde8a	ENSMUSG00000025584
chr7	81570900	81571765	chr7	81570266	81571765	Whamm	ENSMUSG00000045795
chr7	81788979	81789820	chr7	81788979	81790478	3110040N11Rik	ENSMUSG00000025102
chr7	81933974	81935450	chr7	81933974	81935473	Hdgfl3	ENSMUSG00000025104
chr7	82866333	82867832	chr7	82866333	82867832	Mex3b	ENSMUSG00000057706
chr7	89980484	89981310	chr7	89980484	89981983	Eed	ENSMUSG00000030619
chr7	90475680	90477001	chr7	90475502	90477001	Tmem126b	ENSMUSG00000030614
chr7	90475680	90477150	chr7	90475672	90477171	Dlg2	ENSMUSG00000052572
chr7	92560720	92561610	chr7	92560149	92561648	Ccdc90b	ENSMUSG00000030613
chr7	92669435	92670934	chr7	92669435	92670934	Pcf11	ENSMUSG00000041328
chr7	92740603	92742102	chr7	92740603	92742102	Rab30	ENSMUSG00000030643
chr7	92873980	92874969	chr7	92873470	92874969	Prcp	ENSMUSG00000061119
chr7	92873980	92875247	chr7	92873748	92875247	Ddias	ENSMUSG00000030641
chr7	97399570	97400502	chr7	97399003	97400502	Ndufc2	ENSMUSG00000030647
chr7	97578889	97580388	chr7	97578889	97580388	Rsf1	ENSMUSG00000035623
chr7	97578998	97580470	chr7	97578998	97580497	Aamdc	ENSMUSG00000035642
chr7	98119025	98120524	chr7	98119025	98120524	Myo7a	ENSMUSG00000030761
chr7	98360829	98361130	chr7	98360829	98362328	Tsku	ENSMUSG00000049580
chr7	98702103	98703602	chr7	98702103	98703602	Thap12	ENSMUSG00000030753
chr7	99140642	99142040	chr7	99140642	99142141	Uvrag	ENSMUSG00000035354
chr7	99182220	99183719	chr7	99182220	99183719	Dgat2	ENSMUSG00000030747
chr7	99380414	99381913	chr7	99380414	99381913	Gdpd5	ENSMUSG00000035314
chr7	99465004	99466503	chr7	99465004	99466503	Klhl35	ENSMUSG00000035298
chr7	99626604	99626770	chr7	99626604	99628103	Tpbgl	ENSMUSG00000096606
chr7	100371760	100372480	chr7	100371233	100372732	C2cd3	ENSMUSG00000047248
chr7	100371808	100372480	chr7	100371808	100373307	Ppme1	ENSMUSG00000030718
chr7	100607260	100607909	chr7	100606410	100607909	Rab6a	ENSMUSG00000030704
chr7	100607802	100608180	chr7	100607802	100609301	Mrpl48	ENSMUSG00000030706
chr7	100974150	100975649	chr7	100974150	100975649	P2ry6	ENSMUSG00000048779
chr7	101301752	101302940	chr7	101301752	101303251	Atg16l2	ENSMUSG00000047767
chr7	101316086	101317550	chr7	101316086	101317585	Stard10	ENSMUSG00000030688
chr7	101410020	101411385	chr7	101409886	101411385	Gm45837	ENSMUSG00000030653
chr7	101421120	101422190	chr7	101420691	101422190	Pde2a	ENSMUSG00000110195
chr7	101904904	101906370	chr7	101904904	101906403	Lamtor1	ENSMUSG00000030842
chr7	101905860	101906370	chr7	101905860	101907359	Tomt	ENSMUSG00000078630
chr7	102065090	102066010	chr7	102064511	102066010	Xndc1	ENSMUSG00000099481
chr7	102065090	102066080	chr7	102064713	102066212	Xntrpc	ENSMUSG00000070425
chr7	102065090	102066080	chr7	102064970	102066469	Rnf121	ENSMUSG00000070426
chr7	105399555	105400950	chr7	105399555	105401054	Fam160a2	ENSMUSG00000044465
chr7	105553700	105554859	chr7	105553360	105554859	Smpd1	ENSMUSG00000037049
chr7	105735760	105737091	chr7	105735592	105737091	Ilk	ENSMUSG00000030890
chr7	105736886	105737170	chr7	105736886	105738385	Rrp8	ENSMUSG00000030888
chr7	105810600	105811630	chr7	105810600	105812099	Mrpl17	ENSMUSG00000030879
chr7	108933600	108934916	chr7	108933417	108934916	Eif3f	ENSMUSG00000031029
chr7	108949338	108950070	chr7	108949338	108950837	Tub	ENSMUSG00000031028
chr7	109986430	109986570	chr7	109986430	109987929	Tmem41b	ENSMUSG00000047554
chr7	110060290	110061716	chr7	110060217	110061716	Zfp143	ENSMUSG00000061079
chr7	110121180	110122545	chr7	110121046	110122545	Wee1	ENSMUSG00000031016
chr7	111028520	111029450	chr7	111027951	111029450	Ctr9	ENSMUSG00000005609
chr7	111082531	111083750	chr7	111082531	111084030	Eif4g2	ENSMUSG00000005610
chr7	113206465	113207964	chr7	113206465	113207964	Arntl	ENSMUSG00000055116
chr7	113512834	113514210	chr7	113512834	113514333	Far1	ENSMUSG00000030759
chr7	116333696	116335050	chr7	116333696	116335195	Rps13	ENSMUSG00000090862
chr7	116503970	116504790	chr7	116503369	116504868	Nucb2	ENSMUSG00000030659
chr7	118243171	118244490	chr7	118243171	118244670	Smg1	ENSMUSG00000030655
chr7	118532857	118533760	chr7	118532857	118534356	Coq7	ENSMUSG00000030652
chr7	119894910	119896360	chr7	119894861	119896360	Lyrm1	ENSMUSG00000030922
chr7	119895799	119896580	chr7	119895799	119897298	Dcun1d3	ENSMUSG00000048787
chr7	122066180	122067674	chr7	122066175	122067674	Ubfd1	ENSMUSG00000030870
chr7	122066764	122068140	chr7	122066764	122068263	Ears2	ENSMUSG00000030871
chr7	126376951	126378450	chr7	126376951	126378450	Spns1	ENSMUSG00000030741
chr7	126396238	126397270	chr7	126396238	126397737	Nfatc2ip	ENSMUSG00000030722
chr7	126502938	126503770	chr7	126502938	126504437	Atxn2l	ENSMUSG00000032637
chr7	126796710	126798167	chr7	126796668	126798167	Fam57b	ENSMUSG00000058966
chr7	126800252	126801751	chr7	126800252	126801751	Aldoa	ENSMUSG00000030695
chr7	126975600	126976413	chr7	126974914	126976413	Cdipt	ENSMUSG00000030682
chr7	126975600	126977098	chr7	126975599	126977098	Cdiptos	ENSMUSG00000097075
chr7	127027010	127028037	chr7	127026538	127028037	Maz	ENSMUSG00000030678
chr7	127345090	127346589	chr7	127345090	127346589	Zfp768	ENSMUSG00000047371
chr7	127478199	127479698	chr7	127478199	127479698	Fbrs	ENSMUSG00000042423
chr7	127511400	127512482	chr7	127510983	127512482	Srcap	ENSMUSG00000053877
chr7	127744760	127745042	chr7	127743543	127745042	Fbxl19	ENSMUSG00000030811
chr7	127966457	127967956	chr7	127966457	127967956	Fus	ENSMUSG00000030795
chr7	128236620	128237841	chr7	128236342	128237841	Armc5	ENSMUSG00000042178
chr7	128237532	128238770	chr7	128237532	128239031	9130023H24Rik	ENSMUSG00000062944
chr7	128461218	128462710	chr7	128461218	128462717	Tial1	ENSMUSG00000030846
chr7	128610340	128611827	chr7	128610328	128611827	Inpp5f	ENSMUSG00000042105
chr7	130519870	130520130	chr7	130519870	130521369	Ate1	ENSMUSG00000030850
chr7	130865610	130866255	chr7	130864756	130866255	Plekha1	ENSMUSG00000040268
chr7	131560250	131560721	chr7	131559222	131560721	Bub3	ENSMUSG00000066979
chr7	137410263	137411650	chr7	137410263	137411762	9430038I01Rik	ENSMUSG00000040139
chr7	138845950	138846578	chr7	138845079	138846578	Ppp2r2d	ENSMUSG00000041769
chr7	138845950	138847050	chr7	138845774	138847273	Mapk1ip1	ENSMUSG00000041775
chr7	139212730	139213487	chr7	139211988	139213487	Lrrc27	ENSMUSG00000015980
chr7	139212808	139214280	chr7	139212808	139214307	Stk32c	ENSMUSG00000015981
chr7	139247482	139248960	chr7	139247482	139248981	Pwwp2b	ENSMUSG00000060260
chr7	139388109	139389608	chr7	139388109	139389608	Inpp5a	ENSMUSG00000025477
chr7	140035391	140036890	chr7	140035391	140036890	Zfp511	ENSMUSG00000025470
chr7	140036170	140037669	chr7	140036170	140037669	Tubgcp2	ENSMUSG00000025474
chr7	141193470	141194656	chr7	141193157	141194656	Lrrc56	ENSMUSG00000038637
chr7	141193506	141195005	chr7	141193506	141195005	Hras	ENSMUSG00000025499
chr7	141215320	141216359	chr7	141214860	141216359	Rassf7	ENSMUSG00000038618
chr7	141291090	141292505	chr7	141291006	141292505	Drd4	ENSMUSG00000025496
chr7	141326739	141328238	chr7	141326739	141328238	Tmem80	ENSMUSG00000025505
chr7	141327191	141328690	chr7	141327191	141328690	Deaf1	ENSMUSG00000058886
chr7	141413637	141414730	chr7	141413637	141415136	Gatd1	ENSMUSG00000051007
chr7	141428992	141430491	chr7	141428992	141430491	Cend1	ENSMUSG00000060240
chr7	141446910	141447869	chr7	141446370	141447869	Rplp2	ENSMUSG00000025508
chr7	141474240	141475739	chr7	141474240	141475739	Tspan4	ENSMUSG00000025511
chr7	141474633	141476132	chr7	141474633	141476132	Polr2l	ENSMUSG00000038489
chr7	141561380	141562672	chr7	141561173	141562672	Ap2a2	ENSMUSG00000002957
chr7	141949240	141950250	chr7	141948751	141950250	Brsk2	ENSMUSG00000053046
chr7	142095344	142096843	chr7	142095344	142096843	Dusp8	ENSMUSG00000037887
chr7	142382168	142383667	chr7	142382168	142383667	Gm49369	ENSMUSG00000110040
chr7	142387539	142389038	chr7	142387539	142389038	Ctsd	ENSMUSG00000007891
chr7	142433850	142435349	chr7	142433850	142435349	Syt8	ENSMUSG00000031098
chr7	142440808	142442307	chr7	142440808	142442307	Tnni2	ENSMUSG00000031097
chr7	142531686	142533185	chr7	142531686	142533185	Mrpl23	ENSMUSG00000037772
chr7	143068249	143069748	chr7	143068249	143069748	Tssc4	ENSMUSG00000045752
chr7	143460551	143461220	chr7	143460551	143462050	Cdkn1c	ENSMUSG00000037664
chr7	143548607	143549880	chr7	143548607	143550106	Nap1l4	ENSMUSG00000059119
chr7	143599591	143600600	chr7	143599591	143601090	Cars	ENSMUSG00000010755
chr7	143822145	143823620	chr7	143822145	143823644	Dhcr7	ENSMUSG00000058454
chr7	143822350	143823620	chr7	143822350	143823849	Nadsyn1	ENSMUSG00000031090
chr7	144000928	144002427	chr7	144000928	144002427	Shank2	ENSMUSG00000037541
chr7	144470510	144471110	chr7	144470510	144472009	Cttn	ENSMUSG00000031078
chr7	144553230	144554380	chr7	144553230	144554729	Ppfia1	ENSMUSG00000037519
chr7	144751475	144752974	chr7	144751475	144752974	Ano1	ENSMUSG00000031075
chr7	144914730	144915599	chr7	144914100	144915599	LTO1	ENSMUSG00000031072
chr8	4165567	4166620	chr8	4165567	4167066	Evi5l	ENSMUSG00000011832
chr8	4237890	4239239	chr8	4237740	4239239	Map2k7	ENSMUSG00000002948
chr8	4237890	4239364	chr8	4237865	4239364	Gm49320	ENSMUSG00000109061
chr8	9976707	9978206	chr8	9976707	9978206	Abhd13	ENSMUSG00000040396
chr8	9977187	9978280	chr8	9977187	9978686	Lig4	ENSMUSG00000049717
chr8	11007959	11009458	chr8	11007959	11009458	Irs2	ENSMUSG00000038894
chr8	11554750	11556070	chr8	11554571	11556070	Ing1	ENSMUSG00000045969
chr8	11635258	11636730	chr8	11635258	11636757	Ankrd10	ENSMUSG00000031508
chr8	13104621	13106120	chr8	13104621	13106120	Cul4a	ENSMUSG00000031446
chr8	13104960	13106459	chr8	13104960	13106459	Pcid2	ENSMUSG00000038542
chr8	13158161	13159660	chr8	13158161	13159660	Lamp1	ENSMUSG00000031447
chr8	13287210	13288689	chr8	13287190	13288689	Tmco3	ENSMUSG00000038497
chr8	13287632	13288700	chr8	13287632	13289131	Dcun1d2	ENSMUSG00000038506
chr8	13404081	13405580	chr8	13404081	13405580	Grk1	ENSMUSG00000031450
chr8	13677104	13678120	chr8	13677104	13678603	Rasa3	ENSMUSG00000031453
chr8	13785340	13786114	chr8	13784615	13786114	Upf3a	ENSMUSG00000038398
chr8	22593314	22594610	chr8	22593314	22594813	Vdac3	ENSMUSG00000008892
chr8	22805230	22805850	chr8	22805123	22806622	Ap3m2	ENSMUSG00000031539
chr8	22859270	22860034	chr8	22858535	22860034	Kat6a	ENSMUSG00000031540
chr8	23207847	23208880	chr8	23207847	23209346	Gpat4	ENSMUSG00000031545
chr8	23237170	23238659	chr8	23237160	23238659	Gins4	ENSMUSG00000031546
chr8	23256575	23257630	chr8	23256575	23258074	Golga7	ENSMUSG00000015341
chr8	25016390	25017710	chr8	25016211	25017710	Tm2d2	ENSMUSG00000031556
chr8	25016428	25017927	chr8	25016428	25017927	Adam9	ENSMUSG00000031555
chr8	25784920	25785600	chr8	25784288	25785787	Lsm1	ENSMUSG00000037296
chr8	25784920	25785600	chr8	25784788	25786287	Bag4	ENSMUSG00000037316
chr8	26118368	26119867	chr8	26118368	26119867	Rnf170	ENSMUSG00000013878
chr8	26118534	26120033	chr8	26118534	26120033	Gm45692	ENSMUSG00000109850
chr8	26118725	26120220	chr8	26118725	26120224	Hook3	ENSMUSG00000037234
chr8	26157690	26158640	chr8	26157141	26158640	Thap1	ENSMUSG00000037214
chr8	27022660	27023760	chr8	27022261	27023760	Erlin2	ENSMUSG00000031483
chr8	27084583	27085570	chr8	27084583	27086082	Adgra2	ENSMUSG00000031486
chr8	31110830	31112319	chr8	31110820	31112319	Rnf122	ENSMUSG00000039328
chr8	33652690	33653022	chr8	33651523	33653022	Gsr	ENSMUSG00000031584
chr8	35826060	35827370	chr8	35826060	35827559	Cldn23	ENSMUSG00000055976
chr8	36249017	36250516	chr8	36249017	36250516	Lonrf1	ENSMUSG00000039633
chr8	40422960	40424314	chr8	40422815	40424314	Zdhhc2	ENSMUSG00000039470
chr8	41374274	41375390	chr8	41374274	41375773	Asah1	ENSMUSG00000031591
chr8	45381792	45382650	chr8	45381792	45383291	Fam149a	ENSMUSG00000070044
chr8	45999200	45999802	chr8	45998303	45999802	Lrp2bp	ENSMUSG00000031637
chr8	46470100	46471536	chr8	46470037	46471536	Acsl1	ENSMUSG00000018796
chr8	46551590	46552460	chr8	46551028	46552527	Cenpu	ENSMUSG00000031629
chr8	46739400	46740231	chr8	46738732	46740231	Irf2	ENSMUSG00000031627
chr8	47675057	47676480	chr8	47675057	47676556	Ing2	ENSMUSG00000063049
chr8	57487361	57488090	chr8	57487361	57488860	Sap30	ENSMUSG00000031609
chr8	57511130	57512370	chr8	57510907	57512406	Hmgb2	ENSMUSG00000054717
chr8	60631827	60633326	chr8	60631827	60633326	Mfap3l	ENSMUSG00000031647
chr8	64946890	64947684	chr8	64946185	64947684	Tmem192	ENSMUSG00000025521
chr8	68793460	68794428	chr8	68792929	68794428	Ints10	ENSMUSG00000031864
chr8	69088550	69089145	chr8	69087646	69089145	Atp6v1b2	ENSMUSG00000006273
chr8	69088736	69090235	chr8	69088736	69090235	Slc18a1	ENSMUSG00000036330
chr8	69625090	69625960	chr8	69625049	69626548	Zfp868	ENSMUSG00000060427
chr8	69716484	69717830	chr8	69716484	69717983	Zfp869	ENSMUSG00000054648
chr8	69749540	69750470	chr8	69749471	69750970	Zfp963	ENSMUSG00000092260
chr8	69901700	69902683	chr8	69901184	69902683	Tssk6	ENSMUSG00000047654
chr8	69902059	69903558	chr8	69902059	69903558	Ndufa13	ENSMUSG00000036199
chr8	69902213	69903712	chr8	69902213	69903712	Yjefn3	ENSMUSG00000048967
chr8	69995885	69997060	chr8	69995885	69997384	Gatad2a	ENSMUSG00000036180
chr8	70042290	70043312	chr8	70041813	70043312	Sugp1	ENSMUSG00000011306
chr8	70042290	70043734	chr8	70042235	70043734	Mau2	ENSMUSG00000031858
chr8	70211806	70213080	chr8	70211806	70213305	Slc25a42	ENSMUSG00000002346
chr8	70233360	70234725	chr8	70233226	70234725	Sugp2	ENSMUSG00000036054
chr8	70233967	70235160	chr8	70233967	70235466	Armc6	ENSMUSG00000002343
chr8	70352779	70354250	chr8	70352779	70354278	Upf1	ENSMUSG00000058301
chr8	70439260	70440579	chr8	70439080	70440579	Crtc1	ENSMUSG00000003575
chr8	70506253	70507340	chr8	70506253	70507752	Rex1bd	ENSMUSG00000058833
chr8	70510302	70510980	chr8	70510302	70511801	Uba52	ENSMUSG00000090137
chr8	70672248	70673747	chr8	70672248	70673747	Lsm4	ENSMUSG00000031848
chr8	70698210	70699448	chr8	70697949	70699448	Jund	ENSMUSG00000071076
chr8	70753950	70755178	chr8	70753679	70755178	Rab3a	ENSMUSG00000031840
chr8	70760447	70761946	chr8	70760447	70761946	Mpv17l2	ENSMUSG00000035559
chr8	70776214	70777713	chr8	70776214	70777713	Pik3r2	ENSMUSG00000031834
chr8	70839221	70840280	chr8	70839221	70840720	Arrdc2	ENSMUSG00000002910
chr8	71271714	71273213	chr8	71271714	71273213	Myo9b	ENSMUSG00000004677
chr8	71272435	71273450	chr8	71272435	71273934	Haus8	ENSMUSG00000035439
chr8	71371230	71371797	chr8	71370298	71371797	Ocel1	ENSMUSG00000002396
chr8	71463156	71464655	chr8	71463156	71464655	Abhd8	ENSMUSG00000007950
chr8	71463959	71465458	chr8	71463959	71465458	Mrpl34	ENSMUSG00000034880
chr8	71468950	71469698	chr8	71468199	71469698	Dda1	ENSMUSG00000074247
chr8	71485464	71486170	chr8	71485464	71486963	Ano8	ENSMUSG00000034863
chr8	71568300	71569381	chr8	71567882	71569381	Slc27a1	ENSMUSG00000031808
chr8	71610500	71611497	chr8	71609998	71611497	Colgalt1	ENSMUSG00000034807
chr8	72160490	72161699	chr8	72160200	72161699	Rab8a	ENSMUSG00000003037
chr8	72239140	72240517	chr8	72239018	72240517	Ap1m1	ENSMUSG00000003033
chr8	72420980	72422330	chr8	72420961	72422460	Eps15l1	ENSMUSG00000006276
chr8	72492115	72493614	chr8	72492115	72493614	Slc35e1	ENSMUSG00000019731
chr8	72548000	72548880	chr8	72547771	72549270	Med26	ENSMUSG00000045248
chr8	72570589	72571680	chr8	72570589	72572088	Smim7	ENSMUSG00000044600
chr8	72571055	72571680	chr8	72571055	72572554	Tmem38a	ENSMUSG00000031791
chr8	73353050	73354540	chr8	73353041	73354540	Large1	ENSMUSG00000004383
chr8	75032890	75034204	chr8	75032705	75034204	Tom1	ENSMUSG00000042870
chr8	75092750	75094120	chr8	75092621	75094120	Hmox1	ENSMUSG00000005413
chr8	75108660	75110068	chr8	75108569	75110068	Mcm5	ENSMUSG00000005410
chr8	76898830	76899941	chr8	76898442	76899941	Nr3c2	ENSMUSG00000031618
chr8	78508870	78509845	chr8	78508346	78509845	Slc10a7	ENSMUSG00000031684
chr8	78508870	78509898	chr8	78508399	78509898	Rbmxl1	ENSMUSG00000037070
chr8	78820641	78821440	chr8	78820641	78822140	Lsm6	ENSMUSG00000031683
chr8	79027800	79028936	chr8	79027437	79028936	Zfp827	ENSMUSG00000071064
chr8	79638660	79640117	chr8	79638618	79640117	Otud4	ENSMUSG00000036990
chr8	79710940	79712319	chr8	79710820	79712319	Anapc10	ENSMUSG00000036977
chr8	79711241	79712390	chr8	79711241	79712740	Abce1	ENSMUSG00000058355
chr8	81014429	81015630	chr8	81014429	81015928	Usp38	ENSMUSG00000038250
chr8	83332200	83333486	chr8	83331987	83333486	Elmod2	ENSMUSG00000035151
chr8	83607193	83608692	chr8	83607193	83608692	Dnajb1	ENSMUSG00000005483
chr8	83607472	83608971	chr8	83607472	83608971	Tecr	ENSMUSG00000031708
chr8	83651677	83653176	chr8	83651677	83653176	Gipc1	ENSMUSG00000019433
chr8	83665678	83667177	chr8	83665678	83667177	Ptger1	ENSMUSG00000019464
chr8	83714840	83715676	chr8	83714177	83715676	Ddx39	ENSMUSG00000005481
chr8	83899105	83900430	chr8	83899105	83900604	Adgrl1	ENSMUSG00000013033
chr8	83954890	83956006	chr8	83954507	83956006	Asf1b	ENSMUSG00000005470
chr8	83971993	83973492	chr8	83971993	83973492	Prkaca	ENSMUSG00000005469
chr8	84066060	84066137	chr8	84064638	84066137	Gm10643	ENSMUSG00000074215
chr8	84066060	84067333	chr8	84065834	84067333	Rfx1	ENSMUSG00000031706
chr8	84104269	84105590	chr8	84104269	84105768	Dcaf15	ENSMUSG00000037103
chr8	84662355	84663854	chr8	84662355	84663854	Ier2	ENSMUSG00000053560
chr8	84846435	84847670	chr8	84846435	84847934	Calr	ENSMUSG00000003814
chr8	84945991	84946270	chr8	84945991	84947490	Rtbdn	ENSMUSG00000048617
chr8	84990010	84991102	chr8	84989603	84991102	Hook2	ENSMUSG00000052566
chr8	85298650	85300131	chr8	85298632	85300131	Orc6	ENSMUSG00000031697
chr8	85299303	85300300	chr8	85299303	85300802	Vps35	ENSMUSG00000031696
chr8	86745435	86746780	chr8	86745435	86746934	Siah1a	ENSMUSG00000036840
chr8	88696290	88697527	chr8	88696028	88697527	Cyld	ENSMUSG00000036712
chr8	91312525	91314024	chr8	91312525	91314024	Fto	ENSMUSG00000055932
chr8	91312763	91314060	chr8	91312763	91314262	Rpgrip1l	ENSMUSG00000033282
chr8	92356625	92357910	chr8	92356625	92358124	Irx5	ENSMUSG00000031737
chr8	93809370	93810465	chr8	93808966	93810465	Gnao1	ENSMUSG00000031748
chr8	94328201	94329700	chr8	94328201	94329700	Slc12a3	ENSMUSG00000031766
chr8	94385720	94386937	chr8	94385438	94386937	Herpud1	ENSMUSG00000031770
chr8	94600937	94602436	chr8	94600937	94602436	Rspry1	ENSMUSG00000050079
chr8	94601498	94602997	chr8	94601498	94602997	Fam192a	ENSMUSG00000031774
chr8	95080310	95081685	chr8	95080186	95081685	Katnb1	ENSMUSG00000031787
chr8	95434370	95435340	chr8	95434370	95435869	Cfap20	ENSMUSG00000031796
chr8	95807150	95808310	chr8	95806965	95808464	Cnot1	ENSMUSG00000036550
chr8	95888048	95888840	chr8	95888048	95889547	Got2	ENSMUSG00000031672
chr8	104442548	104443780	chr8	104442548	104444047	Dync1li2	ENSMUSG00000035770
chr8	105347454	105348520	chr8	105347454	105348953	Fhod1	ENSMUSG00000014778
chr8	105347843	105348520	chr8	105347843	105349342	Slc9a5	ENSMUSG00000014786
chr8	105565548	105567047	chr8	105565548	105567047	Atp6v0d1	ENSMUSG00000013160
chr8	105826760	105827930	chr8	105826731	105828230	Tsnaxip1	ENSMUSG00000031893
chr8	105826851	105827930	chr8	105826851	105828350	Ranbp10	ENSMUSG00000037415
chr8	105854740	105855480	chr8	105854132	105855631	Thap11	ENSMUSG00000036442
chr8	105859780	105861079	chr8	105859580	105861079	Nutf2	ENSMUSG00000008450
chr8	106011383	106012010	chr8	106011383	106012882	Ddx28	ENSMUSG00000045538
chr8	106337489	106338550	chr8	106337489	106338988	Smpd3	ENSMUSG00000031906
chr8	106682560	106683567	chr8	106682068	106683567	Tango6	ENSMUSG00000041949
chr8	107587965	107588880	chr8	107587965	107589464	Psmd7	ENSMUSG00000039067
chr8	109564960	109566391	chr8	109564892	109566391	Txnl4b	ENSMUSG00000031723
chr8	109565362	109566810	chr8	109565362	109566861	Dhx38	ENSMUSG00000037993
chr8	109608174	109609673	chr8	109608174	109609673	Dhodh	ENSMUSG00000031730
chr8	109692761	109693930	chr8	109692761	109694260	Ist1	ENSMUSG00000031729
chr8	109778320	109779053	chr8	109777554	109779053	Ap1g1	ENSMUSG00000031731
chr8	110720476	110721975	chr8	110720476	110721975	Mtss2	ENSMUSG00000033763
chr8	110919120	110920421	chr8	110918922	110920421	St3gal2	ENSMUSG00000031749
chr8	111853792	111854700	chr8	111853792	111855291	Cfdp1	ENSMUSG00000031954
chr8	111876251	111877360	chr8	111876251	111877750	Tmem170	ENSMUSG00000031953
chr8	113634587	113636086	chr8	113634587	113636086	Mon1b	ENSMUSG00000078908
chr8	114439190	114440154	chr8	114438655	114440154	Wwox	ENSMUSG00000004637
chr8	116920730	116922229	chr8	116920730	116922229	Cenpn	ENSMUSG00000031756
chr8	116920956	116922280	chr8	116920956	116922455	Cmc2	ENSMUSG00000014633
chr8	116978460	116979350	chr8	116978460	116979959	1700030J22Rik	ENSMUSG00000031847
chr8	116993038	116994320	chr8	116993038	116994537	Gcsh	ENSMUSG00000034424
chr8	117157135	117158520	chr8	117157135	117158634	Gan	ENSMUSG00000052557
chr8	117256064	117256930	chr8	117256064	117257563	Cmip	ENSMUSG00000034390
chr8	117801444	117802943	chr8	117801444	117802943	Mphosph6	ENSMUSG00000031843
chr8	119558420	119559670	chr8	119558236	119559735	Mbtps1	ENSMUSG00000031835
chr8	119840045	119841240	chr8	119840045	119841544	Cotl1	ENSMUSG00000031827
chr8	119910280	119910859	chr8	119909360	119910859	Usp10	ENSMUSG00000031826
chr8	119910280	119911340	chr8	119909841	119911340	Galnt2l	ENSMUSG00000092329
chr8	120113152	120114651	chr8	120113152	120114651	6430548M08Rik	ENSMUSG00000031824
chr8	120178420	120178466	chr8	120176967	120178466	Fam92b	ENSMUSG00000042269
chr8	120588805	120589830	chr8	120588805	120590304	Gins2	ENSMUSG00000031821
chr8	121107893	121108840	chr8	121107893	121109392	Mthfsd	ENSMUSG00000031816
chr8	121578307	121579806	chr8	121578307	121579806	Fbxo31	ENSMUSG00000052934
chr8	121589361	121590860	chr8	121589361	121590860	Map1lc3b	ENSMUSG00000031812
chr8	121652600	121653901	chr8	121652402	121653901	Zcchc14	ENSMUSG00000061410
chr8	121944405	121945904	chr8	121944405	121945904	Car5a	ENSMUSG00000025317
chr8	121949460	121950249	chr8	121948750	121950249	Banp	ENSMUSG00000025316
chr8	122257620	122259119	chr8	122257620	122259119	Zfp469	ENSMUSG00000043903
chr8	122281141	122282200	chr8	122281141	122282640	Zfpm1	ENSMUSG00000049577
chr8	122376090	122377108	chr8	122375609	122377108	Zc3h18	ENSMUSG00000017478
chr8	122443030	122444030	chr8	122442923	122444422	Mvd	ENSMUSG00000006517
chr8	122460234	122461733	chr8	122460234	122461733	Snai3	ENSMUSG00000006587
chr8	122475143	122476642	chr8	122475143	122476642	Ctu2	ENSMUSG00000049482
chr8	122475565	122477064	chr8	122475565	122477064	Rnf166	ENSMUSG00000014470
chr8	122567015	122568514	chr8	122567015	122568514	Cdt1	ENSMUSG00000006585
chr8	122610790	122611820	chr8	122610640	122612139	Trappc2l	ENSMUSG00000015013
chr8	122610964	122611820	chr8	122610964	122612463	Galns	ENSMUSG00000015027
chr8	122611920	122612139	chr8	122610640	122612139	Trappc2l	ENSMUSG00000015013
chr8	122611920	122612463	chr8	122610964	122612463	Galns	ENSMUSG00000015027
chr8	122622240	122623739	chr8	122622240	122623739	Pabpn1l	ENSMUSG00000069867
chr8	122774486	122775985	chr8	122774486	122775985	Acsf3	ENSMUSG00000015016
chr8	122846966	122848465	chr8	122846966	122848465	Cdh15	ENSMUSG00000031962
chr8	123041778	123043277	chr8	123041778	123043277	Ankrd11	ENSMUSG00000035569
chr8	123373300	123374252	chr8	123372753	123374252	Tcf25	ENSMUSG00000001472
chr8	123805130	123806450	chr8	123804985	123806484	Rab4a	ENSMUSG00000019478
chr8	123948766	123950265	chr8	123948766	123950265	Nup133	ENSMUSG00000039509
chr8	124020508	124022007	chr8	124020508	124022007	Urb2	ENSMUSG00000031976
chr8	124020898	124022260	chr8	124020898	124022397	Taf5l	ENSMUSG00000038697
chr8	124721139	124722620	chr8	124721139	124722638	Arv1	ENSMUSG00000031982
chr8	124721484	124722620	chr8	124721484	124722983	Ttc13	ENSMUSG00000037300
chr8	124751333	124752832	chr8	124751333	124752832	Fam89a	ENSMUSG00000043068
chr8	125012410	125013496	chr8	125011997	125013496	Tsnax	ENSMUSG00000056820
chr8	125569309	125570808	chr8	125569309	125570808	Sipa1l2	ENSMUSG00000001995
chr8	126421790	126423014	chr8	126421515	126423014	Coa6	ENSMUSG00000051671
chr8	126474566	126475270	chr8	126474566	126476065	Tarbp1	ENSMUSG00000090290
chr8	126593590	126594986	chr8	126593487	126594986	Irf2bp2	ENSMUSG00000051495
chr8	126945345	126946844	chr8	126945345	126946844	Tomm20	ENSMUSG00000093904
chr9	4309040	4310332	chr9	4308833	4310332	Kbtbd3	ENSMUSG00000025893
chr9	4309040	4310471	chr9	4308972	4310471	Aasdhppt	ENSMUSG00000025894
chr9	7763050	7764310	chr9	7763041	7764540	Tmem123	ENSMUSG00000050912
chr9	13826608	13828107	chr9	13826608	13828107	Cep57	ENSMUSG00000031922
chr9	13826716	13828215	chr9	13826716	13828215	Fam76b	ENSMUSG00000037808
chr9	14274380	14275566	chr9	14274067	14275566	Sesn3	ENSMUSG00000032009
chr9	14381008	14382100	chr9	14381008	14382507	Endod1	ENSMUSG00000037419
chr9	18291840	18292624	chr9	18291125	18292624	Chordc1	ENSMUSG00000001774
chr9	20817710	20819002	chr9	20817503	20819002	Rdh8	ENSMUSG00000053773
chr9	20887660	20888674	chr9	20887175	20888674	Ppan	ENSMUSG00000004100
chr9	21001738	21003237	chr9	21001738	21003237	Mrpl4	ENSMUSG00000003299
chr9	21091498	21092997	chr9	21091498	21092997	Gm38431	ENSMUSG00000111497
chr9	21091509	21093008	chr9	21091509	21093008	Raver1	ENSMUSG00000010205
chr9	21238862	21239720	chr9	21238862	21240361	Keap1	ENSMUSG00000003308
chr9	21264550	21265792	chr9	21264293	21265792	Atg4d	ENSMUSG00000002820
chr9	21366871	21368370	chr9	21366871	21368370	Ilf3	ENSMUSG00000032178
chr9	21509753	21511252	chr9	21509753	21511252	Tmed1	ENSMUSG00000032180
chr9	21545894	21547393	chr9	21545894	21547393	Carm1	ENSMUSG00000032185
chr9	21591990	21593221	chr9	21591722	21593221	Timm29	ENSMUSG00000048429
chr9	21592329	21593720	chr9	21592329	21593828	Yipf2	ENSMUSG00000032182
chr9	21615169	21616668	chr9	21615169	21616668	Smarca4	ENSMUSG00000032187
chr9	21936800	21937532	chr9	21936033	21937532	Plppr2	ENSMUSG00000040563
chr9	22002190	22003305	chr9	22001806	22003305	Prkcsh	ENSMUSG00000003402
chr9	22002190	22003440	chr9	22002135	22003634	Ccdc151	ENSMUSG00000039632
chr9	22070760	22072259	chr9	22070760	22072259	Gm49318	ENSMUSG00000111842
chr9	22070877	22072376	chr9	22070877	22072376	Zfp653	ENSMUSG00000038895
chr9	22225210	22226213	chr9	22224714	22226213	Zfp809	ENSMUSG00000057982
chr9	22474880	22476214	chr9	22474715	22476214	Bbs9	ENSMUSG00000035919
chr9	25151321	25152490	chr9	25151321	25152820	Herpud2	ENSMUSG00000008429
chr9	25251439	25252938	chr9	25251439	25252938	Septin7	ENSMUSG00000001833
chr9	26998910	27000209	chr9	26998710	27000209	Thyn1	ENSMUSG00000035443
chr9	26999067	27000566	chr9	26999067	27000566	Acad8	ENSMUSG00000031969
chr9	31211316	31212460	chr9	31211316	31212815	Aplp2	ENSMUSG00000031996
chr9	31279538	31281037	chr9	31279538	31281037	Prdm10	ENSMUSG00000042496
chr9	35210556	35211910	chr9	35210556	35212055	Foxred1	ENSMUSG00000039048
chr9	35420880	35421627	chr9	35420128	35421627	Cdon	ENSMUSG00000038119
chr9	36767180	36768360	chr9	36767180	36768679	Stt3a	ENSMUSG00000032116
chr9	37207223	37208722	chr9	37207223	37208722	Tmem218	ENSMUSG00000032121
chr9	40800010	40801483	chr9	40799984	40801483	Hspa8	ENSMUSG00000015656
chr9	43742984	43744483	chr9	43742984	43744483	Nectin1	ENSMUSG00000032012
chr9	44305190	44306170	chr9	44305172	44306671	Hinfp	ENSMUSG00000032119
chr9	44320190	44321050	chr9	44319786	44321285	C2cd2l	ENSMUSG00000032120
chr9	44396770	44397330	chr9	44395852	44397351	Slc37a4	ENSMUSG00000032114
chr9	44880797	44882296	chr9	44880797	44882296	Kmt2a	ENSMUSG00000002028
chr9	45906280	45906996	chr9	45905497	45906996	Pcsk7	ENSMUSG00000035382
chr9	45906412	45907911	chr9	45906412	45907911	Rnf214	ENSMUSG00000042790
chr9	48494780	48495941	chr9	48494442	48495941	Gm5617	ENSMUSG00000042293
chr9	48494800	48496299	chr9	48494800	48496299	Rbm7	ENSMUSG00000042396
chr9	48984640	48985874	chr9	48984375	48985874	Usp28	ENSMUSG00000032267
chr9	50528225	50529724	chr9	50528225	50529724	Pts	ENSMUSG00000032067
chr9	50767420	50768735	chr9	50767236	50768735	Fdxacb1	ENSMUSG00000037845
chr9	54734020	54734830	chr9	54734020	54735519	Wdr61	ENSMUSG00000061559
chr9	54950280	54951210	chr9	54949790	54951289	Psma4	ENSMUSG00000032301
chr9	54950499	54951210	chr9	54950499	54951998	AY074887	ENSMUSG00000044820
chr9	56417568	56419067	chr9	56417568	56419067	Peak1	ENSMUSG00000074305
chr9	56417609	56419108	chr9	56417609	56419108	Hmg20a	ENSMUSG00000032329
chr9	57130370	57131189	chr9	57129690	57131189	Man2c1	ENSMUSG00000032295
chr9	57520480	57521773	chr9	57520274	57521773	Cox5a	ENSMUSG00000000088
chr9	57560510	57561442	chr9	57559943	57561442	Scamp2	ENSMUSG00000040188
chr9	57939112	57940611	chr9	57939112	57940611	Sema7a	ENSMUSG00000038264
chr9	58312687	58313850	chr9	58312687	58314186	Loxl1	ENSMUSG00000032334
chr9	59290680	59292057	chr9	59290558	59292057	Adpgk	ENSMUSG00000025236
chr9	59486119	59487618	chr9	59486119	59487618	Arih1	ENSMUSG00000025234
chr9	59655610	59656867	chr9	59655368	59656867	Pkm	ENSMUSG00000032294
chr9	61946275	61947250	chr9	61946275	61947774	Kif23	ENSMUSG00000032254
chr9	63398747	63400060	chr9	63398747	63400246	2300009A05Rik	ENSMUSG00000032403
chr9	63601970	63603159	chr9	63601660	63603159	Aagab	ENSMUSG00000037257
chr9	63601994	63603493	chr9	63601994	63603493	Iqch	ENSMUSG00000037801
chr9	63757495	63758994	chr9	63757495	63758994	Smad3	ENSMUSG00000032402
chr9	64737259	64738700	chr9	64737259	64738758	Rab11a	ENSMUSG00000004771
chr9	65021194	65022693	chr9	65021194	65022693	Hacd3	ENSMUSG00000033629
chr9	65294120	65294759	chr9	65293260	65294759	Clpx	ENSMUSG00000015357
chr9	66059222	66060721	chr9	66059222	66060721	Ppib	ENSMUSG00000032383
chr9	66514110	66515270	chr9	66514110	66515609	Fbxl22	ENSMUSG00000050503
chr9	66592643	66593750	chr9	66592643	66594142	Usp3	ENSMUSG00000032376
chr9	66794991	66796220	chr9	66794991	66796490	Aph1b	ENSMUSG00000032375
chr9	66834227	66835630	chr9	66834227	66835726	Aph1c	ENSMUSG00000053040
chr9	69988466	69989965	chr9	69988466	69989965	Bnip2	ENSMUSG00000011958
chr9	70206840	70207849	chr9	70206350	70207849	Myo1e	ENSMUSG00000032220
chr9	70503400	70504300	chr9	70503226	70504725	Rnf111	ENSMUSG00000032217
chr9	70656675	70657870	chr9	70656675	70658174	Mindy2	ENSMUSG00000042444
chr9	72274760	72275359	chr9	72273860	72275359	Zfp280d	ENSMUSG00000038535
chr9	72985120	72985928	chr9	72984429	72985928	Ccpg1	ENSMUSG00000034563
chr9	72985120	72985950	chr9	72984883	72986382	Ccpg1os	ENSMUSG00000086158
chr9	75409506	75411005	chr9	75409506	75411005	Mapk6	ENSMUSG00000042688
chr9	77753535	77755034	chr9	77753535	77755034	Gclc	ENSMUSG00000032350
chr9	78108192	78109220	chr9	78108192	78109691	Cilk1	ENSMUSG00000009828
chr9	78108566	78109220	chr9	78108566	78110065	Fbxo9	ENSMUSG00000001366
chr9	80164031	80165500	chr9	80164031	80165530	Myo6	ENSMUSG00000033577
chr9	82975017	82976100	chr9	82975017	82976516	Phip	ENSMUSG00000032253
chr9	86464600	86465350	chr9	86464451	86465950	Ube2cbp	ENSMUSG00000032415
chr9	86695454	86696670	chr9	86695454	86696953	Me1	ENSMUSG00000032418
chr9	86880155	86881080	chr9	86880155	86881654	Snap91	ENSMUSG00000033419
chr9	94537582	94539070	chr9	94537582	94539081	Dipk2a	ENSMUSG00000045414
chr9	96118820	96119861	chr9	96118362	96119861	Gk5	ENSMUSG00000041440
chr9	96478176	96478990	chr9	96478176	96479675	Rnf7	ENSMUSG00000051234
chr9	97018344	97019843	chr9	97018344	97019843	Spsb4	ENSMUSG00000046997
chr9	97110658	97111510	chr9	97110658	97112157	Slc25a36	ENSMUSG00000032449
chr9	99140122	99140810	chr9	99140122	99141621	Pik3cb	ENSMUSG00000032462
chr9	99242960	99243866	chr9	99242367	99243866	Cep70	ENSMUSG00000056267
chr9	99436882	99437370	chr9	99436882	99438381	Mras	ENSMUSG00000032470
chr9	99568400	99569200	chr9	99568400	99569899	Armc8	ENSMUSG00000032468
chr9	101073120	101074600	chr9	101073101	101074600	Msl2	ENSMUSG00000066415
chr9	102625296	102626795	chr9	102625296	102626795	Anapc13	ENSMUSG00000035048
chr9	102626035	102627534	chr9	102626035	102627534	Cep63	ENSMUSG00000032534
chr9	102716650	102717171	chr9	102715672	102717171	Amotl2	ENSMUSG00000032531
chr9	102833917	102835416	chr9	102833917	102835416	Ryk	ENSMUSG00000032547
chr9	103110787	103112286	chr9	103110787	103112286	Rab6b	ENSMUSG00000032549
chr9	103365341	103366810	chr9	103365341	103366840	Cdv3	ENSMUSG00000032803
chr9	103761338	103762510	chr9	103761338	103762837	Tmem108	ENSMUSG00000042757
chr9	104001880	104003043	chr9	104001544	104003043	Nphp3	ENSMUSG00000032558
chr9	104262431	104263930	chr9	104262431	104263930	Dnajc13	ENSMUSG00000032560
chr9	106891480	106892800	chr9	106891480	106892979	Manf	ENSMUSG00000032575
chr9	107339870	107341101	chr9	107339602	107341101	6430571L13Rik	ENSMUSG00000037977
chr9	107587150	107588141	chr9	107586642	107588141	Ifrd2	ENSMUSG00000010048
chr9	107669670	107670530	chr9	107669031	107670530	Slc38a3	ENSMUSG00000010064
chr9	107679213	107680712	chr9	107679213	107680712	Gnat1	ENSMUSG00000034837
chr9	107709976	107710880	chr9	107709976	107711475	Sema3f	ENSMUSG00000034684
chr9	108079436	108080935	chr9	108079436	108080935	Mst1	ENSMUSG00000032591
chr9	108082847	108083580	chr9	108082847	108084346	Rnf123	ENSMUSG00000041528
chr9	108094107	108094920	chr9	108094107	108095606	Apeh	ENSMUSG00000032590
chr9	108305129	108306628	chr9	108305129	108306628	Rhoa	ENSMUSG00000007815
chr9	108305661	108307140	chr9	108305661	108307160	Tcta	ENSMUSG00000039461
chr9	108489602	108491101	chr9	108489602	108491101	Usp19	ENSMUSG00000006676
chr9	108566935	108568434	chr9	108566935	108568434	Ndufaf3	ENSMUSG00000070283
chr9	108578240	108579739	chr9	108578240	108579739	Wdr6	ENSMUSG00000066357
chr9	109931250	109931959	chr9	109930460	109931959	Map4	ENSMUSG00000032479
chr9	110407714	110408790	chr9	110407714	110409213	Ptpn23	ENSMUSG00000036057
chr9	110475958	110477180	chr9	110475958	110477457	Kif9	ENSMUSG00000032489
chr9	110476195	110477180	chr9	110476195	110477694	Klhl18	ENSMUSG00000054792
chr9	110656000	110657002	chr9	110655503	110657002	Ccdc12	ENSMUSG00000019659
chr9	111271130	111272428	chr9	111270929	111272428	Epm2aip1	ENSMUSG00000046785
chr9	111271292	111272580	chr9	111271292	111272791	Mlh1	ENSMUSG00000032498
chr9	115309922	115311130	chr9	115309922	115311421	Stt3b	ENSMUSG00000032437
chr9	118039970	118040998	chr9	118039499	118040998	Azi2	ENSMUSG00000039285
chr9	118039970	118041100	chr9	118039760	118041259	Zcwpw2	ENSMUSG00000032443
chr9	119051778	119053277	chr9	119051778	119053277	Vill	ENSMUSG00000038775
chr9	119321928	119323427	chr9	119321928	119323427	Oxsr1	ENSMUSG00000036737
chr9	119339980	119340175	chr9	119338676	119340175	Acaa1a	ENSMUSG00000036138
chr9	119340912	119342411	chr9	119340912	119342411	Myd88	ENSMUSG00000032508
chr9	119401200	119402617	chr9	119401118	119402617	Acvr2b	ENSMUSG00000061393
chr9	121709329	121710828	chr9	121709329	121710828	Ss18l2	ENSMUSG00000032526
chr9	121758330	121759829	chr9	121758330	121759829	Zfp651	ENSMUSG00000013419
chr9	121857863	121859362	chr9	121857863	121859362	Higd1a	ENSMUSG00000038412
chr9	122293924	122295250	chr9	122293924	122295423	Ano10	ENSMUSG00000037949
chr9	123020326	123021825	chr9	123020326	123021825	Tmem42	ENSMUSG00000066233
chr9	123112215	123113714	chr9	123112215	123113714	Exosc7	ENSMUSG00000025785
chr9	123112706	123113960	chr9	123112706	123114205	Zdhhc3	ENSMUSG00000025786
chr9	123529070	123530258	chr9	123528759	123530258	Sacm1l	ENSMUSG00000025240
chr10	4387609	4387740	chr10	4387609	4389108	Zbtb2	ENSMUSG00000075327
chr10	5805101	5806210	chr10	5805101	5806600	Fbxo5	ENSMUSG00000019773
chr10	7725470	7726499	chr10	7725000	7726499	Katna1	ENSMUSG00000019794
chr10	11280330	11281490	chr10	11280330	11281829	Fbxo30	ENSMUSG00000047648
chr10	13552710	13553393	chr10	13551894	13553393	Adat2	ENSMUSG00000019808
chr10	13552710	13554130	chr10	13552643	13554142	Pex3	ENSMUSG00000019809
chr10	17722218	17723717	chr10	17722218	17723717	Cited2	ENSMUSG00000039910
chr10	19591070	19592448	chr10	19590949	19592448	Ifngr1	ENSMUSG00000020009
chr10	20311469	20312968	chr10	20311469	20312968	Bclaf1	ENSMUSG00000037608
chr10	20952060	20953046	chr10	20951547	20953046	Ahi1	ENSMUSG00000019986
chr10	22730738	22732237	chr10	22730738	22732237	AC166256.1	ENSMUSG00000118528
chr10	22731439	22732630	chr10	22731439	22732938	Tbpl1	ENSMUSG00000071359
chr10	24869460	24870485	chr10	24868986	24870485	Med23	ENSMUSG00000019984
chr10	29361943	29362540	chr10	29361943	29363442	Rnf146	ENSMUSG00000038876
chr10	30842302	30843760	chr10	30842302	30843801	Hey2	ENSMUSG00000019789
chr10	34019230	34020170	chr10	34019125	34020624	Rwdd1	ENSMUSG00000019782
chr10	36973730	36975043	chr10	36973544	36975043	Hdac2	ENSMUSG00000019777
chr10	39369260	39369354	chr10	39367855	39369354	Fyn	ENSMUSG00000019843
chr10	40302080	40302730	chr10	40301689	40303188	Amd1	ENSMUSG00000075232
chr10	40882630	40883974	chr10	40882475	40883974	Wasf1	ENSMUSG00000019831
chr10	40882812	40884311	chr10	40882812	40884311	Cdc40	ENSMUSG00000038446
chr10	41518414	41519913	chr10	41518414	41519913	Cd164	ENSMUSG00000019818
chr10	42276256	42277755	chr10	42276256	42277755	Foxo3	ENSMUSG00000048756
chr10	42501120	42502529	chr10	42501030	42502529	Snx3	ENSMUSG00000019804
chr10	43540495	43541150	chr10	43540495	43541994	Mtres1	ENSMUSG00000019797
chr10	44267358	44268857	chr10	44267358	44268857	Atg5	ENSMUSG00000038160
chr10	44528930	44529501	chr10	44528002	44529501	Prdm1	ENSMUSG00000038151
chr10	50592160	50593168	chr10	50591669	50593168	Ascc3	ENSMUSG00000038774
chr10	52417010	52418046	chr10	52416547	52418046	Nus1	ENSMUSG00000023068
chr10	58322690	58323965	chr10	58322466	58323965	Lims1	ENSMUSG00000019920
chr10	58446440	58447290	chr10	58445920	58447419	Ranbp2	ENSMUSG00000003226
chr10	59322410	59323795	chr10	59322296	59323795	P4ha1	ENSMUSG00000019916
chr10	59879310	59880055	chr10	59878556	59880055	Dnajb12	ENSMUSG00000020109
chr10	59951335	59952770	chr10	59951335	59952834	Ddit4	ENSMUSG00000020108
chr10	60002360	60003304	chr10	60001805	60003304	Ascc1	ENSMUSG00000044475
chr10	60002636	60003860	chr10	60002636	60004135	Anapc16	ENSMUSG00000020107
chr10	60277300	60278126	chr10	60276627	60278126	Psap	ENSMUSG00000004207
chr10	60346020	60347350	chr10	60345851	60347350	Vsir	ENSMUSG00000020101
chr10	60752295	60753450	chr10	60752295	60753794	Slc29a3	ENSMUSG00000020100
chr10	60831082	60832581	chr10	60831082	60832581	Unc5b	ENSMUSG00000020099
chr10	61147204	61148703	chr10	61147204	61148703	Sgpl1	ENSMUSG00000020097
chr10	61383031	61384530	chr10	61383031	61384530	Pald1	ENSMUSG00000020092
chr10	61452162	61453440	chr10	61452162	61453661	Eif4ebp2	ENSMUSG00000020091
chr10	61476010	61476300	chr10	61474801	61476300	Lrrc20	ENSMUSG00000037151
chr10	61647680	61649051	chr10	61647552	61649051	Ppa1	ENSMUSG00000020089
chr10	61679299	61680640	chr10	61679299	61680798	Sar1a	ENSMUSG00000020088
chr10	62486340	62487350	chr10	62486306	62487805	Vps26a	ENSMUSG00000020078
chr10	62650719	62651950	chr10	62650719	62652218	Ddx50	ENSMUSG00000020076
chr10	62791787	62793286	chr10	62791787	62793286	Ccar1	ENSMUSG00000020074
chr10	63023315	63024814	chr10	63023315	63024814	Pbld2	ENSMUSG00000020072
chr10	63023718	63025217	chr10	63023718	63025217	Hnrnph3	ENSMUSG00000020069
chr10	63429098	63430597	chr10	63429098	63430597	Ctnna3	ENSMUSG00000060843
chr10	69212599	69214098	chr10	69212599	69214098	A930033H14Rik	ENSMUSG00000090622
chr10	71347120	71348262	chr10	71346763	71348262	Ipmk	ENSMUSG00000060733
chr10	74966177	74967676	chr10	74966177	74967676	Gnaz	ENSMUSG00000040009
chr10	75211910	75212572	chr10	75211073	75212572	Specc1l	ENSMUSG00000033444
chr10	75516551	75518050	chr10	75516551	75518050	Snrpd3	ENSMUSG00000020180
chr10	75517473	75518972	chr10	75517473	75518972	Gucd1	ENSMUSG00000033416
chr10	75859741	75860860	chr10	75859741	75861240	Mif	ENSMUSG00000033307
chr10	75936530	75937496	chr10	75935997	75937496	Mmp11	ENSMUSG00000000901
chr10	76530588	76532087	chr10	76530588	76532087	Lss	ENSMUSG00000033105
chr10	76961388	76962887	chr10	76961388	76962887	Pcbp3	ENSMUSG00000001120
chr10	77258380	77259717	chr10	77258218	77259717	Pofut2	ENSMUSG00000020260
chr10	77605097	77606596	chr10	77605097	77606596	Sumo3	ENSMUSG00000020265
chr10	77605197	77606696	chr10	77605197	77606696	Gm49325	ENSMUSG00000112241
chr10	78009584	78010180	chr10	78009584	78011083	Pfkl	ENSMUSG00000020277
chr10	78169283	78170782	chr10	78169283	78170782	Gatd3a	ENSMUSG00000053329
chr10	79681195	79682694	chr10	79681195	79682694	Cdc34	ENSMUSG00000020307
chr10	79703820	79704990	chr10	79703491	79704990	Bsg	ENSMUSG00000023175
chr10	79766453	79767952	chr10	79766453	79767952	Rnf126	ENSMUSG00000035890
chr10	79853427	79854926	chr10	79853427	79854926	Ptbp1	ENSMUSG00000006498
chr10	79908424	79909923	chr10	79908424	79909923	Med16	ENSMUSG00000013833
chr10	79909856	79911355	chr10	79909856	79911355	Gm26602	ENSMUSG00000097854
chr10	79959790	79960530	chr10	79959152	79960651	Wdr18	ENSMUSG00000035754
chr10	79984250	79985330	chr10	79983831	79985330	Tmem259	ENSMUSG00000013858
chr10	80039296	80040795	chr10	80039296	80040795	Polr2e	ENSMUSG00000004667
chr10	80114900	80116020	chr10	80114803	80116302	Stk11	ENSMUSG00000003068
chr10	80140930	80141835	chr10	80140336	80141835	Cbarp	ENSMUSG00000035640
chr10	80147272	80148771	chr10	80147272	80148771	Midn	ENSMUSG00000035621
chr10	80164985	80166330	chr10	80164985	80166484	Cirbp	ENSMUSG00000045193
chr10	80226240	80226933	chr10	80225434	80226933	Pwwp3a	ENSMUSG00000020156
chr10	80248820	80249620	chr10	80248121	80249620	Ndufs7	ENSMUSG00000020153
chr10	80328953	80330452	chr10	80328953	80330452	Reep6	ENSMUSG00000035504
chr10	80328999	80330498	chr10	80328999	80330498	Pcsk4	ENSMUSG00000020131
chr10	80399051	80400360	chr10	80399051	80400550	Mbd3	ENSMUSG00000035478
chr10	80433320	80434647	chr10	80433148	80434647	Tcf3	ENSMUSG00000020167
chr10	80561080	80562100	chr10	80561061	80562560	Rexo1	ENSMUSG00000047417
chr10	80621838	80623337	chr10	80621838	80623337	Csnk1g2	ENSMUSG00000003345
chr10	80701230	80702683	chr10	80701184	80702683	Izumo4	ENSMUSG00000055862
chr10	80701478	80702977	chr10	80701478	80702977	Mob3a	ENSMUSG00000003348
chr10	80826030	80827150	chr10	80825656	80827155	Oaz1	ENSMUSG00000035242
chr10	80854275	80855774	chr10	80854275	80855774	Sppl2b	ENSMUSG00000035206
chr10	80854710	80856209	chr10	80854710	80856209	Lsm7	ENSMUSG00000035215
chr10	80900470	80901890	chr10	80900470	80901969	Timm13	ENSMUSG00000020219
chr10	81036927	81038190	chr10	81036927	81038426	Slc39a3	ENSMUSG00000046822
chr10	81291670	81292581	chr10	81291082	81292581	Tjp3	ENSMUSG00000034917
chr10	81291963	81293462	chr10	81291963	81293462	Pip5k1c	ENSMUSG00000034902
chr10	81320103	81321602	chr10	81320103	81321602	Cactin	ENSMUSG00000034889
chr10	81378017	81379420	chr10	81378017	81379516	Fzr1	ENSMUSG00000020235
chr10	81383820	81384927	chr10	81383428	81384927	Dohh	ENSMUSG00000078440
chr10	81383820	81384965	chr10	81383466	81384965	Gm48551	ENSMUSG00000113262
chr10	81388005	81389290	chr10	81388005	81389504	Gm48552	ENSMUSG00000114004
chr10	81495893	81496930	chr10	81495893	81497392	Ncln	ENSMUSG00000020238
chr10	82763645	82764830	chr10	82763645	82765144	Nfyb	ENSMUSG00000020248
chr10	84575780	84577125	chr10	84575626	84577125	Tcp11l2	ENSMUSG00000020034
chr10	84621950	84622710	chr10	84621292	84622791	Polr3b	ENSMUSG00000034453
chr10	84917100	84918040	chr10	84916616	84918115	Ric8b	ENSMUSG00000035620
chr10	85184565	85185750	chr10	85184565	85186064	Cry1	ENSMUSG00000020038
chr10	85916643	85917780	chr10	85916643	85918142	Prdm4	ENSMUSG00000035529
chr10	86498397	86499896	chr10	86498397	86499896	Syn3	ENSMUSG00000059602
chr10	86704811	86706310	chr10	86704811	86706310	Ttc41	ENSMUSG00000044937
chr10	86705010	86706509	chr10	86705010	86706509	Hsp90b1	ENSMUSG00000020048
chr10	86778005	86779420	chr10	86778005	86779504	Nt5dc3	ENSMUSG00000054027
chr10	91082340	91083439	chr10	91081940	91083439	Ikbip	ENSMUSG00000019975
chr10	91082340	91083770	chr10	91082271	91083770	Apaf1	ENSMUSG00000019979
chr10	91181360	91182300	chr10	91180816	91182315	Tmpo	ENSMUSG00000019961
chr10	93452411	93453910	chr10	93452411	93453910	Lta4h	ENSMUSG00000015889
chr10	94035001	94036500	chr10	94035001	94036500	Fgd6	ENSMUSG00000020021
chr10	94035318	94036817	chr10	94035318	94036817	Vezt	ENSMUSG00000036099
chr10	96616120	96617150	chr10	96616006	96617505	Btg1	ENSMUSG00000036478
chr10	98913830	98914905	chr10	98913406	98914905	Atp2b1	ENSMUSG00000019943
chr10	99126750	99127325	chr10	99125826	99127325	Phxr2	ENSMUSG00000055108
chr10	100486558	100487890	chr10	100486558	100488057	Cep290	ENSMUSG00000019971
chr10	100486851	100487890	chr10	100486851	100488350	Tmtc3	ENSMUSG00000036676
chr10	105840067	105841566	chr10	105840067	105841566	Ccdc59	ENSMUSG00000019897
chr10	105840881	105842020	chr10	105840881	105842380	Mettl25	ENSMUSG00000036009
chr10	108161390	108162692	chr10	108161193	108162692	Ppp1r12a	ENSMUSG00000019907
chr10	109010483	109011982	chr10	109010483	109011982	Syt1	ENSMUSG00000035864
chr10	111009641	111010670	chr10	111009641	111011140	Zdhhc17	ENSMUSG00000035798
chr10	111164190	111165251	chr10	111163752	111165251	Osbpl8	ENSMUSG00000020189
chr10	111472620	111473722	chr10	111472223	111473722	Nap1l1	ENSMUSG00000058799
chr10	117746030	117746800	chr10	117745866	117747365	Slc35e3	ENSMUSG00000060181
chr10	117792220	117793070	chr10	117792206	117793705	Nup107	ENSMUSG00000052798
chr10	118141360	118142310	chr10	118140811	118142310	Mdm1	ENSMUSG00000020212
chr10	119239556	119241055	chr10	119239556	119241055	Cand1	ENSMUSG00000020114
chr10	121364090	121365589	chr10	121364090	121365589	Gns	ENSMUSG00000034707
chr10	121625833	121627332	chr10	121625833	121627332	Xpot	ENSMUSG00000034667
chr10	122096872	122098371	chr10	122096872	122098371	Rxylt1	ENSMUSG00000034620
chr10	127062534	127064033	chr10	127062534	127064033	Cdk4	ENSMUSG00000006728
chr10	127211086	127212500	chr10	127211086	127212585	Pip4k2c	ENSMUSG00000025417
chr10	127288519	127290018	chr10	127288519	127290018	Mbd6	ENSMUSG00000025409
chr10	127289774	127291273	chr10	127289774	127291273	Ddit3	ENSMUSG00000025408
chr10	127289829	127291328	chr10	127289829	127291328	Ddit3	ENSMUSG00000116429
chr10	127513967	127515466	chr10	127513967	127515466	Ndufa4l2	ENSMUSG00000040280
chr10	128058210	128059453	chr10	128057954	128059453	Ptges3	ENSMUSG00000071072
chr10	128302370	128303834	chr10	128302335	128303834	Pan2	ENSMUSG00000005682
chr10	128337240	128338233	chr10	128336734	128338233	Cs	ENSMUSG00000005683
chr10	128410920	128412156	chr10	128410657	128412156	Rnf41	ENSMUSG00000025373
chr10	128410993	128412430	chr10	128410993	128412492	Nabp2	ENSMUSG00000025374
chr10	128493646	128495090	chr10	128493646	128495145	Myl6	ENSMUSG00000090841
chr10	128498220	128498950	chr10	128498186	128499685	Myl6b	ENSMUSG00000039824
chr10	128547275	128548400	chr10	128547275	128548774	Zc3h10	ENSMUSG00000039810
chr10	128695765	128697140	chr10	128695765	128697264	Rab5b	ENSMUSG00000000711
chr11	3192964	3194420	chr11	3192964	3194463	Sfi1	ENSMUSG00000023764
chr11	3202220	3202891	chr11	3201392	3202891	Eif4enif1	ENSMUSG00000020454
chr11	3914165	3915170	chr11	3914165	3915664	Slc35e4	ENSMUSG00000048807
chr11	4094946	4096445	chr11	4094946	4096445	Mtfp1	ENSMUSG00000004748
chr11	4256670	4258056	chr11	4256557	4258056	Lif	ENSMUSG00000034394
chr11	5097926	5099425	chr11	5097926	5099425	Rhbdd3	ENSMUSG00000034175
chr11	5098767	5100266	chr11	5098767	5100266	Ewsr1	ENSMUSG00000009079
chr11	5444630	5445510	chr11	5444348	5445847	Znrf3	ENSMUSG00000041961
chr11	5761877	5763376	chr11	5761877	5763376	Urgcp	ENSMUSG00000049680
chr11	5877830	5879290	chr11	5877793	5879292	Pold2	ENSMUSG00000020471
chr11	6291320	6292132	chr11	6290633	6292132	Ogdh	ENSMUSG00000020456
chr11	6388750	6389573	chr11	6388074	6389573	Zmiz2	ENSMUSG00000041164
chr11	6443944	6445000	chr11	6443944	6445443	H2az2	ENSMUSG00000041126
chr11	20200480	20201931	chr11	20200432	20201931	Rab1a	ENSMUSG00000020149
chr11	20332220	20333530	chr11	20332214	20333713	Slc1a4	ENSMUSG00000020142
chr11	20542253	20543752	chr11	20542253	20543752	Sertad2	ENSMUSG00000049800
chr11	20830557	20832056	chr11	20830557	20832056	Lgalsl	ENSMUSG00000042363
chr11	21090940	21091790	chr11	21090291	21091790	Peli1	ENSMUSG00000020134
chr11	23255041	23256540	chr11	23255041	23256540	Xpo1	ENSMUSG00000020290
chr11	23305895	23306690	chr11	23305895	23307394	Usp34	ENSMUSG00000056342
chr11	23665310	23666173	chr11	23664674	23666173	Pus10	ENSMUSG00000020280
chr11	23665460	23666870	chr11	23665460	23666959	Pex13	ENSMUSG00000020283
chr11	29171890	29173389	chr11	29171890	29173389	Ppp4r3b	ENSMUSG00000020463
chr11	29373300	29374157	chr11	29372658	29374157	Ccdc88a	ENSMUSG00000032740
chr11	29547400	29548449	chr11	29546950	29548449	Clhc1	ENSMUSG00000020461
chr11	29547610	29548850	chr11	29547610	29549109	Rps27a	ENSMUSG00000020460
chr11	30025800	30026270	chr11	30025534	30027033	Eml6	ENSMUSG00000044072
chr11	30649088	30649570	chr11	30649088	30650587	Acyp2	ENSMUSG00000060923
chr11	31671540	31672700	chr11	31671386	31672885	Bod1	ENSMUSG00000044502
chr11	31871211	31871450	chr11	31871211	31872710	Cpeb4	ENSMUSG00000020300
chr11	32204700	32205914	chr11	32204415	32205914	Snrnp25	ENSMUSG00000040767
chr11	32221801	32222310	chr11	32221801	32223300	Rhbdf1	ENSMUSG00000020282
chr11	32454370	32455560	chr11	32454370	32455869	Ubtd2	ENSMUSG00000044949
chr11	48816854	48817680	chr11	48816854	48818353	Trim41	ENSMUSG00000040365
chr11	49845751	49847250	chr11	49845751	49847250	Mapk9	ENSMUSG00000020366
chr11	50024790	50025770	chr11	50024346	50025845	Rnf130	ENSMUSG00000020376
chr11	50130396	50131895	chr11	50130396	50131895	Tbc1d9b	ENSMUSG00000036644
chr11	50174490	50174943	chr11	50173444	50174943	Mrnip	ENSMUSG00000020381
chr11	50209890	50211389	chr11	50209890	50211389	Mgat4b	ENSMUSG00000036620
chr11	50210328	50211560	chr11	50210328	50211827	Sqstm1	ENSMUSG00000015837
chr11	50325174	50326390	chr11	50325174	50326673	Canx	ENSMUSG00000020368
chr11	51606348	51607560	chr11	51606348	51607847	Hnrnpab	ENSMUSG00000020358
chr11	51688375	51689400	chr11	51688375	51689874	0610009B22Rik	ENSMUSG00000007777
chr11	52000263	52000960	chr11	52000263	52001762	Ube2b	ENSMUSG00000020390
chr11	52097681	52099180	chr11	52097681	52099180	Ppp2ca	ENSMUSG00000020349
chr11	52230995	52232494	chr11	52230995	52232494	Skp1a	ENSMUSG00000036309
chr11	52360220	52361359	chr11	52359860	52361359	Vdac1	ENSMUSG00000020402
chr11	53430023	53431522	chr11	53430023	53431522	Gdf9	ENSMUSG00000018238
chr11	53430332	53431831	chr11	53430332	53431831	Uqcrq	ENSMUSG00000044894
chr11	53891161	53892280	chr11	53891161	53892660	Slc22a5	ENSMUSG00000018900
chr11	54027591	54029090	chr11	54027591	54029090	Slc22a4	ENSMUSG00000020334
chr11	54068515	54070014	chr11	54068515	54070014	Pdlim4	ENSMUSG00000020388
chr11	54860417	54861490	chr11	54860417	54861916	Lyrm7	ENSMUSG00000020268
chr11	55097480	55098614	chr11	55097115	55098614	Gm2a	ENSMUSG00000000594
chr11	55468685	55470184	chr11	55468685	55470184	G3bp1	ENSMUSG00000018583
chr11	57644600	57645941	chr11	57644442	57645941	Galnt10	ENSMUSG00000020520
chr11	58103153	58104652	chr11	58103153	58104652	Cnot8	ENSMUSG00000020515
chr11	58938417	58939916	chr11	58938417	58939916	Rnf187	ENSMUSG00000020496
chr11	59138671	59138920	chr11	59138671	59140170	Obscn	ENSMUSG00000061462
chr11	59163240	59164739	chr11	59163240	59164739	Iba57	ENSMUSG00000049287
chr11	59191713	59192620	chr11	59191713	59193212	Guk1	ENSMUSG00000020444
chr11	59201660	59202985	chr11	59201486	59202985	Mrpl55	ENSMUSG00000036860
chr11	59449750	59450544	chr11	59449045	59450544	Jmjd4	ENSMUSG00000036819
chr11	59450687	59451140	chr11	59450687	59452186	Snap47	ENSMUSG00000009894
chr11	59809517	59811016	chr11	59809517	59811016	Flcn	ENSMUSG00000032633
chr11	60045990	60046690	chr11	60045990	60047489	Pemt	ENSMUSG00000000301
chr11	60222082	60223530	chr11	60222082	60223581	Srebf1	ENSMUSG00000020538
chr11	60352329	60353530	chr11	60352329	60353828	Drc3	ENSMUSG00000056598
chr11	60352406	60353530	chr11	60352406	60353905	Tom1l2	ENSMUSG00000000538
chr11	60416410	60417644	chr11	60416145	60417644	Gid4	ENSMUSG00000018415
chr11	60417958	60419160	chr11	60417958	60419457	Atpaf2	ENSMUSG00000042709
chr11	60453591	60455090	chr11	60453591	60455090	Drg2	ENSMUSG00000020537
chr11	60535381	60536880	chr11	60535381	60536880	Alkbh5	ENSMUSG00000042650
chr11	60726764	60728263	chr11	60726764	60728263	Flii	ENSMUSG00000002812
chr11	60727398	60728897	chr11	60727398	60728897	Mief2	ENSMUSG00000018599
chr11	60878773	60880272	chr11	60878773	60880272	Tmem11	ENSMUSG00000043284
chr11	60931033	60932532	chr11	60931033	60932532	Map2k3	ENSMUSG00000018932
chr11	61174556	61175670	chr11	61174556	61176055	Usp22	ENSMUSG00000042506
chr11	61493907	61494870	chr11	61493907	61495406	Mapk7	ENSMUSG00000001034
chr11	61504144	61505643	chr11	61504144	61505643	B9d1	ENSMUSG00000001039
chr11	61579188	61580100	chr11	61579188	61580687	Epn2	ENSMUSG00000001036
chr11	62550171	62551670	chr11	62550171	62551670	Ubb	ENSMUSG00000019505
chr11	62878455	62879954	chr11	62878455	62879954	Tvp23b	ENSMUSG00000014177
chr11	63921791	63923290	chr11	63921791	63923290	Hs3st3b1	ENSMUSG00000070407
chr11	68691050	68692058	chr11	68690559	68692058	Myh10	ENSMUSG00000020900
chr11	69094217	69095716	chr11	69094217	69095716	Per1	ENSMUSG00000020893
chr11	69236537	69237520	chr11	69236537	69238036	Gucy2e	ENSMUSG00000020890
chr11	69632430	69633489	chr11	69631990	69633489	Fxr2	ENSMUSG00000018765
chr11	69672090	69673330	chr11	69671924	69673423	Eif4a1	ENSMUSG00000059796
chr11	69758200	69759630	chr11	69758138	69759637	Polr2a	ENSMUSG00000005198
chr11	69900390	69901571	chr11	69900072	69901571	Neurl4	ENSMUSG00000047284
chr11	69900488	69901987	chr11	69900488	69901987	2810408A11Rik	ENSMUSG00000018570
chr11	69921459	69922660	chr11	69921459	69922958	Eif5a	ENSMUSG00000078812
chr11	70410020	70410630	chr11	70409532	70411031	Pelp1	ENSMUSG00000018921
chr11	70668917	70670416	chr11	70668917	70670416	Spag7	ENSMUSG00000018287
chr11	71018720	71020110	chr11	71018611	71020110	Mis12	ENSMUSG00000040599
chr11	71019342	71020190	chr11	71019342	71020841	Derl2	ENSMUSG00000018442
chr11	74724171	74725060	chr11	74724171	74725670	Pafah1b1	ENSMUSG00000020745
chr11	74829920	74831419	chr11	74829920	74831419	Mnt	ENSMUSG00000000282
chr11	75178336	75179550	chr11	75178336	75179835	Ovca2	ENSMUSG00000038268
chr11	75190742	75192241	chr11	75190742	75192241	Dph1	ENSMUSG00000078789
chr11	75454218	75455717	chr11	75454218	75455717	Wdr81	ENSMUSG00000045374
chr11	75460715	75462214	chr11	75460715	75462214	Tlcd2	ENSMUSG00000038217
chr11	75509094	75510593	chr11	75509094	75510593	Rilp	ENSMUSG00000038195
chr11	75630540	75631487	chr11	75629988	75631487	Inpp5k	ENSMUSG00000006127
chr11	76217050	76217890	chr11	76216608	76218107	Dbil5	ENSMUSG00000038057
chr11	76217165	76217890	chr11	76217165	76218664	Gemin4	ENSMUSG00000049396
chr11	77489179	77490530	chr11	77489179	77490678	Ankrd13b	ENSMUSG00000037907
chr11	77685510	77686560	chr11	77685155	77686654	Nufip2	ENSMUSG00000037857
chr11	77762550	77763745	chr11	77762246	77763745	Myo18a	ENSMUSG00000000631
chr11	77981754	77983253	chr11	77981754	77983253	Phf12	ENSMUSG00000037791
chr11	78031280	78032779	chr11	78031280	78032779	Dhrs13	ENSMUSG00000020834
chr11	82870711	82872140	chr11	82870711	82872210	Rffl	ENSMUSG00000020696
chr11	82890115	82890720	chr11	82890115	82891614	Rad51d	ENSMUSG00000018841
chr11	83472086	83473585	chr11	83472086	83473585	Taf15	ENSMUSG00000020680
chr11	84513150	84513910	chr11	84513023	84514522	Aatf	ENSMUSG00000018697
chr11	84870318	84871550	chr11	84870318	84871817	Ggnbp2	ENSMUSG00000020530
chr11	85139850	85141030	chr11	85139662	85141161	Usp32	ENSMUSG00000000804
chr11	86484130	86485156	chr11	86483657	86485156	Rnft1	ENSMUSG00000020521
chr11	86757066	86758565	chr11	86757066	86758565	Cltc	ENSMUSG00000047126
chr11	87108580	87109708	chr11	87108209	87109708	Prr11	ENSMUSG00000020493
chr11	87108580	87109733	chr11	87108234	87109733	Ska2	ENSMUSG00000020492
chr11	87591390	87592661	chr11	87591162	87592661	Mtmr4	ENSMUSG00000018401
chr11	90248990	90249955	chr11	90248456	90249955	Mmd	ENSMUSG00000003948
chr11	93884890	93886351	chr11	93884852	93886351	Mbtd1	ENSMUSG00000059474
chr11	93885267	93886766	chr11	93885267	93886766	Utp18	ENSMUSG00000054079
chr11	93967794	93968570	chr11	93967794	93969293	Gm20390	ENSMUSG00000091228
chr11	93968022	93968570	chr11	93968022	93969521	Nme1	ENSMUSG00000037601
chr11	94210454	94211953	chr11	94210454	94211953	Tob1	ENSMUSG00000037573
chr11	94548756	94549750	chr11	94548756	94550255	Rsad1	ENSMUSG00000039096
chr11	95040855	95042354	chr11	95040855	95042354	Pdk2	ENSMUSG00000038967
chr11	95309747	95310920	chr11	95309747	95311246	Kat7	ENSMUSG00000038909
chr11	96075171	96076670	chr11	96075171	96076670	Atp5g1	ENSMUSG00000006057
chr11	96777250	96778080	chr11	96777060	96778559	Snx11	ENSMUSG00000020876
chr11	96829469	96830950	chr11	96829469	96830968	Nfe2l1	ENSMUSG00000038615
chr11	97187382	97188881	chr11	97187382	97188881	Kpnb1	ENSMUSG00000001440
chr11	97702399	97703898	chr11	97702399	97703898	Psmb3	ENSMUSG00000069744
chr11	97987220	97987444	chr11	97985945	97987444	Plxdc1	ENSMUSG00000017417
chr11	98026270	98027209	chr11	98025710	98027209	Rpl19	ENSMUSG00000017404
chr11	98774834	98775740	chr11	98774834	98776333	Nr1d1	ENSMUSG00000020889
chr11	100319180	100320384	chr11	100318885	100320384	Eif1	ENSMUSG00000035530
chr11	100397400	100398140	chr11	100397264	100398763	Jup	ENSMUSG00000001552
chr11	100527501	100529000	chr11	100527501	100529000	Acly	ENSMUSG00000020917
chr11	100737716	100738580	chr11	100737716	100739215	Rab5c	ENSMUSG00000019173
chr11	100939041	100940390	chr11	100939041	100940540	Stat3	ENSMUSG00000004040
chr11	101082050	101083064	chr11	101081565	101083064	Coasy	ENSMUSG00000001755
chr11	101119440	101120437	chr11	101118938	101120437	Tubg1	ENSMUSG00000035198
chr11	101119440	101120880	chr11	101119394	101120893	Retreg3	ENSMUSG00000017802
chr11	101170650	101171022	chr11	101169523	101171022	Cntnap1	ENSMUSG00000017167
chr11	101170852	101172351	chr11	101170852	101172351	Plekhh3	ENSMUSG00000035172
chr11	101441740	101442797	chr11	101441298	101442797	Rpl27	ENSMUSG00000063316
chr11	101551920	101552648	chr11	101551149	101552648	Nbr1	ENSMUSG00000017119
chr11	101551920	101552955	chr11	101551456	101552955	Brca1	ENSMUSG00000017146
chr11	102284110	102285430	chr11	102283931	102285430	Tmub2	ENSMUSG00000034757
chr11	102407447	102408940	chr11	102407447	102408946	Slc25a39	ENSMUSG00000018677
chr11	102880590	102881703	chr11	102880204	102881703	Ccdc103	ENSMUSG00000020930
chr11	102880590	102881860	chr11	102880486	102881985	Eftud2	ENSMUSG00000020929
chr11	103027990	103028689	chr11	103027190	103028689	Nmt1	ENSMUSG00000020936
chr11	103027990	103029333	chr11	103027834	103029333	Dcakd	ENSMUSG00000020935
chr11	103100950	103102181	chr11	103100682	103102181	Acbd4	ENSMUSG00000056938
chr11	103101159	103102658	chr11	103101159	103102658	Plcd3	ENSMUSG00000020937
chr11	103266973	103268460	chr11	103266973	103268472	Map3k14	ENSMUSG00000020941
chr11	106083720	106085112	chr11	106083613	106085112	Map3k3	ENSMUSG00000020700
chr11	106215880	106217344	chr11	106215845	106217344	Ccdc47	ENSMUSG00000078622
chr11	106215926	106217425	chr11	106215926	106217425	Ddx42	ENSMUSG00000020705
chr11	106788252	106789751	chr11	106788252	106789751	Cep95	ENSMUSG00000018372
chr11	106788686	106789810	chr11	106788686	106790185	Ddx5	ENSMUSG00000020719
chr11	107479140	107479840	chr11	107478484	107479983	Psmd12	ENSMUSG00000020720
chr11	108342890	108343853	chr11	108342354	108343853	Apoh	ENSMUSG00000000049
chr11	108343429	108344928	chr11	108343429	108344928	Prkca	ENSMUSG00000050965
chr11	109425100	109426420	chr11	109424946	109426445	Amz2	ENSMUSG00000020610
chr11	109611468	109612610	chr11	109611468	109612967	Wipi1	ENSMUSG00000041895
chr11	113683412	113684911	chr11	113683412	113684911	D11Wsu47e	ENSMUSG00000041623
chr11	113683656	113685155	chr11	113683656	113685155	Fam104a	ENSMUSG00000041629
chr11	114668080	114669023	chr11	114667524	114669023	Rpl38	ENSMUSG00000057322
chr11	115186620	115187986	chr11	115186487	115187986	Tmem104	ENSMUSG00000045980
chr11	115187360	115188260	chr11	115187360	115188859	Nat9	ENSMUSG00000015542
chr11	115276551	115277770	chr11	115276551	115278050	Fdxr	ENSMUSG00000018861
chr11	115535777	115536760	chr11	115535777	115537276	Sumo2	ENSMUSG00000020738
chr11	115563800	115564933	chr11	115563434	115564933	Nup85	ENSMUSG00000020739
chr11	115612470	115613969	chr11	115612470	115613969	Mif4gd	ENSMUSG00000020743
chr11	115627796	115628880	chr11	115627796	115629295	Slc25a19	ENSMUSG00000020744
chr11	115765230	115765840	chr11	115764433	115765932	Tmem94	ENSMUSG00000020747
chr11	115813140	115814639	chr11	115813140	115814639	Caskin2	ENSMUSG00000034471
chr11	115813724	115815223	chr11	115813724	115815223	Tsen54	ENSMUSG00000020781
chr11	115823350	115824548	chr11	115823049	115824548	Llgl2	ENSMUSG00000020782
chr11	116029322	116030821	chr11	116029322	116030821	Unk	ENSMUSG00000020770
chr11	116138580	116139270	chr11	116138369	116139868	Mrpl38	ENSMUSG00000020775
chr11	116198440	116199354	chr11	116197855	116199354	Ten1	ENSMUSG00000020778
chr11	116198546	116199440	chr11	116198546	116200045	Acox1	ENSMUSG00000020777
chr11	116334900	116336399	chr11	116334900	116336399	Foxj1	ENSMUSG00000034227
chr11	116653620	116654033	chr11	116652534	116654033	Prcd	ENSMUSG00000075410
chr11	116653814	116655313	chr11	116653814	116655313	Cygb	ENSMUSG00000020810
chr11	116842278	116843777	chr11	116842278	116843777	Mettl23	ENSMUSG00000090266
chr11	116842950	116844449	chr11	116842950	116844449	Jmjd6	ENSMUSG00000056962
chr11	116852190	116852939	chr11	116851440	116852939	Mfsd11	ENSMUSG00000020818
chr11	116852595	116854094	chr11	116852595	116854094	Srsf2	ENSMUSG00000034120
chr11	117114168	117115460	chr11	117114168	117115667	Sec14l1	ENSMUSG00000020823
chr11	117653289	117654788	chr11	117653289	117654788	Tnrc6c	ENSMUSG00000025571
chr11	117985470	117986791	chr11	117985292	117986791	Pgs1	ENSMUSG00000017715
chr11	118248093	118249520	chr11	118248093	118249592	Cyth1	ENSMUSG00000017132
chr11	118289745	118291244	chr11	118289745	118291244	Usp36	ENSMUSG00000033909
chr11	118418587	118420086	chr11	118418587	118420086	Cant1	ENSMUSG00000025575
chr11	118475829	118477328	chr11	118475829	118477328	Engase	ENSMUSG00000033857
chr11	119040470	119041969	chr11	119040470	119041969	Cbx8	ENSMUSG00000025578
chr11	119354557	119356056	chr11	119354557	119356056	Slc26a11	ENSMUSG00000039908
chr11	119355037	119356536	chr11	119355037	119356536	Sgsh	ENSMUSG00000005043
chr11	119490347	119491846	chr11	119490347	119491846	Endov	ENSMUSG00000039850
chr11	119912441	119913940	chr11	119912441	119913940	Chmp6	ENSMUSG00000025371
chr11	119941763	119943262	chr11	119941763	119943262	Baiap2	ENSMUSG00000025372
chr11	120086328	120087710	chr11	120086328	120087827	Cep131	ENSMUSG00000039781
chr11	120097928	120099427	chr11	120097928	120099427	Ndufaf8	ENSMUSG00000078572
chr11	120098232	120099731	chr11	120098232	120099731	Tepsin	ENSMUSG00000025377
chr11	120378265	120379200	chr11	120378265	120379764	Faap100	ENSMUSG00000025384
chr11	120453001	120453970	chr11	120453001	120454500	Pde6g	ENSMUSG00000025386
chr11	120572754	120573710	chr11	120572754	120574253	P4hb	ENSMUSG00000025130
chr11	120633101	120634310	chr11	120633101	120634600	Mafg	ENSMUSG00000051510
chr11	120795904	120797403	chr11	120795904	120797403	Dus1l	ENSMUSG00000025155
chr11	120824048	120825547	chr11	120824048	120825547	Fasn	ENSMUSG00000025153
chr11	121203460	121204932	chr11	121203433	121204932	Hexdc	ENSMUSG00000039307
chr11	121204212	121205500	chr11	121204212	121205711	Ogfod3	ENSMUSG00000025169
chr11	121236360	121237752	chr11	121236253	121237752	Narf	ENSMUSG00000000056
chr11	121354180	121355050	chr11	121353946	121355445	Wdr45b	ENSMUSG00000025173
chr12	3309470	3310969	chr12	3309470	3310969	Rab10	ENSMUSG00000020671
chr12	4233520	4234526	chr12	4233027	4234526	Ptrhd1	ENSMUSG00000096199
chr12	4233795	4234730	chr12	4233795	4235294	Cenpo	ENSMUSG00000020652
chr12	4916880	4917852	chr12	4916353	4917852	Atad2b	ENSMUSG00000052812
chr12	5375183	5376682	chr12	5375183	5376682	Klhl29	ENSMUSG00000020627
chr12	8207900	8208606	chr12	8207107	8208606	Ldah	ENSMUSG00000037669
chr12	8312432	8313931	chr12	8312432	8313931	Hs1bp3	ENSMUSG00000020605
chr12	8499510	8500670	chr12	8499510	8501009	Rhob	ENSMUSG00000054364
chr12	15816423	15817922	chr12	15816423	15817922	Trib2	ENSMUSG00000020601
chr12	16810530	16811462	chr12	16809963	16811462	E2f6	ENSMUSG00000057469
chr12	17690400	17691355	chr12	17689856	17691355	Hpcal1	ENSMUSG00000071379
chr12	24571283	24572670	chr12	24571283	24572782	Grhl1	ENSMUSG00000020656
chr12	24650274	24651773	chr12	24650274	24651773	Klf11	ENSMUSG00000020653
chr12	28635454	28636630	chr12	28635454	28636953	Rps7	ENSMUSG00000061477
chr12	28751020	28751472	chr12	28749973	28751472	Trappc12	ENSMUSG00000020628
chr12	28751020	28752190	chr12	28750803	28752302	Eipr1	ENSMUSG00000036613
chr12	30372930	30373800	chr12	30372876	30374375	Sntg2	ENSMUSG00000020672
chr12	30910970	30912167	chr12	30910668	30912167	Sh3yl1	ENSMUSG00000020669
chr12	30911090	30912360	chr12	30911090	30912589	Acp1	ENSMUSG00000044573
chr12	31950036	31951170	chr12	31950036	31951535	Hbp1	ENSMUSG00000002996
chr12	32819260	32820044	chr12	32818545	32820044	Nampt	ENSMUSG00000020572
chr12	32953460	32954390	chr12	32952891	32954390	Sypl	ENSMUSG00000020570
chr12	33146720	33148180	chr12	33146693	33148192	Atxn7l1	ENSMUSG00000020564
chr12	35046420	35047685	chr12	35046186	35047685	Snx13	ENSMUSG00000020590
chr12	35534539	35535120	chr12	35534539	35536038	Ahr	ENSMUSG00000019256
chr12	40037526	40038640	chr12	40037526	40039025	Arl4a	ENSMUSG00000047446
chr12	40445110	40446451	chr12	40444952	40446451	Dock4	ENSMUSG00000035954
chr12	40445403	40446902	chr12	40445403	40446902	Zfp277	ENSMUSG00000055917
chr12	41023840	41024589	chr12	41023090	41024589	Immp2l	ENSMUSG00000056899
[truncated: 832 more rows]

## Sheet: Nrl
Peak_chr	Peak_start	Peak_end	Gene_chr	Gene_start	Gene_end	Gene_name	Gene_id
chr1	5070055	5070547	chr1	5069786	5071285	Rgs20	ENSMUSG00000002459
chr1	5070055	5070517	chr1	5069018	5070517	Atp6v1h	ENSMUSG00000033793
chr1	9545175	9545784	chr1	9544408	9545907	Rrs1	ENSMUSG00000061024
chr1	9748230	9748821	chr1	9747883	9749382	Vcpip1	ENSMUSG00000045210
chr1	13589950	13590141	chr1	13589411	13590910	Tram1	ENSMUSG00000025935
chr1	13660463	13660709	chr1	13660047	13661546	Lactb2	ENSMUSG00000025937
chr1	15805503	15805903	chr1	15804646	15806145	Terf1	ENSMUSG00000025925
chr1	16656838	16657270	chr1	16656543	16658042	Eloc	ENSMUSG00000079658
chr1	21218530	21218903	chr1	21217575	21219074	Tmem14a	ENSMUSG00000025933
chr1	24100006	24100670	chr1	24099842	24101341	Fam135a	ENSMUSG00000026153
chr1	24678509	24679063	chr1	24677630	24679129	Lmbrd1	ENSMUSG00000073725
chr1	30949722	30950225	chr1	30948810	30950309	Ptp4a1	ENSMUSG00000026064
chr1	30949722	30950225	chr1	30949271	30950770	Ptp4a1	ENSMUSG00000117310
chr1	33719682	33720172	chr1	33718887	33720386	Rab23	ENSMUSG00000004768
chr1	34439302	34439778	chr1	34439173	34440672	Ccdc115	ENSMUSG00000042111
chr1	34439302	34439778	chr1	34438851	34440350	Imp4	ENSMUSG00000026127
chr1	36244221	36244477	chr1	36244221	36245720	Uggt1	ENSMUSG00000037470
chr1	37299606	37300364	chr1	37298865	37300364	Inpp4a	ENSMUSG00000026113
chr1	37429794	37430358	chr1	37429604	37431103	Coa5	ENSMUSG00000026112
chr1	37429794	37430358	chr1	37429139	37430638	Unc50	ENSMUSG00000026111
chr1	37997394	37997396	chr1	37997394	37998893	Txndc9	ENSMUSG00000058407
chr1	37997142	37997396	chr1	37997010	37998509	Eif5b	ENSMUSG00000026083
chr1	39367645	39367909	chr1	39366842	39368341	Rpl31	ENSMUSG00000073702
chr1	42851010	42851476	chr1	42850233	42851732	Mrps9	ENSMUSG00000060679
chr1	43933609	43934146	chr1	43932647	43934146	Tpp2	ENSMUSG00000041763
chr1	44102388	44102777	chr1	44101942	44103441	Tex30	ENSMUSG00000026049
chr1	44118809	44119021	chr1	44118309	44119808	Poglut2	ENSMUSG00000026047
chr1	44118809	44119021	chr1	44117957	44119456	Bivm	ENSMUSG00000041684
chr1	51478261	51478752	chr1	51477926	51479425	Nabp1	ENSMUSG00000026107
chr1	52233028	52233804	chr1	52232733	52234232	Gls	ENSMUSG00000026103
chr1	53352620	53352816	chr1	53352168	53353667	Gm28551	ENSMUSG00000099913
chr1	53352620	53352816	chr1	53352253	53353752	Asnsd1	ENSMUSG00000026095
chr1	53352620	53352816	chr1	53352120	53353619	Gm50478	ENSMUSG00000117809
chr1	54250531	54250986	chr1	54249683	54251182	Ccdc150	ENSMUSG00000025983
chr1	55027383	55027617	chr1	55026982	55028481	Sf3b1	ENSMUSG00000025982
chr1	55052550	55052824	chr1	55051770	55053269	Coq10b	ENSMUSG00000025981
chr1	55088334	55088646	chr1	55087744	55089243	Hspd1	ENSMUSG00000025980
chr1	55088334	55088631	chr1	55087132	55088631	Hspe1	ENSMUSG00000073676
chr1	60098146	60098423	chr1	60098146	60099645	Wdr12	ENSMUSG00000026019
chr1	60098031	60098423	chr1	60097247	60098746	Carf	ENSMUSG00000026017
chr1	60180236	60180624	chr1	60179599	60181098	Nbeal1	ENSMUSG00000073664
chr1	60409307	60409703	chr1	60408619	60410118	Abi2	ENSMUSG00000026782
chr1	63176594	63176852	chr1	63176334	63177833	Ndufs1	ENSMUSG00000025968
chr1	63176594	63176852	chr1	63175825	63177324	Eef1b2	ENSMUSG00000025967
chr1	64532575	64533144	chr1	64531645	64533144	Creb1	ENSMUSG00000025958
chr1	64616997	64617582	chr1	64616743	64618242	Mettl21a	ENSMUSG00000025956
chr1	64690574	64690879	chr1	64689455	64690954	Ccnyl1	ENSMUSG00000070871
chr1	65186362	65186761	chr1	65186001	65187500	Idh1	ENSMUSG00000025950
chr1	65186362	65186761	chr1	65185683	65187182	Pikfyve	ENSMUSG00000025949
chr1	72583026	72583601	chr1	72582251	72583750	Smarcal1	ENSMUSG00000039354
chr1	72711095	72711500	chr1	72710290	72711789	Rpl37a	ENSMUSG00000046330
chr1	74284590	74285090	chr1	74284239	74285738	Aamp	ENSMUSG00000006299
chr1	74284590	74285090	chr1	74283930	74285429	Pnkd	ENSMUSG00000026179
chr1	74505679	74506124	chr1	74505058	74506557	Cnot9	ENSMUSG00000026174
chr1	74587979	74588573	chr1	74587747	74589246	Zfp142	ENSMUSG00000026135
chr1	74587979	74588573	chr1	74587289	74588788	Bcs1l	ENSMUSG00000026172
chr1	75210700	75211010	chr1	75210314	75211813	Glb1l	ENSMUSG00000026200
chr1	75210700	75211010	chr1	75209838	75211337	Stk16	ENSMUSG00000026201
chr1	75317491	75318059	chr1	75317491	75318990	Dnpep	ENSMUSG00000026209
chr1	75521350	75521559	chr1	75520529	75522028	Stk11ip	ENSMUSG00000026213
chr1	78657653	78657917	chr1	78656825	78658324	Acsl3	ENSMUSG00000032883
chr1	78657653	78657917	chr1	78657038	78658537	Utp14b	ENSMUSG00000079470
chr1	79775925	79776168	chr1	79775644	79777143	Wdfy1	ENSMUSG00000073643
chr1	79775925	79776168	chr1	79775018	79776517	Mrpl44	ENSMUSG00000026248
chr1	82316409	82316726	chr1	82315452	82316951	Rhbdd1	ENSMUSG00000026142
chr1	82724724	82724958	chr1	82723890	82725389	Mff	ENSMUSG00000026150
chr1	86064301	86064883	chr1	86063387	86064886	Psmd1	ENSMUSG00000026229
chr1	86154561	86154809	chr1	86153780	86155279	Armc9	ENSMUSG00000062590
chr1	86359267	86359620	chr1	86358901	86360400	Ncl	ENSMUSG00000026234
chr1	86526451	86526732	chr1	86525726	86527225	Ptma	ENSMUSG00000026238
chr1	87326812	87327083	chr1	87325998	87327497	Gigyf2	ENSMUSG00000048000
chr1	87755816	87756140	chr1	87754870	87756369	Atg16l1	ENSMUSG00000026289
chr1	87803416	87804019	chr1	87802680	87804179	Sag	ENSMUSG00000056055
chr1	89070062	89070307	chr1	89069415	89070914	Sh3bp4	ENSMUSG00000036206
chr1	91250032	91250263	chr1	91249304	91250803	Ube2f	ENSMUSG00000034343
chr1	91459469	91459788	chr1	91458825	91460324	Per2	ENSMUSG00000055866
chr1	92641816	92642133	chr1	92641486	92642985	Cops9	ENSMUSG00000073616
chr1	92934232	92934804	chr1	92933376	92934875	Capn10	ENSMUSG00000026270
chr1	93478316	93479121	chr1	93478316	93479815	Hdlbp	ENSMUSG00000034088
chr1	93478237	93479121	chr1	93477964	93479463	Septin2	ENSMUSG00000026276
chr1	93478237	93479121	chr1	93477993	93479492	Septin2	ENSMUSG00000116048
chr1	97769979	97770229	chr1	97769912	97771411	Ppip5k2	ENSMUSG00000040648
chr1	97769979	97770229	chr1	97769172	97770671	Gin1	ENSMUSG00000026333
chr1	105663721	105664046	chr1	105663178	105664677	Pign	ENSMUSG00000056536
chr1	105663721	105664046	chr1	105662861	105664360	Relch	ENSMUSG00000026319
chr1	105990126	105990534	chr1	105989406	105990905	Zcchc2	ENSMUSG00000038866
chr1	106171301	106171849	chr1	106170752	106172251	Phlpp1	ENSMUSG00000044340
chr1	106796653	106796823	chr1	106796229	106797728	Vps4b	ENSMUSG00000009907
chr1	119837387	119837943	chr1	119837114	119838613	Ptpn4	ENSMUSG00000026384
chr1	121567645	121568212	chr1	121567490	121568989	Ddx18	ENSMUSG00000001674
chr1	125435401	125436005	chr1	125435228	125436727	Actr3	ENSMUSG00000026341
chr1	125560232	125560676	chr1	125559595	125561094	Slc35f5	ENSMUSG00000026342
chr1	127773847	127774355	chr1	127773164	127774663	Ccnt2	ENSMUSG00000026349
chr1	128102898	128103499	chr1	128102548	128104047	Zranb3	ENSMUSG00000036086
chr1	128102898	128103499	chr1	128102301	128103800	R3hdm1	ENSMUSG00000056211
chr1	131097809	131098068	chr1	131097327	131098826	Mapkapk2	ENSMUSG00000016528
chr1	131527357	131527882	chr1	131526853	131528352	Srgap2	ENSMUSG00000026425
chr1	131527357	131527882	chr1	131526903	131528402	Fam72a	ENSMUSG00000055184
chr1	133130917	133131303	chr1	133130143	133131642	Ppp1r15b	ENSMUSG00000046062
chr1	133661194	133661566	chr1	133660881	133662380	Zc3h11a	ENSMUSG00000102976
chr1	133661194	133661566	chr1	133660881	133662380	Zc3h11a	ENSMUSG00000116275
chr1	133661194	133661566	chr1	133660819	133662318	Gm38394	ENSMUSG00000094410
chr1	134415239	134415404	chr1	134414378	134415877	Adipor1	ENSMUSG00000026457
chr1	134955721	134956138	chr1	134955443	134956942	Ppp1r12b	ENSMUSG00000073557
chr1	135313537	135313927	chr1	135313279	135314778	Timm17a	ENSMUSG00000062580
chr1	139421552	139422211	chr1	139421288	139422787	Zbtb41	ENSMUSG00000033964
chr1	143777018	143777419	chr1	143776569	143778068	Ro60	ENSMUSG00000018199
chr1	143777018	143777419	chr1	143776272	143777771	Uchl5	ENSMUSG00000018189
chr1	144004074	144004607	chr1	144003662	144005161	Rgs2	ENSMUSG00000026360
chr1	150319298	150319503	chr1	150318417	150319916	Pdc	ENSMUSG00000006007
chr1	150392592	150393306	chr1	150392581	150394080	Odr4	ENSMUSG00000006010
chr1	150392592	150393306	chr1	150391838	150393337	Tpr	ENSMUSG00000006005
chr1	151344121	151344625	chr1	151343477	151344976	Ivns1abp	ENSMUSG00000023150
chr1	151428266	151428597	chr1	151427956	151429455	Swt1	ENSMUSG00000052748
chr1	151428266	151428597	chr1	151427542	151429041	Trmt1l	ENSMUSG00000053286
chr1	151755047	151755349	chr1	151754371	151755870	Edem3	ENSMUSG00000043019
chr1	152765993	152766761	chr1	152765852	152767351	Rgl1	ENSMUSG00000026482
chr1	152765993	152766761	chr1	152765542	152767041	Arpc5	ENSMUSG00000008475
chr1	155973183	155973695	chr1	155972756	155974255	Cep350	ENSMUSG00000033671
chr1	156719093	156719249	chr1	156718587	156720086	Fam20b	ENSMUSG00000033557
chr1	157412573	157413012	chr1	157412096	157413595	Rasal2	ENSMUSG00000070565
chr1	158356134	158356476	chr1	158355827	158357326	Brinp2	ENSMUSG00000004031
chr1	160194929	160195297	chr1	160194215	160195714	Mrps14	ENSMUSG00000058267
chr1	160212773	160213242	chr1	160212376	160213875	Cacybp	ENSMUSG00000014226
chr1	161070462	161071059	chr1	161070159	161071658	Dars2	ENSMUSG00000026709
chr1	161070462	161071059	chr1	161069713	161071212	Cenpl	ENSMUSG00000026708
chr1	161876685	161877046	chr1	161876183	161877682	Suco	ENSMUSG00000040297
chr1	162548278	162548806	chr1	162548052	162549551	Eef1aknmt	ENSMUSG00000026694
chr1	162740193	162740695	chr1	162740057	162741556	Prrc2c	ENSMUSG00000040225
chr1	163403634	163403960	chr1	163403170	163404669	Gorab	ENSMUSG00000040124
chr1	163779397	163779875	chr1	163778583	163780082	Kifap3	ENSMUSG00000026585
chr1	164248611	164249123	chr1	164248046	164249545	Slc19a2	ENSMUSG00000040918
chr1	164307349	164307790	chr1	164306990	164308489	Blzf1	ENSMUSG00000026577
chr1	165460954	165461475	chr1	165459976	165461475	Dcaf6	ENSMUSG00000026571
chr1	165460954	165461136	chr1	165459637	165461136	Mpc2	ENSMUSG00000026568
chr1	165634387	165634812	chr1	165634039	165635538	Mpzl1	ENSMUSG00000026566
chr1	165763600	165764002	chr1	165762746	165764245	Creg1	ENSMUSG00000040713
chr1	166409788	166410098	chr1	166409364	166410863	Pogk	ENSMUSG00000040596
chr1	167308577	167308877	chr1	167307378	167308877	Tmco1	ENSMUSG00000052428
chr1	167349816	167350298	chr1	167348991	167350490	Aldh9a1	ENSMUSG00000026687
chr1	168432149	168432636	chr1	168431771	168433270	Pbx1	ENSMUSG00000052534
chr1	169531252	169531758	chr1	169530965	169532464	Nuf2	ENSMUSG00000026683
chr1	169969048	169969423	chr1	169968742	169970241	Hsd17b7	ENSMUSG00000026675
chr1	170867643	170867933	chr1	170867272	170868771	Atf6	ENSMUSG00000026663
chr1	170885041	170885631	chr1	170885041	170886540	Dusp12	ENSMUSG00000026659
chr1	170884957	170885564	chr1	170884065	170885564	Gm26620	ENSMUSG00000096968
chr1	171222348	171222753	chr1	171222015	171223514	Tomm40l	ENSMUSG00000005674
chr1	171287553	171288215	chr1	171287492	171288991	Usp21	ENSMUSG00000053483
chr1	171328928	171329359	chr1	171328145	171329644	Dedd	ENSMUSG00000013973
chr1	171410932	171411477	chr1	171410313	171411812	Usf1	ENSMUSG00000026641
chr1	172376150	172376807	chr1	172375546	172377045	Pigm	ENSMUSG00000050229
chr1	177983067	177983432	chr1	177982423	177983922	Catspere2	ENSMUSG00000091476
chr1	178187319	178187916	chr1	178186417	178187916	Desi2	ENSMUSG00000026502
chr1	178318518	178319129	chr1	178318130	178319629	Cox20	ENSMUSG00000026500
chr1	178406428	178406584	chr1	178405085	178406584	Efcab2	ENSMUSG00000026495
chr1	179546191	179546559	chr1	179545768	179547267	Tfb2m	ENSMUSG00000026492
chr1	179546191	179546559	chr1	179545370	179546869	Cnst	ENSMUSG00000038949
chr1	180850610	180851400	chr1	180850127	180851626	Sde2	ENSMUSG00000038806
chr1	181144098	181144406	chr1	181143705	181145204	Nvl	ENSMUSG00000026516
chr1	181144098	181144406	chr1	181143693	181145192	Cnih4	ENSMUSG00000062169
chr1	181842547	181842696	chr1	181842547	181844046	Lbr	ENSMUSG00000004880
chr1	182124613	182125236	chr1	182123737	182125236	Srp9	ENSMUSG00000026511
chr1	182341544	182341727	chr1	182341130	182342629	Fbxo28	ENSMUSG00000047539
chr1	183369566	183369806	chr1	183369054	183370553	Mia3	ENSMUSG00000056050
chr1	185203821	185204158	chr1	185203117	185204616	Rab3gap2	ENSMUSG00000039318
chr1	185362768	185363162	chr1	185362044	185363543	Eprs	ENSMUSG00000026615
chr1	186116848	186117446	chr1	186116811	186118310	Lyplal1	ENSMUSG00000039246
chr1	189688042	189688387	chr1	189687587	189689086	Cenpf	ENSMUSG00000026605
chr1	191026123	191026601	chr1	191025659	191027158	Flvcr1	ENSMUSG00000066595
chr1	191821170	191821546	chr1	191820444	191821943	Nek2	ENSMUSG00000026622
chr1	193035530	193036010	chr1	193035276	193036775	Syt14	ENSMUSG00000016200
chr2	3283847	3284205	chr2	3283212	3284711	Nmt2	ENSMUSG00000026643
chr2	3512728	3513355	chr2	3512315	3513814	Hspa14	ENSMUSG00000109865
chr2	3512728	3513355	chr2	3512291	3513790	Gm45902	ENSMUSG00000051396
chr2	3512728	3513355	chr2	3512030	3513529	Cdnf	ENSMUSG00000039496
chr2	4651659	4652020	chr2	4651614	4653113	Prpf18	ENSMUSG00000039449
chr2	5063929	5064186	chr2	5063552	5065051	Optn	ENSMUSG00000026672
chr2	5844809	5845300	chr2	5844665	5846164	Cdc123	ENSMUSG00000039128
chr2	5844809	5845300	chr2	5844019	5845518	Nudt5	ENSMUSG00000025817
chr2	5895231	5895685	chr2	5894933	5896432	Sec61a2	ENSMUSG00000025816
chr2	5950911	5951155	chr2	5950469	5951968	Upf2	ENSMUSG00000043241
chr2	11777343	11777719	chr2	11777083	11778582	Fbh1	ENSMUSG00000058594
chr2	11777343	11777719	chr2	11776876	11778375	Ankrd16	ENSMUSG00000047909
chr2	15054962	15055421	chr2	15054570	15056069	Nsun6	ENSMUSG00000026707
chr2	19657931	19658035	chr2	19656752	19658251	Otud1	ENSMUSG00000043415
chr2	20969550	20969881	chr2	20968382	20969881	Arhgap21	ENSMUSG00000036591
chr2	23068065	23068235	chr2	23067167	23068666	Acbd5	ENSMUSG00000026781
chr2	25224498	25225069	chr2	25224203	25225702	Tubb4b	ENSMUSG00000036752
chr2	25255523	25255632	chr2	25255523	25257022	Ndor1	ENSMUSG00000006471
chr2	25255362	25255632	chr2	25254887	25256386	Ndor1	ENSMUSG00000115074
chr2	25255362	25255632	chr2	25254439	25255938	Tmem203	ENSMUSG00000078201
chr2	25272006	25272515	chr2	25271939	25273438	Ssna1	ENSMUSG00000026966
chr2	25272006	25272515	chr2	25271478	25272977	Anapc2	ENSMUSG00000026965
chr2	25332340	25332784	chr2	25331338	25332837	Man1b1	ENSMUSG00000036646
chr2	25356171	25356453	chr2	25355860	25357359	Dpp7	ENSMUSG00000026958
chr2	25461039	25461184	chr2	25460595	25462094	Paxx	ENSMUSG00000047617
chr2	25983251	25983646	chr2	25982783	25984282	Camsap1	ENSMUSG00000026933
chr2	26409208	26409387	chr2	26408704	26410203	Inpp5e	ENSMUSG00000026925
chr2	26445182	26445614	chr2	26444717	26446216	Sec16a	ENSMUSG00000026924
chr2	26902744	26903082	chr2	26902380	26903879	Surf6	ENSMUSG00000036160
chr2	27442318	27442711	chr2	27441324	27442823	Brd3os	ENSMUSG00000109946
chr2	27514949	27515196	chr2	27514157	27515656	Wdr5	ENSMUSG00000026917
chr2	28640875	28641380	chr2	28640228	28641727	Tsc1	ENSMUSG00000026812
chr2	28840263	28840547	chr2	28839861	28841360	Gtf3c4	ENSMUSG00000035666
chr2	28840263	28840547	chr2	28839406	28840905	Ddx31	ENSMUSG00000026806
chr2	29346678	29347005	chr2	29345819	29347318	Med27	ENSMUSG00000026799
chr2	30363879	30364254	chr2	30363233	30364732	Miga2	ENSMUSG00000026858
chr2	30807575	30808146	chr2	30806826	30808325	Ntmt1	ENSMUSG00000026857
chr2	30967746	30968109	chr2	30967434	30968933	Tor1a	ENSMUSG00000026849
chr2	30981899	30982334	chr2	30981702	30983201	BC005624	ENSMUSG00000026851
chr2	30981899	30982334	chr2	30981279	30982778	Usp20	ENSMUSG00000026854
chr2	31670538	31670941	chr2	31669715	31671214	Exosc2	ENSMUSG00000039356
chr2	31688088	31688297	chr2	31687376	31688875	Abl1	ENSMUSG00000026842
chr2	31688118	31688297	chr2	31688118	31689617	AL929275.1	ENSMUSG00000118600
chr2	32288005	32288360	chr2	32287576	32289075	Swi5	ENSMUSG00000044627
chr2	32352238	32352498	chr2	32351327	32352826	Ciz1	ENSMUSG00000039205
chr2	32535082	32535389	chr2	32534332	32535831	Fam102a	ENSMUSG00000039157
chr2	34771574	34772165	chr2	34770970	34772469	Hspa5	ENSMUSG00000026864
chr2	35200713	35201270	chr2	35200621	35202120	Rab14	ENSMUSG00000026878
chr2	35336780	35337452	chr2	35336477	35337976	Stom	ENSMUSG00000026880
chr2	35979765	35980010	chr2	35979414	35980913	Ttll11	ENSMUSG00000026885
chr2	39190479	39191082	chr2	39190235	39191734	Scai	ENSMUSG00000035236
chr2	48949778	48949906	chr2	48949778	48951277	Orc4	ENSMUSG00000026761
chr2	48949034	48949906	chr2	48948508	48950007	Mbd5	ENSMUSG00000036792
chr2	50296425	50296863	chr2	50296302	50297801	Mmadhc	ENSMUSG00000026766
chr2	53191203	53191418	chr2	53191203	53192702	Prpf40a	ENSMUSG00000061136
chr2	53190889	53191418	chr2	53190726	53192225	Arl6ip6	ENSMUSG00000026960
chr2	62663985	62664690	chr2	62663285	62664784	Gca	ENSMUSG00000026893
chr2	66256639	66257123	chr2	66256118	66257617	Ttc21b	ENSMUSG00000034848
chr2	69206042	69206338	chr2	69205695	69207194	Spc25	ENSMUSG00000005233
chr2	69722557	69722932	chr2	69721545	69723044	Ppig	ENSMUSG00000042133
chr2	69789398	69789852	chr2	69789076	69790575	Ccdc173	ENSMUSG00000070883
chr2	69789398	69789852	chr2	69788623	69790122	Phospho2	ENSMUSG00000027088
chr2	73386364	73386982	chr2	73386073	73387572	Gpr155	ENSMUSG00000041762
chr2	73892569	73893041	chr2	73892140	73893639	Atf2	ENSMUSG00000027104
chr2	75659695	75659760	chr2	75658261	75659760	Hnrnpa3	ENSMUSG00000059005
chr2	79456572	79456949	chr2	79456286	79457785	Cerkl	ENSMUSG00000075256
chr2	79456572	79456949	chr2	79456252	79457751	Neurod1	ENSMUSG00000034701
chr2	84678054	84678485	chr2	84677542	84679041	Gm28635	ENSMUSG00000101645
chr2	84678054	84678485	chr2	84677402	84678901	Med19	ENSMUSG00000027080
chr2	84727114	84727382	chr2	84726851	84728350	Clp1	ENSMUSG00000027079
chr2	84826819	84827139	chr2	84825997	84827496	Timm10	ENSMUSG00000027076
chr2	84886262	84886531	chr2	84886211	84887710	Rtn4rl2	ENSMUSG00000050896
chr2	90745193	90745578	chr2	90744370	90745869	Fnbp4	ENSMUSG00000008200
chr2	90846922	90847342	chr2	90846155	90847654	Mtch2	ENSMUSG00000027282
chr2	91526526	91526906	chr2	91525762	91527261	Ckap5	ENSMUSG00000040549
chr2	91729983	91730362	chr2	91729134	91730633	Ambra1	ENSMUSG00000040506
chr2	92375215	92375488	chr2	92374370	92375869	Large2	ENSMUSG00000040434
chr2	92433919	92434261	chr2	92433544	92435043	Cry2	ENSMUSG00000068742
chr2	94010683	94011075	chr2	94010308	94011807	Alkbh3	ENSMUSG00000040174
chr2	94157896	94158466	chr2	94157465	94158964	Hsd17b12	ENSMUSG00000027195
chr2	94437936	94438331	chr2	94437637	94439136	Api5	ENSMUSG00000027193
chr2	103073308	103073719	chr2	103073014	103074513	Pdhx	ENSMUSG00000010914
chr2	103073308	103073719	chr2	103072675	103074174	Apip	ENSMUSG00000010911
chr2	103485049	103485271	chr2	103484661	103486160	Cat	ENSMUSG00000027187
chr2	103566133	103566396	chr2	103565310	103566809	Abtb2	ENSMUSG00000032724
chr2	103761028	103761414	chr2	103760771	103762270	Nat10	ENSMUSG00000027185
chr2	103797262	103797919	chr2	103797150	103798649	Caprin1	ENSMUSG00000027184
chr2	104590241	104590463	chr2	104589523	104591022	Cstf3	ENSMUSG00000027176
chr2	105904335	105904713	chr2	105904065	105905564	Elp4	ENSMUSG00000027167
chr2	105904335	105904713	chr2	105903638	105905137	Immp1l	ENSMUSG00000042670
chr2	109280642	109280970	chr2	109279738	109281237	Kif18a	ENSMUSG00000027115
chr2	109280642	109280970	chr2	109280249	109281748	Mettl15	ENSMUSG00000057234
chr2	109890639	109890905	chr2	109889853	109891352	Lin7c	ENSMUSG00000027162
chr2	109917302	109917829	chr2	109916647	109918146	Lgr4	ENSMUSG00000050199
chr2	112379083	112379416	chr2	112378211	112379710	Katnbl1	ENSMUSG00000027132
chr2	112454836	112455344	chr2	112453997	112455496	Emc7	ENSMUSG00000055943
chr2	114201101	114201541	chr2	114200970	114202469	Zfp770	ENSMUSG00000040321
chr2	115581343	115581783	chr2	115580716	115582215	BC052040	ENSMUSG00000040282
chr2	118479600	118479830	chr2	118479212	118480711	Srp14	ENSMUSG00000009549
chr2	118861815	118862231	chr2	118860954	118862453	Ivd	ENSMUSG00000027332
chr2	119034750	119034966	chr2	119033790	119035289	Rpusd2	ENSMUSG00000027324
chr2	119046743	119046927	chr2	119046119	119047618	Knl1	ENSMUSG00000027326
chr2	119112454	119112903	chr2	119111793	119113292	Rad51	ENSMUSG00000027323
chr2	119288417	119288875	chr2	119287740	119289239	Vps18	ENSMUSG00000034216
chr2	119477618	119478082	chr2	119477188	119478687	Ino80	ENSMUSG00000034154
chr2	119547447	119547762	chr2	119547128	119548627	Exd1	ENSMUSG00000048647
chr2	119547447	119547762	chr2	119546697	119548196	Chp1	ENSMUSG00000014077
chr2	119787289	119787605	chr2	119787038	119788537	Rpap1	ENSMUSG00000034032
chr2	119897048	119897417	chr2	119896228	119897727	Mga	ENSMUSG00000033943
chr2	119972148	119972616	chr2	119971699	119973198	Mapkbp1	ENSMUSG00000033902
chr2	120154452	120154903	chr2	120154107	120155606	Ehd4	ENSMUSG00000027293
chr2	120403961	120404193	chr2	120403614	120405113	Tmem87a	ENSMUSG00000033808
chr2	120403961	120404193	chr2	120402896	120404395	Ganc	ENSMUSG00000062646
chr2	120850377	120850937	chr2	120849629	120851128	Cdan1	ENSMUSG00000027284
chr2	120850377	120850937	chr2	120850105	120851604	Ttbk2	ENSMUSG00000090100
chr2	121008193	121008556	chr2	121007403	121008902	Ccndbp1	ENSMUSG00000023572
chr2	121140154	121140631	chr2	121140154	121141653	Lcmt2	ENSMUSG00000074890
chr2	121139781	121140631	chr2	121139428	121140927	Adal	ENSMUSG00000027259
chr2	121806978	121807411	chr2	121806588	121808087	Frmd5	ENSMUSG00000027238
chr2	122028206	122028835	chr2	122027546	122029045	Eif3j1	ENSMUSG00000027236
chr2	122118020	122118529	chr2	122117887	122119386	Spg11	ENSMUSG00000033396
chr2	122738283	122738864	chr2	122737503	122739002	Bloc1s6	ENSMUSG00000005804
chr2	125247363	125247689	chr2	125246190	125247689	Dut	ENSMUSG00000027203
chr2	126707009	126707396	chr2	126706328	126707827	Usp8	ENSMUSG00000027363
chr2	126932736	126933177	chr2	126932736	126934235	Sppl2a	ENSMUSG00000027366
chr2	127208178	127208620	chr2	127207781	127209280	1810024B03Rik	ENSMUSG00000044145
chr2	127208178	127208620	chr2	127207386	127208885	Snrnp200	ENSMUSG00000003660
chr2	127792204	127792569	chr2	127791989	127793488	Mtln	ENSMUSG00000051319
chr2	128817865	128818021	chr2	128817118	128818617	Tmem87b	ENSMUSG00000014353
chr2	128967116	128967444	chr2	128966402	128967901	Zc3h6	ENSMUSG00000042851
chr2	129129594	129129854	chr2	129128700	129130199	Chchd5	ENSMUSG00000037938
chr2	129297193	129297474	chr2	129296713	129298212	Ckap2l	ENSMUSG00000048327
chr2	130563587	130563843	chr2	130562742	130564241	Mrps26	ENSMUSG00000037740
chr2	130664160	130664457	chr2	130664160	130665659	Ddrgk1	ENSMUSG00000068290
chr2	131233740	131234111	chr2	131233063	131234562	Mavs	ENSMUSG00000037523
chr2	131262023	131262502	chr2	131261495	131262994	Pank2	ENSMUSG00000037514
chr2	132247782	132248125	chr2	132247308	132248807	Tmem230	ENSMUSG00000027341
chr2	132686816	132687106	chr2	132685931	132687430	Shld1	ENSMUSG00000044991
chr2	132815922	132816158	chr2	132815556	132817055	Trmt6	ENSMUSG00000037376
chr2	132815922	132816158	chr2	132815141	132816640	Mcm8	ENSMUSG00000027353
chr2	136713299	136713543	chr2	136712453	136713952	Snap25	ENSMUSG00000027273
chr2	136891387	136891678	chr2	136890890	136892389	Mkks	ENSMUSG00000027274
chr2	136891387	136891678	chr2	136890890	136892389	AL731706.1	ENSMUSG00000115423
chr2	136891387	136891678	chr2	136890218	136891717	Slx4ip	ENSMUSG00000027281
chr2	136892022	136892231	chr2	136890890	136892389	Mkks	ENSMUSG00000027274
chr2	136892022	136892231	chr2	136890890	136892389	AL731706.1	ENSMUSG00000115423
chr2	140066306	140066903	chr2	140066306	140067805	Tasp1	ENSMUSG00000039033
chr2	144011267	144011765	chr2	144010764	144012263	Rrbp1	ENSMUSG00000027422
chr2	144270641	144271105	chr2	144270407	144271906	Snx5	ENSMUSG00000027423
chr2	144270641	144271105	chr2	144269663	144271162	Mgme1	ENSMUSG00000027424
chr2	144556154	144556382	chr2	144555229	144556728	Sec23b	ENSMUSG00000027429
chr2	146855632	146855893	chr2	146854864	146856363	Kiz	ENSMUSG00000074749
chr2	148672428	148672686	chr2	148671601	148673100	Nxt1	ENSMUSG00000036992
chr2	148731968	148732651	chr2	148731968	148733467	Napb	ENSMUSG00000027438
chr2	150311266	150311558	chr2	150310431	150311930	Gm10130	ENSMUSG00000095315
chr2	150608275	150608762	chr2	150608068	150609567	Apmap	ENSMUSG00000033096
chr2	150904483	150904940	chr2	150904242	150905741	Abhd12	ENSMUSG00000032046
chr2	150904483	150904940	chr2	150904400	150905899	Gins1	ENSMUSG00000027454
chr2	152105286	152105703	chr2	152104516	152106015	Srxn1	ENSMUSG00000032802
chr2	152332159	152332652	chr2	152332154	152333653	Rbck1	ENSMUSG00000027466
chr2	152831232	152831830	chr2	152831229	152832728	Bcl2l1	ENSMUSG00000007659
chr2	152847788	152848043	chr2	152846964	152848463	Tpx2	ENSMUSG00000027469
chr2	153015097	153015498	chr2	153014928	153016427	Pdrg1	ENSMUSG00000027472
chr2	153161236	153161743	chr2	153160303	153161802	Tm9sf4	ENSMUSG00000068040
chr2	153740927	153741354	chr2	153740274	153741773	Mapre1	ENSMUSG00000027479
chr2	154603694	154603921	chr2	154603209	154604708	Pxmp4	ENSMUSG00000000876
chr2	154790681	154791251	chr2	154790096	154791595	Raly	ENSMUSG00000027593
chr2	154790681	154791251	chr2	154790402	154791901	a	ENSMUSG00000027596
chr2	154892598	154892979	chr2	154892436	154893935	Eif2s2	ENSMUSG00000074656
chr2	155357369	155357603	chr2	155356931	155358430	Pigu	ENSMUSG00000038383
chr2	155517789	155518342	chr2	155517738	155519237	Ggt7	ENSMUSG00000027603
chr2	155517789	155518342	chr2	155516948	155518447	Acss2	ENSMUSG00000027605
chr2	155692310	155692481	chr2	155691885	155693384	Trpc4ap	ENSMUSG00000038324
chr2	155930035	155930187	chr2	155929811	155931310	Uqcc1	ENSMUSG00000005882
chr2	156180026	156180615	chr2	156179739	156181238	Rbm39	ENSMUSG00000027620
chr2	156991887	156992286	chr2	156991557	156993056	Ndrg3	ENSMUSG00000027634
chr2	157367351	157367754	chr2	157366594	157368093	Manbal	ENSMUSG00000063019
chr2	157737085	157737518	chr2	157736401	157737900	Ctnnbl1	ENSMUSG00000027649
chr2	158794465	158794700	chr2	158793807	158795306	Dhx35	ENSMUSG00000027655
chr2	160645619	160646024	chr2	160644888	160646387	Top1	ENSMUSG00000070544
chr2	161109028	161109428	chr2	161108576	161110075	Chd6	ENSMUSG00000057133
chr2	163017239	163017697	chr2	163016354	163017853	Ift52	ENSMUSG00000017858
chr2	164769564	164769902	chr2	164768898	164770397	Ube2c	ENSMUSG00000001403
chr2	164804907	164805252	chr2	164804383	164805882	Acot8	ENSMUSG00000017307
chr2	164804907	164805252	chr2	164804098	164805597	Zswim3	ENSMUSG00000045822
chr2	165034749	165035007	chr2	165034368	165035867	Ncoa5	ENSMUSG00000039804
chr2	166713794	166714079	chr2	166713333	166714832	Prex1	ENSMUSG00000039621
chr2	168955259	168955714	chr2	168955088	168956587	Zfp64	ENSMUSG00000027551
chr2	172440310	172440627	chr2	172439556	172441055	Rtf2	ENSMUSG00000027502
chr2	172999955	173000169	chr2	172999117	173000616	Rae1	ENSMUSG00000027509
chr2	174463932	174464302	chr2	174463606	174465105	Atp5e	ENSMUSG00000016252
chr2	180709834	180710129	chr2	180709500	180710999	Dido1	ENSMUSG00000038914
chr2	180709834	180710129	chr2	180709117	180710616	Gid8	ENSMUSG00000027573
chr2	181319459	181319809	chr2	181318739	181320238	Rtel1	ENSMUSG00000038685
chr2	181496899	181497468	chr2	181496142	181497641	Tpd52l2	ENSMUSG00000000827
chr2	181864150	181864504	chr2	181863337	181864836	Polr3k	ENSMUSG00000038628
chr3	5575953	5576724	chr3	5575740	5577239	Pex2	ENSMUSG00000040374
chr3	10351058	10351530	chr3	10350818	10352317	Zfand1	ENSMUSG00000039795
chr3	14611115	14611473	chr3	14610786	14612285	Rbis	ENSMUSG00000078784
chr3	16182901	16183309	chr3	16182212	16183711	Ythdf3	ENSMUSG00000047213
chr3	19163066	19163323	chr3	19162566	19164065	Armc1	ENSMUSG00000027599
chr3	27153780	27154080	chr3	27153379	27154878	Ect2	ENSMUSG00000027699
chr3	27182756	27183168	chr3	27181965	27183464	Nceh1	ENSMUSG00000027698
chr3	27711255	27711408	chr3	27710808	27712307	Fndc3b	ENSMUSG00000039286
chr3	28780767	28781304	chr3	28780276	28781775	Eif5a2	ENSMUSG00000050192
chr3	28805218	28805792	chr3	28804436	28805935	Rpl22l1	ENSMUSG00000039221
chr3	30746118	30746366	chr3	30745293	30746792	Samd7	ENSMUSG00000051860
chr3	32396757	32397089	chr3	32396671	32398170	Pik3ca	ENSMUSG00000027665
chr3	32529172	32529537	chr3	32528465	32529964	Mfn1	ENSMUSG00000027668
chr3	32736719	32737091	chr3	32735990	32737489	Ndufb5	ENSMUSG00000027673
chr3	36065920	36066113	chr3	36064979	36066478	Acad9	ENSMUSG00000027710
chr3	36552460	36552683	chr3	36551606	36553105	Exosc9	ENSMUSG00000027714
chr3	36862785	36863460	chr3	36862104	36863603	4932438A13Rik	ENSMUSG00000037270
chr3	37419580	37420108	chr3	37418896	37420395	Spata5	ENSMUSG00000027722
chr3	37419712	37420108	chr3	37419712	37421211	Nudt6	ENSMUSG00000050174
chr3	38484644	38485321	chr3	38484345	38485844	Ankrd50	ENSMUSG00000044864
chr3	40949298	40949805	chr3	40948828	40950327	Larp1b	ENSMUSG00000025762
chr3	45378156	45378411	chr3	45377398	45378897	Pcdh10	ENSMUSG00000049100
chr3	53463582	53463985	chr3	53462833	53464332	Nhlrc3	ENSMUSG00000042997
chr3	53463582	53463985	chr3	53462666	53464165	Proser1	ENSMUSG00000049504
chr3	53863753	53864188	chr3	53863331	53864830	Ufm1	ENSMUSG00000027746
chr3	58525596	58526239	chr3	58525393	58526892	Serp1	ENSMUSG00000027808
chr3	58525596	58526239	chr3	58524821	58526320	Eif2a	ENSMUSG00000027810
chr3	62338607	62338843	chr3	62337344	62338843	Arhgef26	ENSMUSG00000036885
chr3	62506949	62507127	chr3	62506505	62508004	Dhx36	ENSMUSG00000027770
chr3	65527880	65528439	chr3	65527410	65528909	Tiparp	ENSMUSG00000034640
chr3	67582654	67583042	chr3	67581741	67583240	Mfsd1	ENSMUSG00000027775
chr3	69126827	69127248	chr3	69126614	69128113	Kpna4	ENSMUSG00000027782
chr3	69721701	69722186	chr3	69720985	69722484	Nmd3	ENSMUSG00000027787
chr3	75556797	75557145	chr3	75556357	75557856	Pdcd10	ENSMUSG00000027835
chr3	75556797	75557145	chr3	75556547	75558046	Serpini1	ENSMUSG00000027834
chr3	79567892	79568240	chr3	79567297	79568796	Fnip2	ENSMUSG00000061175
chr3	79629001	79629159	chr3	79629001	79630500	Etfdh	ENSMUSG00000027809
chr3	79628744	79629159	chr3	79628079	79629578	4930579G24Rik	ENSMUSG00000027811
chr3	82357793	82358126	chr3	82357044	82358543	Map9	ENSMUSG00000033900
chr3	83055266	83055693	chr3	83054522	83056021	Plrg1	ENSMUSG00000027998
chr3	84582202	84582797	chr3	84582126	84583625	Arfip1	ENSMUSG00000074513
chr3	84814268	84814755	chr3	84814268	84815767	Fbxw7	ENSMUSG00000028086
chr3	85573892	85574139	chr3	85573119	85574618	Gatb	ENSMUSG00000028085
chr3	86142579	86142806	chr3	86142203	86143702	Rps3a1	ENSMUSG00000028081
chr3	87885513	87885942	chr3	87885109	87886608	Prcc	ENSMUSG00000004895
chr3	87919397	87919496	chr3	87918506	87920005	Mrpl24	ENSMUSG00000019710
chr3	87930218	87930299	chr3	87930218	87931717	Rrnad1	ENSMUSG00000004896
chr3	87930006	87930299	chr3	87929314	87930813	Isg20l2	ENSMUSG00000048039
chr3	88296805	88297180	chr3	88296500	88297999	Tsacc	ENSMUSG00000010538
chr3	88296805	88297180	chr3	88296116	88297615	Cct3	ENSMUSG00000001416
chr3	88425027	88425333	chr3	88424640	88426139	Slc25a44	ENSMUSG00000050144
chr3	88552902	88553082	chr3	88552575	88554074	Lamtor2	ENSMUSG00000028062
chr3	88552902	88553082	chr3	88552758	88554257	Ubqln4	ENSMUSG00000008604
chr3	88685572	88685978	chr3	88684803	88686302	Khdc4	ENSMUSG00000028060
chr3	89101814	89102099	chr3	89100600	89102099	Gm43738	ENSMUSG00000105204
chr3	89101814	89102285	chr3	89101460	89102959	Fdps	ENSMUSG00000059743
chr3	89177162	89177439	chr3	89176473	89177972	Scamp3	ENSMUSG00000028049
chr3	89411888	89412076	chr3	89411371	89412870	Flad1	ENSMUSG00000042642
chr3	89773291	89773410	chr3	89772616	89774115	Ube2q1	ENSMUSG00000042572
chr3	89998664	89998943	chr3	89998281	89999780	Hax1	ENSMUSG00000027944
chr3	90052407	90052862	chr3	90052129	90053628	Ubap2l	ENSMUSG00000042520
chr3	90052407	90052862	chr3	90051904	90053403	4933434E20Rik	ENSMUSG00000118504
chr3	90231422	90231906	chr3	90230597	90232096	Jtb	ENSMUSG00000027937
chr3	90292854	90293193	chr3	90292178	90293677	Gatad2b	ENSMUSG00000042390
chr3	90433331	90433827	chr3	90433123	90434622	Ints3	ENSMUSG00000027933
chr3	90490792	90491182	chr3	90490534	90492033	Snapin	ENSMUSG00000001018
chr3	90509424	90509663	chr3	90508999	90510498	Chtop	ENSMUSG00000001017
chr3	94412840	94413442	chr3	94412273	94413772	Tdrkh	ENSMUSG00000041912
chr3	94443416	94443563	chr3	94443416	94444915	Oaz3	ENSMUSG00000028141
chr3	94443125	94443563	chr3	94442318	94443817	Mrpl9	ENSMUSG00000028140
chr3	94837298	94837600	chr3	94836567	94838066	Pogz	ENSMUSG00000038902
chr3	95015436	95015723	chr3	95014949	95016448	Zfp687	ENSMUSG00000019338
chr3	95042377	95042686	chr3	95042115	95043614	Psmd4	ENSMUSG00000005625
chr3	95434183	95434612	chr3	95433388	95434887	Arnt	ENSMUSG00000015522
chr3	95624717	95625036	chr3	95623993	95625492	Ensa	ENSMUSG00000038619
chr3	95658429	95658971	chr3	95657788	95659287	Mcl1	ENSMUSG00000038612
chr3	95819338	95819777	chr3	95818364	95819863	Rprd2	ENSMUSG00000028106
chr3	95929086	95929440	chr3	95928246	95929745	Anp32e	ENSMUSG00000015749
chr3	96557743	96557949	chr3	96556957	96558456	Txnip	ENSMUSG00000038393
chr3	96629777	96629999	chr3	96628933	96630432	Rbm8a	ENSMUSG00000038374
chr3	96727360	96727649	chr3	96727129	96728628	Polr3c	ENSMUSG00000028099
chr3	96727360	96727649	chr3	96726664	96728163	Rnf115	ENSMUSG00000028098
chr3	96905045	96905448	chr3	96904847	96906346	Gpr89	ENSMUSG00000028096
chr3	96905045	96905192	chr3	96903693	96905192	Gja5	ENSMUSG00000057123
chr3	97657957	97658310	chr3	97657193	97658692	Prkab2	ENSMUSG00000038205
chr3	99140904	99141482	chr3	99140068	99141567	Wars2	ENSMUSG00000004233
chr3	100162235	100163057	chr3	100161908	100163407	Wdr3	ENSMUSG00000033285
chr3	100162235	100162880	chr3	100161381	100162880	Gdap2	ENSMUSG00000027865
chr3	100922019	100922279	chr3	100921202	100922701	Trim45	ENSMUSG00000033233
chr3	103279279	103279656	chr3	103278293	103279792	Trim33	ENSMUSG00000033014
chr3	103914190	103914617	chr3	103913120	103914619	Rsbn1	ENSMUSG00000044098
chr3	103968005	103968446	chr3	103967110	103968609	Phtf1	ENSMUSG00000058388
chr3	104637871	104637977	chr3	104637668	104639167	Slc16a1	ENSMUSG00000032902
chr3	104864350	104864771	chr3	104864006	104865505	Capza1	ENSMUSG00000070372
chr3	104864350	104864504	chr3	104863005	104864504	St7l	ENSMUSG00000045576
chr3	106547303	106547799	chr3	106547303	106548802	Cept1	ENSMUSG00000040774
chr3	106547193	106547799	chr3	106546798	106548297	Dram2	ENSMUSG00000027900
chr3	107333174	107333379	chr3	107333174	107334673	Rbm15	ENSMUSG00000048109
chr3	107696523	107696790	chr3	107696061	107697560	Ahcyl1	ENSMUSG00000027893
chr3	108044737	108045104	chr3	108044395	108045894	Gstm4	ENSMUSG00000027890
chr3	108562297	108562602	chr3	108561967	108563466	Tmem167b	ENSMUSG00000068732
chr3	108840027	108840288	chr3	108840027	108841526	Stxbp3	ENSMUSG00000027882
chr3	108840558	108840708	chr3	108840027	108841526	Stxbp3	ENSMUSG00000027882
chr3	110250499	110250675	chr3	110250499	110251998	Prmt6	ENSMUSG00000049300
chr3	110250880	110251274	chr3	110250499	110251998	Prmt6	ENSMUSG00000049300
chr3	113630037	113630514	chr3	113629650	113631149	Rnpc3	ENSMUSG00000027981
chr3	116006939	116007785	chr3	116006907	116008406	Slc30a7	ENSMUSG00000054414
chr3	116006939	116007785	chr3	116006462	116007961	Extl2	ENSMUSG00000027963
chr3	116594826	116595182	chr3	116593982	116595481	Sass6	ENSMUSG00000027959
chr3	121171656	121171821	chr3	121171196	121172695	Rwdd3	ENSMUSG00000028133
chr3	121291462	121292181	chr3	121290773	121292272	Alg14	ENSMUSG00000039887
chr3	122044261	122044500	chr3	122043443	122044942	Abca4	ENSMUSG00000028125
chr3	122924045	122924661	chr3	122923203	122924702	1810037I17Rik	ENSMUSG00000054091
chr3	123385762	123386131	chr3	123385609	123387108	Mettl14	ENSMUSG00000028114
chr3	127837523	127837796	chr3	127837024	127838523	Ap1ar	ENSMUSG00000074238
chr3	130709661	130709769	chr3	130708945	130710444	Ostc	ENSMUSG00000041084
chr3	131302935	131303350	chr3	131302728	131304227	Cyp2u1	ENSMUSG00000027983
chr3	131564549	131564907	chr3	131563768	131565267	Papss1	ENSMUSG00000028032
chr3	132683930	132684284	chr3	132683871	132685370	Aimp1	ENSMUSG00000028029
chr3	132683930	132684284	chr3	132683144	132684643	Tbck	ENSMUSG00000028030
chr3	134236279	134236641	chr3	134235484	134236983	Cxxc4	ENSMUSG00000044365
chr3	135438016	135438648	chr3	135437149	135438648	Ube2d3	ENSMUSG00000078578
chr3	137864158	137864736	chr3	137863487	137864986	H2az1	ENSMUSG00000037894
chr3	138143307	138143947	chr3	138142448	138143947	Trmt10a	ENSMUSG00000004127
chr3	138442922	138443316	chr3	138442093	138443592	Adh5	ENSMUSG00000028138
chr3	139205347	139206092	chr3	139204694	139206193	Stpg2	ENSMUSG00000047940
chr3	142395467	142395916	chr3	142395197	142396696	Pdlim5	ENSMUSG00000028273
chr3	142881949	142882282	chr3	142881505	142883004	Pkn2	ENSMUSG00000004591
chr3	144570216	144570584	chr3	144569682	144571181	Hs2st1	ENSMUSG00000040151
chr3	144570216	144570584	chr3	144569304	144570803	Selenof	ENSMUSG00000037072
chr3	144570721	144571005	chr3	144569682	144571181	Hs2st1	ENSMUSG00000040151
chr3	144570721	144570803	chr3	144569304	144570803	Selenof	ENSMUSG00000037072
chr3	146404486	146404657	chr3	146403642	146405141	Ssx2ip	ENSMUSG00000036825
chr3	152210148	152210657	chr3	152209803	152211302	Dnajb4	ENSMUSG00000028035
chr3	152210148	152210657	chr3	152209422	152210921	Fubp1	ENSMUSG00000028034
chr3	155093101	155093843	chr3	155092904	155094403	Fpgt	ENSMUSG00000053870
chr3	155093101	155093843	chr3	155092434	155093933	Lrriq3	ENSMUSG00000028182
chr4	3574623	3574940	chr4	3574354	3575853	Tmem68	ENSMUSG00000028232
chr4	3574623	3574940	chr4	3573875	3575374	Tgs1	ENSMUSG00000028233
chr4	3835597	3835915	chr4	3835166	3836665	Rps20	ENSMUSG00000028234
chr4	11485722	11486015	chr4	11484958	11486457	Virma	ENSMUSG00000040720
chr4	11558729	11559054	chr4	11557922	11559421	Rad54b	ENSMUSG00000078773
chr4	11966227	11966799	chr4	11965953	11967452	Pdp1	ENSMUSG00000049225
chr4	12089183	12089478	chr4	12088439	12089938	Rbm12b2	ENSMUSG00000052137
chr4	14826088	14826744	chr4	14826088	14827587	Otud6b	ENSMUSG00000040550
chr4	15957809	15958306	chr4	15956925	15958424	Nbn	ENSMUSG00000028224
chr4	19708794	19709439	chr4	19708494	19709993	Wwp1	ENSMUSG00000041058
chr4	21847803	21848082	chr4	21846583	21848082	Pnisr	ENSMUSG00000028248
chr4	21879617	21879909	chr4	21878673	21880172	Coq3	ENSMUSG00000028247
chr4	24897814	24898437	chr4	24897083	24898582	Ndufaf4	ENSMUSG00000028261
chr4	25281646	25282055	chr4	25281322	25282821	Ufl1	ENSMUSG00000040359
chr4	28812704	28813282	chr4	28812131	28813630	Epha7	ENSMUSG00000028289
chr4	31963509	31964109	chr4	31963097	31964596	Map3k7	ENSMUSG00000028284
chr4	32615030	32615561	chr4	32614451	32615950	Casp8ap2	ENSMUSG00000028282
chr4	34550422	34550776	chr4	34549937	34551436	Akirin2	ENSMUSG00000028291
chr4	40279235	40279664	chr4	40278922	40280421	Ndufb6	ENSMUSG00000071014
chr4	40702996	40703370	chr4	40702695	40704194	Aptx	ENSMUSG00000028411
chr4	40722073	40722649	chr4	40721150	40722649	Dnaja1	ENSMUSG00000028410
chr4	40853906	40854393	chr4	40853506	40855005	B4galt1	ENSMUSG00000028413
chr4	40948235	40948763	chr4	40947795	40949294	Bag1	ENSMUSG00000028416
chr4	40948235	40948763	chr4	40947407	40948906	Chmp5	ENSMUSG00000028419
chr4	40970754	40971180	chr4	40969906	40971405	Nfx1	ENSMUSG00000028423
chr4	41275233	41275636	chr4	41274645	41276144	Ubap2	ENSMUSG00000028433
chr4	41349298	41349495	chr4	41347996	41349495	Ubap1	ENSMUSG00000028437
chr4	41464841	41465436	chr4	41464388	41465887	Kif24	ENSMUSG00000028438
chr4	41464841	41465436	chr4	41464151	41465650	Nudt2	ENSMUSG00000028443
chr4	41503064	41503272	chr4	41502577	41504076	Myorg	ENSMUSG00000046312
chr4	41569427	41569871	chr4	41569039	41570538	Fam219a	ENSMUSG00000028439
chr4	41569427	41569871	chr4	41568775	41570274	Dnaic1	ENSMUSG00000061322
chr4	43000419	43000702	chr4	43000008	43001507	Vcp	ENSMUSG00000028452
chr4	43442031	43442438	chr4	43440939	43442438	Tesk1	ENSMUSG00000028458
chr4	43492812	43493041	chr4	43491900	43493399	Ccdc107	ENSMUSG00000028461
chr4	43632126	43632434	chr4	43630935	43632434	Npr2	ENSMUSG00000028469
chr4	45012356	45012838	chr4	45011913	45013412	Zbtb5	ENSMUSG00000049657
chr4	46138253	46138802	chr4	46138195	46139694	Tstd2	ENSMUSG00000035495
chr4	46138253	46138802	chr4	46137613	46139112	Ncbp1	ENSMUSG00000028330
chr4	46650020	46650456	chr4	46649710	46651209	Tbc1d2	ENSMUSG00000039813
chr4	47474238	47474860	chr4	47473834	47475333	Alg2	ENSMUSG00000039740
chr4	47474238	47474860	chr4	47473658	47475157	Sec61b	ENSMUSG00000053317
chr4	48279595	48279839	chr4	48279059	48280558	Erp44	ENSMUSG00000028343
chr4	48279595	48279839	chr4	48278760	48280259	Invs	ENSMUSG00000028344
chr4	49520870	49521362	chr4	49520594	49522093	Mrpl50	ENSMUSG00000044018
chr4	49520870	49521362	chr4	49520176	49521675	Zfp189	ENSMUSG00000039634
chr4	53011753	53012379	chr4	53010880	53012379	Nipsnap3b	ENSMUSG00000015247
chr4	56947429	56947548	chr4	56946938	56948437	Tmem245	ENSMUSG00000055296
chr4	62360405	62360877	chr4	62360049	62361548	Fkbp15	ENSMUSG00000066151
chr4	62360405	62360877	chr4	62359727	62361226	Slc31a1	ENSMUSG00000066150
chr4	62408601	62408936	chr4	62408143	62409642	Cdc26	ENSMUSG00000066149
chr4	62408601	62408936	chr4	62407797	62409296	Prpf4	ENSMUSG00000066148
chr4	62525317	62525536	chr4	62524569	62526068	Pole3	ENSMUSG00000028394
chr4	62525317	62525536	chr4	62524369	62525868	4933430I17Rik	ENSMUSG00000058046
chr4	70410420	70410678	chr4	70409944	70411443	Cdk5rap2	ENSMUSG00000039298
chr4	83417518	83417937	chr4	83416724	83418223	Snapc3	ENSMUSG00000028483
chr4	86612075	86612316	chr4	86611556	86613055	Haus6	ENSMUSG00000038047
chr4	88722361	88722701	chr4	88721966	88723465	Klhl9	ENSMUSG00000070923
chr4	94614362	94614603	chr4	94613491	94614990	Ift74	ENSMUSG00000028576
chr4	95051997	95052633	chr4	95051723	95053222	Jun	ENSMUSG00000052684
chr4	95557250	95557567	chr4	95556507	95558006	Fggy	ENSMUSG00000028573
chr4	97772164	97772564	chr4	97771734	97773233	Nfia	ENSMUSG00000028565
chr4	97773107	97773233	chr4	97771734	97773233	Nfia	ENSMUSG00000028565
chr4	99715421	99715679	chr4	99714664	99716163	Alg6	ENSMUSG00000073792
chr4	101647232	101647798	chr4	101646718	101648217	Leprot	ENSMUSG00000035212
chr4	103114056	103114635	chr4	103114056	103115555	Wdr78	ENSMUSG00000035126
chr4	103113940	103114635	chr4	103113390	103114889	Mier1	ENSMUSG00000028522
chr4	103313504	103313953	chr4	103312812	103314311	Oma1	ENSMUSG00000035069
chr4	106650824	106651115	chr4	106650069	106651568	Pars2	ENSMUSG00000043572
chr4	107367651	107368044	chr4	107366784	107368283	Ndc1	ENSMUSG00000028614
chr4	107879669	107879885	chr4	107878755	107880254	Magoh	ENSMUSG00000028609
chr4	108301063	108301299	chr4	108300597	108302096	Zyg11b	ENSMUSG00000034636
chr4	108328004	108328507	chr4	108327140	108328639	Coa7	ENSMUSG00000048351
chr4	108619632	108619964	chr4	108618940	108620439	Cc2d1b	ENSMUSG00000028582
chr4	109000279	109000827	chr4	108999655	109001154	Nrd1	ENSMUSG00000053510
chr4	109676330	109676839	chr4	109675588	109677087	Faf1	ENSMUSG00000010517
chr4	116017488	116017905	chr4	116017427	116018926	Faah	ENSMUSG00000034171
chr4	116053490	116053922	chr4	116053377	116054876	Nsun4	ENSMUSG00000028706
chr4	116074975	116075475	chr4	116074572	116076071	Uqcrh	ENSMUSG00000063882
chr4	116074975	116075475	chr4	116074269	116075768	Lrrc41	ENSMUSG00000028703
chr4	116651355	116651724	chr4	116651181	116652680	Akr1a1	ENSMUSG00000028692
chr4	116685292	116686023	chr4	116684544	116686043	Prdx1	ENSMUSG00000028691
chr4	116708323	116708604	chr4	116707907	116709406	Mmachc	ENSMUSG00000028690
chr4	116708323	116708604	chr4	116707509	116709008	Ccdc163	ENSMUSG00000028689
chr4	117550174	117550533	chr4	117549365	117550864	Eri3	ENSMUSG00000033423
chr4	118179597	118180282	chr4	118179544	118181043	Kdm4a	ENSMUSG00000033326
chr4	119294392	119294799	chr4	119294105	119295604	Ybx1	ENSMUSG00000028639
chr4	119320442	119320698	chr4	119320047	119321546	Ppih	ENSMUSG00000060288
chr4	119539270	119539657	chr4	119539030	119540529	Frg2f1	ENSMUSG00000087385
chr4	120569961	120570561	chr4	120569777	120571276	Ctps	ENSMUSG00000028633
chr4	121214878	121215312	chr4	121214585	121216084	Rlf	ENSMUSG00000049878
chr4	122836083	122836284	chr4	122835242	122836741	Ppt1	ENSMUSG00000028657
chr4	122885816	122886434	chr4	122885557	122887056	Cap1	ENSMUSG00000028656
chr4	123139634	123140045	chr4	123139452	123140951	Ppie	ENSMUSG00000028651
chr4	123183280	123183523	chr4	123182227	123183726	Hpcal4	ENSMUSG00000046093
chr4	123717952	123718474	chr4	123717703	123719202	Ndufs5	ENSMUSG00000028648
chr4	124714545	124714928	chr4	124713776	124715275	Sf3a3	ENSMUSG00000028902
chr4	124862232	124862741	chr4	124861672	124863171	Maneal	ENSMUSG00000042763
chr4	124936745	124937111	chr4	124936048	124937547	9930104L06Rik	ENSMUSG00000044730
chr4	126058429	126058603	chr4	126057565	126059064	Oscp1	ENSMUSG00000042616
chr4	126262111	126262406	chr4	126261325	126262824	Trappc3	ENSMUSG00000028847
chr4	126429308	126429800	chr4	126429057	126430556	Ago3	ENSMUSG00000028842
chr4	126677402	126677831	chr4	126676630	126678129	Psmb2	ENSMUSG00000028837
chr4	129189705	129190061	chr4	129189228	129190727	S100pbp	ENSMUSG00000040928
chr4	129189705	129190061	chr4	129188760	129190259	Yars	ENSMUSG00000028811
chr4	129461435	129461701	chr4	129460581	129462080	Bsdc1	ENSMUSG00000040859
chr4	129696678	129697011	chr4	129696339	129697838	Tmem39b	ENSMUSG00000053730
chr4	131843403	131843680	chr4	131842470	131843969	Mecr	ENSMUSG00000028910
chr4	132768059	132768389	chr4	132767332	132768831	Rpa2	ENSMUSG00000028884
chr4	133545992	133546262	chr4	133545497	133546996	Nudc	ENSMUSG00000028851
chr4	134186972	134187375	chr4	134186613	134188112	Cep85	ENSMUSG00000037443
chr4	134396102	134396379	chr4	134395320	134396819	Pafah2	ENSMUSG00000037366
chr4	134923397	134923804	chr4	134922592	134924091	Rsrp1	ENSMUSG00000037266
chr4	134930678	134931009	chr4	134929898	134931397	Syf2	ENSMUSG00000028821
chr4	135873666	135874195	chr4	135873351	135874850	Pnrc2	ENSMUSG00000028675
chr4	136602550	136602886	chr4	136602224	136603723	Kdm1a	ENSMUSG00000036940
chr4	137357660	137357787	chr4	137357221	137358720	Cdc42	ENSMUSG00000006699
chr4	137593621	137594254	chr4	137592755	137594254	Usp48	ENSMUSG00000043411
chr4	138304539	138304857	chr4	138303730	138305229	Ddost	ENSMUSG00000028757
chr4	138434414	138434746	chr4	138433671	138435170	Mul1	ENSMUSG00000041241
chr4	139622734	139623046	chr4	139621866	139623365	Aldh4a1	ENSMUSG00000028737
chr4	140961109	140961402	chr4	140960203	140961702	Sdhb	ENSMUSG00000009863
chr4	141139603	141139971	chr4	141139276	141140775	Szrd1	ENSMUSG00000040842
chr4	141790640	141790927	chr4	141790432	141791931	Dnajc16	ENSMUSG00000040697
chr4	141793303	141793658	chr4	141792612	141794111	Casp9	ENSMUSG00000028914
chr4	144891827	144892438	chr4	144891827	144893326	Dhrs3	ENSMUSG00000066026
chr4	148038560	148039091	chr4	148038322	148039821	Clcn6	ENSMUSG00000029016
chr4	148038560	148039091	chr4	148038077	148039576	Mthfr	ENSMUSG00000029009
chr4	149426336	149426948	chr4	149426250	149427749	Ube4b	ENSMUSG00000028960
chr4	149485021	149485573	chr4	149484703	149486202	Nmnat1	ENSMUSG00000028992
chr4	149485021	149485573	chr4	149484229	149485728	Lzic	ENSMUSG00000028990
chr4	150087225	150087517	chr4	150086365	150087864	Gpr157	ENSMUSG00000047875
chr4	151861781	151862217	chr4	151861377	151862876	Camta1	ENSMUSG00000014592
chr4	151996115	151996712	chr4	151995759	151997258	Phf13	ENSMUSG00000047777
chr4	152325655	152326100	chr4	152324742	152326241	Rpl22	ENSMUSG00000028936
chr4	154899092	154899395	chr4	154898636	154900135	Prxl2b	ENSMUSG00000029059
chr4	155066738	155067194	chr4	155066016	155067515	Pex10	ENSMUSG00000029047
chr4	155086372	155086693	chr4	155085883	155087382	Rer1	ENSMUSG00000029048
chr4	155086372	155086693	chr4	155085577	155087076	Morn1	ENSMUSG00000029049
chr4	155223203	155223530	chr4	155222093	155223592	Ski	ENSMUSG00000029050
chr4	155624469	155624974	chr4	155623854	155625353	Cdk11b	ENSMUSG00000029062
chr4	155812073	155812502	chr4	155811489	155812988	Ccnl2	ENSMUSG00000029068
chr4	155943516	155943961	chr4	155942831	155944330	Ube2j2	ENSMUSG00000023286
chr4	156109728	156110107	chr4	156108982	156110481	9430015G10Rik	ENSMUSG00000059939
chr4	156255158	156255698	chr4	156255158	156256657	Samd11	ENSMUSG00000096351
chr5	3596088	3596317	chr5	3596086	3597585	Rbm48	ENSMUSG00000040302
chr5	3596088	3596317	chr5	3595066	3596565	Pex1	ENSMUSG00000005907
chr5	3802894	3803376	chr5	3802426	3803925	Ankib1	ENSMUSG00000040351
chr5	3802894	3803376	chr5	3802184	3803683	Krit1	ENSMUSG00000000600
chr5	4104278	4104871	chr5	4104247	4105746	Cyp51	ENSMUSG00000001467
chr5	8622977	8623411	chr5	8622453	8623952	Rundc3b	ENSMUSG00000040570
chr5	19226483	19226940	chr5	19226036	19227535	Magi2	ENSMUSG00000040003
chr5	21701317	21701882	chr5	21700897	21702396	Napepld	ENSMUSG00000044968
chr5	23433441	23433642	chr5	23433441	23434940	Kmt2e	ENSMUSG00000029004
chr5	23787544	23787888	chr5	23786711	23788210	Rint1	ENSMUSG00000028999
chr5	23843842	23844385	chr5	23843662	23845161	Tomm7	ENSMUSG00000028998
chr5	24030488	24030930	chr5	24030191	24031690	Fam126a	ENSMUSG00000028995
chr5	24164820	24165285	chr5	24163963	24165462	Nupl2	ENSMUSG00000048439
chr5	24423555	24423842	chr5	24423031	24424530	Cdk5	ENSMUSG00000028969
chr5	24423555	24423842	chr5	24422837	24424336	Slc4a2	ENSMUSG00000028962
chr5	24577315	24577789	chr5	24576968	24578467	Abcf2	ENSMUSG00000028953
chr5	24685431	24686016	chr5	24684532	24686031	Nub1	ENSMUSG00000028954
chr5	24842569	24842911	chr5	24842125	24843624	Rheb	ENSMUSG00000028945
chr5	27791456	27791922	chr5	27791192	27792691	Paxip1	ENSMUSG00000002221
chr5	28070956	28071374	chr5	28070363	28071862	Insig1	ENSMUSG00000045294
chr5	29195619	29195935	chr5	29194992	29196491	Rnf32	ENSMUSG00000029130
chr5	29378312	29378621	chr5	29377891	29379390	Lmbr1	ENSMUSG00000010721
chr5	29568907	29569261	chr5	29568242	29569741	Ube3c	ENSMUSG00000039000
chr5	30232110	30232807	chr5	30231581	30233080	Selenoi	ENSMUSG00000075703
chr5	30907585	30907831	chr5	30907289	30908788	Ost4	ENSMUSG00000038803
chr5	30960245	30960480	chr5	30959862	30961361	Preb	ENSMUSG00000045302
chr5	31193022	31193397	chr5	31192931	31194430	Eif2b4	ENSMUSG00000029145
chr5	31193022	31193397	chr5	31192227	31193726	Snx17	ENSMUSG00000029146
chr5	31290988	31291283	chr5	31290617	31292116	Ift172	ENSMUSG00000038564
chr5	31494581	31494924	chr5	31493741	31495240	Gpn1	ENSMUSG00000064037
chr5	32610826	32611670	chr5	32610171	32611670	Yes1	ENSMUSG00000014932
chr5	33629630	33629891	chr5	33629136	33630635	Fam53a	ENSMUSG00000037339
chr5	33629630	33629891	chr5	33628925	33630424	Gm9903	ENSMUSG00000097271
chr5	33658339	33658559	chr5	33657917	33659416	Tmem129	ENSMUSG00000019295
chr5	33658339	33658559	chr5	33657128	33658627	Tacc3	ENSMUSG00000037313
chr5	33936078	33936750	chr5	33935914	33937413	Nelfa	ENSMUSG00000029111
chr5	34187707	34188239	chr5	34187221	34188720	Mxd4	ENSMUSG00000037235
chr5	34660090	34660491	chr5	34659649	34661148	Nop14	ENSMUSG00000036693
chr5	34660090	34660491	chr5	34659379	34660878	Grk4	ENSMUSG00000052783
chr5	35582777	35583037	chr5	35582040	35583539	Acox3	ENSMUSG00000029098
chr5	36464828	36465293	chr5	36463998	36465497	Grpel1	ENSMUSG00000029198
chr5	36484389	36484738	chr5	36483786	36485285	Tada2b	ENSMUSG00000029196
chr5	36484389	36484738	chr5	36483588	36485087	Ccdc96	ENSMUSG00000050677
chr5	36989024	36989330	chr5	36988706	36990205	Wfs1	ENSMUSG00000039474
chr5	38039014	38039241	chr5	38037742	38039241	Stx18	ENSMUSG00000029125
chr5	41844214	41844502	chr5	41843816	41845315	Bod1l	ENSMUSG00000061755
chr5	45450056	45450615	chr5	45449737	45451236	Qdpr	ENSMUSG00000015806
chr5	52833819	52834315	chr5	52833012	52834511	Anapc4	ENSMUSG00000029176
chr5	65199368	65200006	chr5	65198696	65200195	Wdr19	ENSMUSG00000037890
chr5	65335564	65335895	chr5	65335171	65336670	Rfc1	ENSMUSG00000029191
chr5	69556684	69557005	chr5	69555923	69557422	Guf1	ENSMUSG00000029208
chr5	69591841	69592330	chr5	69591841	69593340	Gnpda2	ENSMUSG00000029209
chr5	72167908	72168273	chr5	72167690	72169189	Commd8	ENSMUSG00000029213
chr5	72643776	72643887	chr5	72643776	72645275	Cnga1	ENSMUSG00000067220
chr5	73292595	73293052	chr5	73291784	73293283	Ociad1	ENSMUSG00000029152
chr5	74531581	74531880	chr5	74531260	74532759	Scfd2	ENSMUSG00000062110
chr5	76183803	76184029	chr5	76182880	76184379	Tmem165	ENSMUSG00000029234
chr5	76905283	76905703	chr5	76905015	76906514	Aasdh	ENSMUSG00000055923
chr5	76951079	76951612	chr5	76951079	76952578	Ppat	ENSMUSG00000029246
chr5	76950782	76951612	chr5	76950307	76951806	Paics	ENSMUSG00000029247
chr5	88554008	88554549	chr5	88553462	88554961	Utp3	ENSMUSG00000070697
chr5	88720646	88721354	chr5	88719855	88721354	Mob1b	ENSMUSG00000006262
chr5	88764833	88765156	chr5	88763996	88765495	Dck	ENSMUSG00000029366
chr5	90223689	90224275	chr5	90223502	90225001	Cox18	ENSMUSG00000035505
chr5	90366236	90366902	chr5	90366078	90367577	Ankrd17	ENSMUSG00000055204
chr5	91962569	91963067	chr5	91962569	91964068	Rchy1	ENSMUSG00000029397
chr5	92256401	92256555	chr5	92255779	92257278	Ppef2	ENSMUSG00000029410
chr5	92435187	92435410	chr5	92434720	92436219	Nup54	ENSMUSG00000034826
chr5	96209943	96209992	chr5	96208493	96209992	Mrpl1	ENSMUSG00000029486
chr5	97111606	97111974	chr5	97111097	97112596	Paqr3	ENSMUSG00000055725
chr5	98329136	98329756	chr5	98328304	98329803	Cfap299	ENSMUSG00000057816
chr5	99906074	99906513	chr5	99905254	99906753	Vamp9	ENSMUSG00000105078
chr5	100415991	100416626	chr5	100415735	100417234	Sec31a	ENSMUSG00000035325
chr5	100798540	100798915	chr5	100798099	100799598	Helq	ENSMUSG00000035266
chr5	100798540	100798915	chr5	100797627	100799126	Mrps18c	ENSMUSG00000016833
chr5	100820877	100821090	chr5	100820466	100821965	Abraxas1	ENSMUSG00000035234
chr5	105876346	105876555	chr5	105875565	105877064	Zfp326	ENSMUSG00000029290
chr5	108132121	108133023	chr5	108132121	108133620	Tmed5	ENSMUSG00000063406
chr5	108132061	108133023	chr5	108131875	108133374	Ccdc18	ENSMUSG00000056531
chr5	108388192	108388546	chr5	108387391	108388890	Pde6b	ENSMUSG00000029491
chr5	108629718	108629917	chr5	108629256	108630755	Gak	ENSMUSG00000062234
chr5	108629718	108629917	chr5	108628770	108630269	Tmem175	ENSMUSG00000013495
chr5	109558494	109558774	chr5	109558494	109559993	Crlf2	ENSMUSG00000033467
chr5	110108203	110108384	chr5	110107698	110109197	Gtpbp6	ENSMUSG00000033434
chr5	110135646	110136049	chr5	110134842	110136341	Chfr	ENSMUSG00000014668
chr5	110653336	110653503	chr5	110652918	110654417	Noc4l	ENSMUSG00000033294
chr5	110653336	110653503	chr5	110652451	110653950	Ddx51	ENSMUSG00000029504
chr5	110770583	110771206	chr5	110770218	110771717	Ep400	ENSMUSG00000029505
chr5	110839655	110839978	chr5	110839278	110840777	Hscb	ENSMUSG00000043510
chr5	110839655	110839978	chr5	110838979	110840478	Chek2	ENSMUSG00000029521
chr5	113735474	113735952	chr5	113734803	113736302	Ficd	ENSMUSG00000053334
chr5	114443897	114444471	chr5	114443561	114445060	Mmab	ENSMUSG00000029575
chr5	114443897	114444471	chr5	114443269	114444768	Mvk	ENSMUSG00000041939
chr5	115158765	115158891	chr5	115157680	115159179	Mlec	ENSMUSG00000048578
chr5	115272675	115273025	chr5	115272399	115273898	Rnf10	ENSMUSG00000041740
chr5	115300916	115301125	chr5	115300500	115301999	Dynll1	ENSMUSG00000009013
chr5	115340929	115341466	chr5	115340679	115342178	Gatc	ENSMUSG00000029536
chr5	115340929	115341466	chr5	115340225	115341724	Triap1	ENSMUSG00000029535
chr5	115348949	115349158	chr5	115348482	115349981	Cox6a1	ENSMUSG00000041697
chr5	115506388	115506680	chr5	115505676	115507175	Pxn	ENSMUSG00000029528
chr5	115559216	115559466	chr5	115558467	115559966	Rplp0	ENSMUSG00000067274
chr5	117119896	117120163	chr5	117119129	117120628	Taok3	ENSMUSG00000061288
chr5	117287332	117287762	chr5	117287126	117288625	Pebp1	ENSMUSG00000032959
chr5	117389003	117389350	chr5	117388548	117390047	Rfc5	ENSMUSG00000029363
chr5	118244985	118245399	chr5	118244617	118246116	Rnft2	ENSMUSG00000032850
chr5	118244985	118245399	chr5	118244227	118245726	2410131K14Rik	ENSMUSG00000032840
chr5	121385525	121385915	chr5	121385133	121386632	Trafd1	ENSMUSG00000042726
chr5	121545912	121546282	chr5	121544983	121546482	Adam1a	ENSMUSG00000072647
chr5	121545912	121546282	chr5	121544983	121546482	Gm42878	ENSMUSG00000105340
chr5	121545912	121546282	chr5	121545406	121546905	Mapkapk5	ENSMUSG00000029454
chr5	122354033	122354423	chr5	122353734	122355233	Rad9b	ENSMUSG00000038569
chr5	122354033	122354423	chr5	122353369	122354868	Vps29	ENSMUSG00000029462
chr5	122372307	122372609	chr5	122371865	122373364	Fam216a	ENSMUSG00000029463
chr5	122372307	122372375	chr5	122370876	122372375	Gpn3	ENSMUSG00000029464
chr5	122820874	122821475	chr5	122820840	122822339	Anapc5	ENSMUSG00000029472
chr5	123141193	123141199	chr5	123141193	123142692	Setd1b	ENSMUSG00000038384
chr5	123720909	123721151	chr5	123720601	123722100	Zcchc8	ENSMUSG00000029427
chr5	123749482	123749604	chr5	123748915	123750414	Rsrc2	ENSMUSG00000029422
chr5	123749482	123749604	chr5	123748716	123750215	Kntc1	ENSMUSG00000029414
chr5	124327907	124328291	chr5	124327473	124328972	Mphosph9	ENSMUSG00000038126
chr5	124327907	124328291	chr5	124327089	124328588	2810006K23Rik	ENSMUSG00000047635
chr5	124425708	124426114	chr5	124425502	124427001	Sbno1	ENSMUSG00000038095
chr5	124540409	124540723	chr5	124539695	124541194	Tmed2	ENSMUSG00000029390
chr5	124552610	124552887	chr5	124551864	124553363	Ddx55	ENSMUSG00000029389
chr5	129787226	129787614	chr5	129786950	129788449	Psph	ENSMUSG00000029446
chr5	129787226	129787497	chr5	129785998	129787497	Cct6a	ENSMUSG00000029447
chr5	129895545	129896030	chr5	129894723	129896222	Zbed5	ENSMUSG00000034173
chr5	129941407	129941867	chr5	129940970	129942469	Vkorc1l1	ENSMUSG00000066735
chr5	130144182	130144946	chr5	130143861	130145360	Kctd7	ENSMUSG00000034110
chr5	130255451	130255638	chr5	130255031	130256530	Sbds	ENSMUSG00000025337
chr5	130255451	130255638	chr5	130254619	130256118	Tyw1	ENSMUSG00000056310
chr5	134184440	134184518	chr5	134183019	134184518	Gtf2ird2	ENSMUSG00000015942
chr5	135064066	135064281	chr5	135063202	135064701	Dnajc30	ENSMUSG00000061118
chr5	135168419	135168782	chr5	135167283	135168782	Bcl7b	ENSMUSG00000029681
chr5	135545114	135545636	chr5	135544621	135546120	Hip1	ENSMUSG00000039959
chr5	135632515	135632745	chr5	135631618	135633117	Rhbdd2	ENSMUSG00000039917
chr5	135778297	135778563	chr5	135777886	135779385	Styxl1	ENSMUSG00000019178
chr5	135778297	135778563	chr5	135777480	135778979	Mdh2	ENSMUSG00000019179
chr5	135994743	135994940	chr5	135993800	135995299	Dtx2	ENSMUSG00000004947
chr5	136116484	136116807	chr5	136115631	136117130	Polr2j	ENSMUSG00000039771
chr5	136198780	136199044	chr5	136198464	136199963	Prkrip1	ENSMUSG00000039737
chr5	136986784	136987016	chr5	136986019	136987518	Plod3	ENSMUSG00000004846
chr5	137628649	137629247	chr5	137628503	137630002	Fbxo24	ENSMUSG00000089984
chr5	137628649	137629247	chr5	137628121	137629620	Lrch4	ENSMUSG00000093445
chr5	137628649	137629247	chr5	137628175	137629674	Gm20605	ENSMUSG00000029720
chr5	137778340	137779066	chr5	137777849	137779348	Ppp1r35	ENSMUSG00000029725
chr5	137786798	137786994	chr5	137786798	137788297	Zcwpw1	ENSMUSG00000037108
chr5	138155701	138156020	chr5	138155245	138156744	Zfp113	ENSMUSG00000037007
chr5	138160926	138161145	chr5	138160071	138161570	Cops6	ENSMUSG00000019494
chr5	138255588	138255970	chr5	138254482	138255981	Lamtor4	ENSMUSG00000050552
chr5	138280046	138280402	chr5	138279459	138280958	Gm43720	ENSMUSG00000106247
chr5	138280046	138280402	chr5	138279240	138280739	Stag3	ENSMUSG00000036928
chr5	138280046	138280402	chr5	138279506	138281005	Gpc2	ENSMUSG00000029510
chr5	138441320	138441848	chr5	138440468	138441967	Zfp157	ENSMUSG00000036898
chr5	138619460	138619900	chr5	138619262	138620761	Zfp68	ENSMUSG00000058291
chr5	138622573	138623041	chr5	138621859	138623358	A430033K04Rik	ENSMUSG00000056014
chr5	139149682	139150236	chr5	139149502	139151001	Prkar1b	ENSMUSG00000025855
chr5	139149682	139150236	chr5	139149223	139150722	Dnaaf5	ENSMUSG00000025857
chr5	139484267	139484710	chr5	139484050	139485549	Zfand2a	ENSMUSG00000053581
chr5	140505247	140505824	chr5	140504550	140506049	Chst12	ENSMUSG00000036599
chr5	140704582	140705118	chr5	140704011	140705510	Brat1	ENSMUSG00000000148
chr5	142551114	142551261	chr5	142550599	142552098	Radil	ENSMUSG00000029576
chr5	143112941	143113213	chr5	143112495	143113994	Rnf216	ENSMUSG00000045078
chr5	143909660	143910179	chr5	143909348	143910847	Aimp2	ENSMUSG00000029610
chr5	143909660	143910179	chr5	143908964	143910463	Pms2	ENSMUSG00000079109
chr5	144768199	144768231	chr5	144766732	144768231	Trrap	ENSMUSG00000045482
chr5	145139995	145140418	chr5	145139739	145141238	Pdap1	ENSMUSG00000029623
chr5	145139995	145140418	chr5	145139362	145140861	Bud31	ENSMUSG00000038722
chr5	146384890	146385197	chr5	146383985	146385484	Wasf3	ENSMUSG00000029636
chr5	146948423	146948913	chr5	146947657	146949156	Gtf3a	ENSMUSG00000016503
chr5	147894738	147895105	chr5	147894316	147895815	Slc46a3	ENSMUSG00000029650
chr5	148399669	148400081	chr5	148399405	148400904	Slc7a1	ENSMUSG00000041313
chr5	148928821	148928853	chr5	148928821	148930320	Katnal1	ENSMUSG00000041298
chr5	148928973	148929245	chr5	148928821	148930320	Katnal1	ENSMUSG00000041298
chr5	149184246	149184656	chr5	149183990	149185489	Hmgb1	ENSMUSG00000066551
chr5	149184246	149184656	chr5	149183350	149184849	Uspl1	ENSMUSG00000041264
chr5	150522447	150522664	chr5	150521630	150523129	Brca2	ENSMUSG00000041147
chr5	150665684	150665937	chr5	150665684	150667183	N4bp2l2	ENSMUSG00000029655
chr5	151651188	151651349	chr5	151650743	151652242	Rfc3	ENSMUSG00000033970
chr6	3498290	3498482	chr6	3497799	3499298	Hepacam2	ENSMUSG00000044156
chr6	3498290	3498482	chr6	3497382	3498881	Vps50	ENSMUSG00000001376
chr6	6578530	6578810	chr6	6578164	6579663	Sem1	ENSMUSG00000042541
chr6	6955768	6956129	chr6	6955004	6956503	Sdhaf3	ENSMUSG00000042505
chr6	8258905	8259620	chr6	8258674	8260173	Rpa3	ENSMUSG00000012483
chr6	8258905	8259620	chr6	8258288	8259787	Umad1	ENSMUSG00000089862
chr6	8258905	8259620	chr6	8258450	8259949	Gm45062	ENSMUSG00000107705
chr6	11907201	11907534	chr6	11906998	11908497	Ndufa4	ENSMUSG00000029632
chr6	11907201	11907534	chr6	11906809	11908308	Phf14	ENSMUSG00000029629
chr6	13677948	13678384	chr6	13677467	13678966	Bmt2	ENSMUSG00000042742
chr6	21949349	21949740	chr6	21948571	21950070	Ing3	ENSMUSG00000029670
chr6	24527514	24527900	chr6	24527514	24529013	Ndufa5	ENSMUSG00000023089
chr6	24527490	24527900	chr6	24527144	24528643	Asb15	ENSMUSG00000029685
chr6	29347975	29348271	chr6	29347069	29348568	Calu	ENSMUSG00000029767
chr6	29767875	29768510	chr6	29767011	29768510	Ahcyl2	ENSMUSG00000029772
chr6	30401473	30401888	chr6	30400868	30402367	Klhdc10	ENSMUSG00000029775
chr6	33060205	33060489	chr6	33059761	33061260	Chchd3	ENSMUSG00000053768
chr6	33248876	33249296	chr6	33248085	33249584	Exoc4	ENSMUSG00000029763
chr6	34476034	34476320	chr6	34475207	34476706	Bpgm	ENSMUSG00000038871
chr6	35133552	35133957	chr6	35133225	35134724	Cnot4	ENSMUSG00000038784
chr6	35539597	35539997	chr6	35539389	35540888	Mtpn	ENSMUSG00000029840
chr6	37441942	37442399	chr6	37441647	37443146	Creb3l2	ENSMUSG00000038648
chr6	38533490	38533842	chr6	38532502	38534001	Fmc1	ENSMUSG00000019689
chr6	39810691	39811119	chr6	39810489	39811988	Mrps33	ENSMUSG00000029918
chr6	42264651	42265334	chr6	42263985	42265484	Casp2	ENSMUSG00000029863
chr6	43666098	43666473	chr6	43665779	43667278	Tpk1	ENSMUSG00000029735
chr6	47813139	47813908	chr6	47812931	47814430	Pdia4	ENSMUSG00000025823
chr6	47877319	47877703	chr6	47876204	47877703	Zfp282	ENSMUSG00000025821
chr6	47953117	47953647	chr6	47952390	47953889	Zfp956	ENSMUSG00000045466
chr6	49263980	49264243	chr6	49263534	49265033	Tra2a	ENSMUSG00000029817
chr6	49319089	49319352	chr6	49318274	49319773	Ccdc126	ENSMUSG00000050786
chr6	49367497	49368016	chr6	49366739	49368238	Fam221a	ENSMUSG00000047115
chr6	50566494	50566816	chr6	50566039	50567538	Cycs	ENSMUSG00000063694
chr6	51469791	51470220	chr6	51469395	51470894	Hnrnpa2b1	ENSMUSG00000004980
chr6	51469791	51470220	chr6	51469360	51470859	Cbx3	ENSMUSG00000029836
chr6	51523962	51524161	chr6	51522901	51524400	Snx10	ENSMUSG00000038301
chr6	54816517	54816742	chr6	54815916	54817415	Znrf2	ENSMUSG00000058446
chr6	57691579	57691973	chr6	57691579	57693078	Pyurf	ENSMUSG00000043162
chr6	66535083	66535498	chr6	66534390	66535889	Mad2l1	ENSMUSG00000029910
chr6	67037338	67037642	chr6	67036958	67038457	Gadd45a	ENSMUSG00000036390
chr6	70792138	70792437	chr6	70791733	70793232	Rpia	ENSMUSG00000053604
chr6	70844168	70844551	chr6	70843515	70845014	Eif2ak3	ENSMUSG00000031668
chr6	71543751	71543967	chr6	71542797	71544296	Chmp3	ENSMUSG00000053119
chr6	71632677	71633618	chr6	71632491	71633990	Kdm3a	ENSMUSG00000053470
chr6	71831013	71831527	chr6	71830331	71831830	Immt	ENSMUSG00000052337
chr6	72598248	72598609	chr6	72597914	72599413	Elmod3	ENSMUSG00000056698
chr6	72598248	72598609	chr6	72597475	72598974	Retsat	ENSMUSG00000056666
chr6	72616560	72617164	chr6	72616501	72618000	Tgoln1	ENSMUSG00000056429
chr6	77979576	77979757	chr6	77979200	77980699	Ctnna2	ENSMUSG00000063063
chr6	83349330	83349646	chr6	83348147	83349646	Bola3	ENSMUSG00000045160
chr6	83506854	83507135	chr6	83506470	83507969	Dguok	ENSMUSG00000014554
chr6	83775528	83775961	chr6	83775314	83776813	Tex261	ENSMUSG00000014748
chr6	83866995	83867556	chr6	83866109	83867608	Zfp638	ENSMUSG00000030016
chr6	85451240	85451469	chr6	85450514	85452013	Cct7	ENSMUSG00000030007
chr6	85451862	85452069	chr6	85451471	85452970	Pradc1	ENSMUSG00000030008
chr6	85451862	85452013	chr6	85450514	85452013	Cct7	ENSMUSG00000030007
chr6	86365473	86365761	chr6	86364646	86366145	Fam136a	ENSMUSG00000057497
chr6	86404115	86404480	chr6	86403219	86404718	Tia1	ENSMUSG00000071337
chr6	86438267	86438873	chr6	86437374	86438873	C87436	ENSMUSG00000046679
chr6	86669355	86669580	chr6	86668662	86670161	Mxd1	ENSMUSG00000001156
chr6	87811855	87812327	chr6	87811665	87813164	Rab43	ENSMUSG00000030055
chr6	87838467	87839006	chr6	87838299	87839798	Isy1	ENSMUSG00000030056
chr6	87850921	87851387	chr6	87850607	87852106	Cnbp	ENSMUSG00000030057
chr6	87887648	87888110	chr6	87886814	87888313	Copg1	ENSMUSG00000030058
chr6	88045174	88045447	chr6	88044771	88046270	Rab7	ENSMUSG00000079477
chr6	88084320	88084682	chr6	88083482	88084981	Rpn1	ENSMUSG00000030062
chr6	88898652	88898913	chr6	88898281	88899780	Mcm2	ENSMUSG00000002870
chr6	91877792	91878350	chr6	91877053	91878552	Ccdc174	ENSMUSG00000034083
chr6	95117572	95117739	chr6	95116240	95117739	Kbtbd8	ENSMUSG00000030031
chr6	97205387	97205962	chr6	97205148	97206647	Uba3	ENSMUSG00000030061
chr6	97806781	97807125	chr6	97806052	97807551	Mitf	ENSMUSG00000035158
chr6	106768939	106769194	chr6	106768120	106769619	Trnt1	ENSMUSG00000013736
chr6	108185456	108185726	chr6	108185083	108186582	Sumf1	ENSMUSG00000030101
chr6	108212824	108213275	chr6	108212096	108213595	Itpr1	ENSMUSG00000030102
chr6	113237604	113237897	chr6	113236843	113238342	Mtmr14	ENSMUSG00000030269
chr6	113306406	113306941	chr6	113306137	113307636	Brpf1	ENSMUSG00000001632
chr6	113326619	113326968	chr6	113325972	113327471	Ogg1	ENSMUSG00000030271
chr6	115676430	115676760	chr6	115676136	115677635	Raf1	ENSMUSG00000000441
chr6	115853286	115853541	chr6	115852872	115854371	Mbd4	ENSMUSG00000030322
chr6	115853286	115853541	chr6	115852470	115853969	Ift122	ENSMUSG00000030323
chr6	115931674	115931971	chr6	115930748	115932247	Rho	ENSMUSG00000030324
chr6	118419102	118420052	chr6	118418975	118420474	Bms1	ENSMUSG00000030138
chr6	119236359	119236544	chr6	119235526	119237025	Cacna2d4	ENSMUSG00000041460
chr6	119902394	119903125	chr6	119901698	119903197	Rad52	ENSMUSG00000030166
chr6	122308547	122309066	chr6	122307720	122309219	M6pr	ENSMUSG00000007458
chr6	122874351	122874746	chr6	122873474	122874973	Necap1	ENSMUSG00000030327
chr6	124464747	124465003	chr6	124464295	124465794	Clstn3	ENSMUSG00000008153
chr6	124662839	124663222	chr6	124662027	124663526	Lpcat3	ENSMUSG00000004270
chr6	124829029	124829342	chr6	124828985	124830484	Usp5	ENSMUSG00000038429
chr6	124829029	124829342	chr6	124828547	124830046	Cdca3	ENSMUSG00000023505
chr6	124830003	124830199	chr6	124828985	124830484	Usp5	ENSMUSG00000038429
chr6	124830003	124830046	chr6	124828547	124830046	Cdca3	ENSMUSG00000023505
chr6	125008822	125009098	chr6	125008145	125009644	Zfp384	ENSMUSG00000038346
chr6	125131316	125132058	chr6	125130909	125132408	Nop2	ENSMUSG00000038279
chr6	125145104	125145270	chr6	125144241	125145740	Iffo1	ENSMUSG00000038271
chr6	125215364	125215718	chr6	125214551	125216050	Vamp1	ENSMUSG00000030337
chr6	125690140	125690782	chr6	125689419	125690918	Ano2	ENSMUSG00000038115
chr6	126848819	126849411	chr6	126848637	126850136	Ndufa9	ENSMUSG00000000399
chr6	127109361	127109768	chr6	127109058	127110557	Tigar	ENSMUSG00000038028
chr6	133104956	133105408	chr6	133103909	133105408	Smim10l1	ENSMUSG00000072704
chr6	134034868	134035171	chr6	134034700	134036199	Etv6	ENSMUSG00000030199
chr6	134829846	134830329	chr6	134829154	134830653	Crebl2	ENSMUSG00000032652
chr6	135011469	135011819	chr6	135010612	135012111	Ddx47	ENSMUSG00000030204
chr6	136828094	136828495	chr6	136827734	136829233	Wbp11	ENSMUSG00000030216
chr6	136828094	136828125	chr6	136826626	136828125	BC049715	ENSMUSG00000047515
chr6	142387001	142387397	chr6	142386588	142388087	Recql	ENSMUSG00000030243
chr6	142387001	142387397	chr6	142386221	142387720	Golt1b	ENSMUSG00000030245
chr6	145210700	145211311	chr6	145210506	145212005	Casc1	ENSMUSG00000043541
chr6	145210700	145211311	chr6	145210134	145211633	Etfrf1	ENSMUSG00000040370
chr6	146642336	146642582	chr6	146642325	146643824	Tm7sf3	ENSMUSG00000040234
chr6	146642336	146642582	chr6	146641547	146643046	Med21	ENSMUSG00000030291
chr6	147476206	147476327	chr6	147474828	147476327	Ccdc91	ENSMUSG00000030301
chr6	148211966	148212424	chr6	148211875	148213374	Ergic2	ENSMUSG00000030304
chr6	148830968	148831826	chr6	148830968	148832467	Ipo8	ENSMUSG00000040029
chr6	149188513	149189131	chr6	149188213	149189712	Amn1	ENSMUSG00000068250
chr7	3644853	3645350	chr7	3644268	3645767	Cnot3	ENSMUSG00000035632
chr7	3703814	3704127	chr7	3702993	3704492	Rps9	ENSMUSG00000006333
chr7	4136797	4137262	chr7	4136039	4137538	Leng8	ENSMUSG00000035545
chr7	4684914	4685423	chr7	4684569	4686068	Hspbp1	ENSMUSG00000063802
chr7	4739567	4740215	chr7	4739115	4740614	Kmt5c	ENSMUSG00000059851
chr7	4792638	4792998	chr7	4791874	4793373	Rpl28	ENSMUSG00000030432
chr7	4812632	4813119	chr7	4812091	4813590	Ube2s	ENSMUSG00000060860
chr7	5014633	5015235	chr7	5014198	5015697	Fiz1	ENSMUSG00000061374
chr7	5014633	5015235	chr7	5014496	5015995	Gm44973	ENSMUSG00000109129
chr7	5014633	5014914	chr7	5013415	5014914	Zfp524	ENSMUSG00000051184
chr7	5020237	5020494	chr7	5019376	5020875	Zfp865	ENSMUSG00000074405
chr7	5020237	5020494	chr7	5019553	5021052	Ccdc106	ENSMUSG00000035228
chr7	5079988	5080251	chr7	5079235	5080734	Epn1	ENSMUSG00000035203
chr7	6155981	6156313	chr7	6155498	6156997	Zfp787	ENSMUSG00000046792
chr7	6362633	6363070	chr7	6362280	6363779	Zfp78	ENSMUSG00000055150
chr7	6696414	6696611	chr7	6695951	6697450	Zim1	ENSMUSG00000002266
chr7	6729578	6729692	chr7	6729578	6731077	Usp29	ENSMUSG00000051527
chr7	12803598	12804184	chr7	12803136	12804635	Zscan18	ENSMUSG00000070822
chr7	12834545	12835177	chr7	12833761	12835260	Zfp110	ENSMUSG00000058638
chr7	12880935	12881180	chr7	12880177	12881676	Zfp128	ENSMUSG00000060397
chr7	12897662	12898084	chr7	12896815	12898314	Zscan22	ENSMUSG00000054715
chr7	12922054	12922400	chr7	12921290	12922789	Rps5	ENSMUSG00000012848
chr7	12965703	12965954	chr7	12964838	12966337	Zfp324	ENSMUSG00000004500
chr7	13009677	13010101	chr7	13009535	13011034	Zbtb45	ENSMUSG00000049600
chr7	13278222	13278670	chr7	13278222	13279721	Zswim9	ENSMUSG00000070814
chr7	15879872	15880078	chr7	15879469	15880968	Crx	ENSMUSG00000041578
chr7	15881617	15881706	chr7	15881617	15883116	Crxos	ENSMUSG00000074365
chr7	16048192	16048677	chr7	16047422	16048921	Bicra	ENSMUSG00000070808
chr7	16098117	16098565	chr7	16097458	16098957	Napa	ENSMUSG00000006024
chr7	16119829	16120235	chr7	16118895	16120394	Kptn	ENSMUSG00000006021
chr7	16615061	16615576	chr7	16614494	16615993	Arhgap35	ENSMUSG00000058230
chr7	16924074	16924666	chr7	16923615	16925114	Calm3	ENSMUSG00000019370
chr7	18990993	18991269	chr7	18990245	18991744	Mypop	ENSMUSG00000048481
chr7	19075994	19076203	chr7	19075227	19076726	Dmwd	ENSMUSG00000030410
chr7	19228048	19228359	chr7	19227334	19228833	Opa3	ENSMUSG00000052214
chr7	19228650	19228833	chr7	19227334	19228833	Opa3	ENSMUSG00000052214
chr7	19715414	19716326	chr7	19714939	19716438	Tomm40	ENSMUSG00000002984
chr7	24081528	24082035	chr7	24080924	24082423	Zfp180	ENSMUSG00000057101
chr7	24112126	24112682	chr7	24111314	24112813	Zfp112	ENSMUSG00000052675
chr7	24134021	24134392	chr7	24133169	24134668	Zfp235	ENSMUSG00000047603
chr7	24316636	24316865	chr7	24316167	24317666	Zfp94	ENSMUSG00000074282
chr7	24530354	24530624	chr7	24529689	24531188	Irgq	ENSMUSG00000041037
chr7	24546856	24547118	chr7	24545619	24547118	Pinlyp	ENSMUSG00000011632
chr7	24884005	24884641	chr7	24883371	24884870	Rps19	ENSMUSG00000040952
chr7	24972637	24972838	chr7	24972255	24973754	Rabac1	ENSMUSG00000003380
chr7	25238396	25238609	chr7	25237352	25238851	Gsk3a	ENSMUSG00000057177
chr7	25267901	25268203	chr7	25266704	25268203	Cic	ENSMUSG00000005442
chr7	25316570	25316857	chr7	25316164	25317663	Megf8	ENSMUSG00000045039
chr7	25658983	25659201	chr7	25658482	25659981	Bckdha	ENSMUSG00000060376
chr7	25658983	25659201	chr7	25658164	25659663	Exosc5	ENSMUSG00000061286
chr7	25754666	25755420	chr7	25754258	25755757	Hnrnpul1	ENSMUSG00000040725
chr7	27178712	27179255	chr7	27178397	27179896	Rab4b	ENSMUSG00000053291
chr7	27196142	27196396	chr7	27195772	27197271	Snrpa	ENSMUSG00000061479
chr7	27196142	27196280	chr7	27194781	27196280	BC024978	ENSMUSG00000078786
chr7	27232858	27233175	chr7	27232023	27233522	Coq8b	ENSMUSG00000003762
chr7	27258629	27258742	chr7	27257433	27258932	Numbl	ENSMUSG00000063160
chr7	28050017	28050338	chr7	28049602	28051101	Psmc4	ENSMUSG00000030603
chr7	28179288	28179528	chr7	28178469	28179968	Dyrk1b	ENSMUSG00000002409
chr7	28277614	28278195	chr7	28276739	28278238	Eid2b	ENSMUSG00000070705
chr7	28312013	28312182	chr7	28311573	28313072	Timm50	ENSMUSG00000003438
chr7	28338756	28339001	chr7	28338247	28339746	Supt5	ENSMUSG00000003435
chr7	28372715	28373089	chr7	28372100	28373599	Plekhg2	ENSMUSG00000037552
chr7	28392674	28393061	chr7	28391951	28393450	Paf1	ENSMUSG00000003437
chr7	28392674	28393061	chr7	28392209	28393708	Med29	ENSMUSG00000003444
chr7	28436447	28436692	chr7	28436447	28437946	Gmfg	ENSMUSG00000060791
chr7	28597987	28598331	chr7	28597645	28599144	Samd4b	ENSMUSG00000109336
chr7	28597987	28598331	chr7	28597686	28599185	Pak4	ENSMUSG00000030602
chr7	28741480	28742185	chr7	28741321	28742820	Mrps12	ENSMUSG00000045948
chr7	28741480	28742185	chr7	28740992	28742491	Sars2	ENSMUSG00000070699
chr7	28766475	28766807	chr7	28765735	28767234	Sirt2	ENSMUSG00000015149
chr7	28807670	28807853	chr7	28807541	28809040	Hnrnpl	ENSMUSG00000015165
chr7	29180335	29180857	chr7	29180202	29181701	Psmd8	ENSMUSG00000030591
chr7	29237966	29238521	chr7	29237329	29238828	Yif1b	ENSMUSG00000030588
chr7	29815897	29816071	chr7	29815114	29816613	Zfp790	ENSMUSG00000011427
chr7	29859875	29860398	chr7	29858979	29860478	Zfp420	ENSMUSG00000058402
chr7	29983571	29984015	chr7	29982955	29984454	Zfp568	ENSMUSG00000074221
chr7	30169635	30170104	chr7	30169251	30170750	Zfp146	ENSMUSG00000037029
chr7	30231773	30231954	chr7	30231773	30233272	Tbcb	ENSMUSG00000006095
chr7	30231732	30231954	chr7	30230948	30232447	Polr2i	ENSMUSG00000019738
chr7	30308529	30309201	chr7	30307717	30309216	Alkbh6	ENSMUSG00000042831
chr7	30626012	30626259	chr7	30625652	30627151	Cox6b1	ENSMUSG00000036751
chr7	30650125	30650402	chr7	30649818	30651317	Rbm42	ENSMUSG00000036733
chr7	30664807	30665067	chr7	30664495	30665994	Haus5	ENSMUSG00000078762
chr7	34912212	34912603	chr7	34911379	34912878	Pepd	ENSMUSG00000063931
chr7	35056453	35056772	chr7	35056074	35057573	Cebpg	ENSMUSG00000056216
chr7	38271308	38271593	chr7	38270924	38272423	Pop4	ENSMUSG00000030423
chr7	39517519	39518103	chr7	39516766	39518265	Zfp619	ENSMUSG00000068959
chr7	41393298	41393597	chr7	41392880	41394379	AI987944	ENSMUSG00000056383
chr7	41632882	41633136	chr7	41632203	41633702	Zfp788	ENSMUSG00000074165
chr7	41633409	41633701	chr7	41632203	41633702	Zfp788	ENSMUSG00000074165
chr7	43443924	43444286	chr7	43443083	43444582	Etfb	ENSMUSG00000004610
chr7	43443924	43444286	chr7	43443128	43444627	Etfbl	ENSMUSG00000107482
chr7	43579516	43580109	chr7	43578610	43580109	Zfp719	ENSMUSG00000030469
chr7	43671811	43672046	chr7	43671016	43672515	Ctu1	ENSMUSG00000038888
chr7	44467436	44468175	chr7	44466980	44468479	Josd2	ENSMUSG00000038695
chr7	44496156	44496729	chr7	44496030	44497529	Emc10	ENSMUSG00000008140
chr7	44496156	44496729	chr7	44495581	44497080	Fam71e1	ENSMUSG00000051113
chr7	44590540	44590885	chr7	44589664	44591163	Kcnc3	ENSMUSG00000062785
chr7	44848963	44849634	chr7	44848580	44850079	Tbc1d17	ENSMUSG00000038520
chr7	44848963	44849490	chr7	44847991	44849490	Akt1s1	ENSMUSG00000011096
chr7	44929365	44930031	chr7	44928997	44930496	Ap2a1	ENSMUSG00000060279
chr7	44986395	44986921	chr7	44986069	44987568	Prmt1	ENSMUSG00000109324
chr7	45016219	45016507	chr7	45015864	45017363	Scaf1	ENSMUSG00000038406
chr7	45128564	45129106	chr7	45128262	45129761	Rpl13a	ENSMUSG00000074129
chr7	45395724	45396166	chr7	45395243	45396742	Snrnp70	ENSMUSG00000063511
chr7	45434308	45434930	chr7	45433844	45435343	Gys1	ENSMUSG00000003865
chr7	45638977	45638991	chr7	45638977	45640476	Mamstr	ENSMUSG00000042918
chr7	45715079	45715482	chr7	45714457	45715956	Rpl18	ENSMUSG00000059070
chr7	45814259	45814811	chr7	45814082	45815581	Cyth2	ENSMUSG00000003269
chr7	46795608	46796117	chr7	46795565	46797064	Hps5	ENSMUSG00000014418
chr7	46795608	46796117	chr7	46795103	46796602	Gtf2h1	ENSMUSG00000006599
chr7	47008135	47008558	chr7	47007912	47009411	Spty2d1	ENSMUSG00000049516
chr7	56049944	56050316	chr7	56049196	56050695	Herc2	ENSMUSG00000030451
chr7	59228128	59229249	chr7	59227750	59229249	Ube3a	ENSMUSG00000025326
chr7	64287286	64287710	chr7	64286653	64288152	Mtmr10	ENSMUSG00000030522
chr7	64373844	64374318	chr7	64373596	64375095	Fan1	ENSMUSG00000033458
chr7	64392026	64392904	chr7	64391769	64393268	Mphosph10	ENSMUSG00000030521
chr7	64392026	64392904	chr7	64391607	64393106	Mcee	ENSMUSG00000033429
chr7	65644636	65644990	chr7	65643898	65645397	Tarsl2	ENSMUSG00000030515
chr7	66079490	66079770	chr7	66078649	66080148	Selenos	ENSMUSG00000075701
chr7	66389257	66389350	chr7	66387851	66389350	Lrrk1	ENSMUSG00000015133
chr7	66689392	66689973	chr7	66689097	66690596	Asb7	ENSMUSG00000030509
chr7	66689392	66689973	chr7	66688889	66690388	Lins1	ENSMUSG00000053091
chr7	66839479	66839727	chr7	66838735	66840234	Adamts17	ENSMUSG00000058145
chr7	67645034	67645655	chr7	67644769	67646268	Lrrc28	ENSMUSG00000030556
chr7	68749200	68749613	chr7	68748742	68750241	Arrdc4	ENSMUSG00000042659
chr7	78895788	78896076	chr7	78894854	78896353	Aen	ENSMUSG00000030609
chr7	79660012	79660228	chr7	79659196	79660695	Ticrr	ENSMUSG00000046591
chr7	80246194	80246501	chr7	80245376	80246875	Ttll13	ENSMUSG00000045467
chr7	80269447	80269995	chr7	80268649	80270148	Vps33b	ENSMUSG00000030534
chr7	80294124	80294471	chr7	80293450	80294949	Prc1	ENSMUSG00000038943
chr7	81571104	81571478	chr7	81570266	81571765	Whamm	ENSMUSG00000045795
chr7	82867073	82867343	chr7	82866333	82867832	Mex3b	ENSMUSG00000057706
chr7	84689818	84690009	chr7	84689460	84690959	Zfand6	ENSMUSG00000030629
chr7	89940799	89941414	chr7	89940705	89942204	Hikeshi	ENSMUSG00000062797
chr7	90475832	90476298	chr7	90475502	90477001	Tmem126b	ENSMUSG00000030614
chr7	90475832	90476298	chr7	90475672	90477171	Dlg2	ENSMUSG00000052572
chr7	92560995	92561305	chr7	92560149	92561648	Ccdc90b	ENSMUSG00000030613
chr7	92741071	92741705	chr7	92740603	92742102	Rab30	ENSMUSG00000030643
chr7	96951155	96951599	chr7	96950505	96952004	Nars2	ENSMUSG00000018995
chr7	97480813	97481093	chr7	97479956	97481455	Ints4	ENSMUSG00000025133
chr7	97579427	97579890	chr7	97578998	97580497	Aamdc	ENSMUSG00000035642
chr7	97579427	97579890	chr7	97578889	97580388	Rsf1	ENSMUSG00000035623
chr7	98702693	98703217	chr7	98702103	98703602	Thap12	ENSMUSG00000030753
chr7	99141118	99141519	chr7	99140642	99142141	Uvrag	ENSMUSG00000035354
chr7	99858879	99859090	chr7	99858116	99859615	Xrra1	ENSMUSG00000035211
chr7	100227154	100227412	chr7	100226394	100227893	Pgm2l1	ENSMUSG00000030729
chr7	100371808	100372409	chr7	100371808	100373307	Ppme1	ENSMUSG00000030718
chr7	100371785	100372409	chr7	100371233	100372732	C2cd3	ENSMUSG00000047248
chr7	100607285	100607752	chr7	100606410	100607909	Rab6a	ENSMUSG00000030704
chr7	101663512	101664132	chr7	101662633	101664132	Clpb	ENSMUSG00000001829
chr7	101905860	101905936	chr7	101905860	101907359	Tomt	ENSMUSG00000078630
chr7	101905718	101905936	chr7	101904904	101906403	Lamtor1	ENSMUSG00000030842
chr7	102064993	102065520	chr7	102064970	102066469	Rnf121	ENSMUSG00000070426
chr7	102064993	102065520	chr7	102064511	102066010	Xndc1	ENSMUSG00000099481
chr7	102064993	102065520	chr7	102064713	102066212	Xntrpc	ENSMUSG00000070425
chr7	102209961	102210692	chr7	102209677	102211176	Nup98	ENSMUSG00000063550
chr7	102209961	102210692	chr7	102209208	102210707	Pgap2	ENSMUSG00000030990
chr7	102441602	102441849	chr7	102440695	102442194	Rrm1	ENSMUSG00000030978
chr7	105400034	105400673	chr7	105399555	105401054	Fam160a2	ENSMUSG00000044465
chr7	105810649	105811433	chr7	105810600	105812099	Mrpl17	ENSMUSG00000030879
chr7	108934118	108934395	chr7	108933417	108934916	Eif3f	ENSMUSG00000031029
chr7	109518837	109519205	chr7	109518147	109519646	Rpl27a	ENSMUSG00000046364
chr7	109986430	109986559	chr7	109986430	109987929	Tmem41b	ENSMUSG00000047554
chr7	110018126	110018288	chr7	110017274	110018773	Ipo7	ENSMUSG00000066232
chr7	111082928	111083139	chr7	111082531	111084030	Eif4g2	ENSMUSG00000005610
chr7	113206988	113207550	chr7	113206465	113207964	Arntl	ENSMUSG00000055116
chr7	113369365	113369611	chr7	113368893	113370392	Btbd10	ENSMUSG00000038187
chr7	113513202	113514026	chr7	113512834	113514333	Far1	ENSMUSG00000030759
chr7	114275696	114276292	chr7	114275619	114277118	Psma1	ENSMUSG00000030751
chr7	116333997	116334417	chr7	116333696	116335195	Rps13	ENSMUSG00000090862
chr7	116504181	116504494	chr7	116503369	116504868	Nucb2	ENSMUSG00000030659
chr7	118129465	118129990	chr7	118129163	118130662	Arl6ip1	ENSMUSG00000030654
chr7	118532965	118533464	chr7	118532857	118534356	Coq7	ENSMUSG00000030652
chr7	118712290	118712581	chr7	118711552	118713051	Ccp110	ENSMUSG00000033904
chr7	118740521	118740725	chr7	118739226	118740725	Vps35l	ENSMUSG00000030982
chr7	119720585	119720942	chr7	119720299	119721798	Thumpd1	ENSMUSG00000030942
chr7	119895799	119895977	chr7	119895799	119897298	Dcun1d3	ENSMUSG00000048787
chr7	119895625	119895977	chr7	119894861	119896360	Lyrm1	ENSMUSG00000030922
chr7	123123928	123124384	chr7	123122885	123124384	Tnrc6a	ENSMUSG00000052707
chr7	125444752	125445175	chr7	125443676	125445175	Kdm8	ENSMUSG00000030752
chr7	126200366	126200664	chr7	126200002	126201501	Xpo6	ENSMUSG00000000131
chr7	126396755	126397087	chr7	126396238	126397737	Nfatc2ip	ENSMUSG00000030722
chr7	126503587	126503826	chr7	126502938	126504437	Atxn2l	ENSMUSG00000032637
chr7	126695381	126696035	chr7	126695285	126696784	Slx1b	ENSMUSG00000059772
chr7	126695381	126695900	chr7	126694401	126695900	Bola2	ENSMUSG00000047721
chr7	126776654	126776989	chr7	126775955	126777454	Ypel3	ENSMUSG00000042675
chr7	127027403	127027584	chr7	127026538	127028037	Maz	ENSMUSG00000030678
chr7	127260548	127260917	chr7	127260210	127261709	Dctpp1	ENSMUSG00000042462
chr7	127393689	127393835	chr7	127393130	127394629	E430018J23Rik	ENSMUSG00000078580
chr7	127511880	127512431	chr7	127510983	127512482	Srcap	ENSMUSG00000053877
chr7	127573010	127573516	chr7	127572340	127573839	Phkg2	ENSMUSG00000030815
chr7	127895382	127895868	chr7	127894955	127896454	Gm21974	ENSMUSG00000030804
chr7	127895382	127895868	chr7	127895118	127896617	Vkorc1	ENSMUSG00000096145
chr7	127967000	127967723	chr7	127966457	127967956	Fus	ENSMUSG00000030795
chr7	128238296	128238594	chr7	128237532	128239031	9130023H24Rik	ENSMUSG00000062944
chr7	128461606	128462125	chr7	128461218	128462717	Tial1	ENSMUSG00000030846
chr7	128611074	128611454	chr7	128610328	128611827	Inpp5f	ENSMUSG00000042105
chr7	128740522	128740647	chr7	128739996	128741495	Mcmbp	ENSMUSG00000048170
chr7	128744769	128745074	chr7	128743943	128745442	Sec23ip	ENSMUSG00000055319
chr7	131362480	131362981	chr7	131362260	131363759	2310057M21Rik	ENSMUSG00000040177
chr7	131410069	131410663	chr7	131410022	131411521	Ikzf5	ENSMUSG00000040167
chr7	131410069	131410663	chr7	131409601	131411100	Acadsb	ENSMUSG00000030861
chr7	131560055	131560513	chr7	131559222	131560721	Bub3	ENSMUSG00000066979
chr7	132859163	132859414	chr7	132858225	132859724	Abraxas2	ENSMUSG00000030965
chr7	132931031	132931292	chr7	132930142	132931641	Zranb1	ENSMUSG00000030967
chr7	137437498	137437727	chr7	137436614	137438113	Glrx3	ENSMUSG00000031068
chr7	139213034	139213411	chr7	139212808	139214307	Stk32c	ENSMUSG00000015981
chr7	139213034	139213411	chr7	139211988	139213487	Lrrc27	ENSMUSG00000015980
chr7	139388713	139389096	chr7	139388109	139389608	Inpp5a	ENSMUSG00000025477
chr7	141327591	141327836	chr7	141326739	141328238	Tmem80	ENSMUSG00000025505
chr7	141327591	141327836	chr7	141327191	141328690	Deaf1	ENSMUSG00000058886
chr7	141327962	141328238	chr7	141326739	141328238	Tmem80	ENSMUSG00000025505
chr7	141327962	141328425	chr7	141327191	141328690	Deaf1	ENSMUSG00000058886
chr7	141414032	141414603	chr7	141413637	141415136	Gatd1	ENSMUSG00000051007
chr7	143599956	143600448	chr7	143599591	143601090	Cars	ENSMUSG00000010755
chr7	143822814	143823068	chr7	143822350	143823849	Nadsyn1	ENSMUSG00000031090
chr7	143822814	143823068	chr7	143822145	143823644	Dhcr7	ENSMUSG00000058454
chr7	144553769	144553918	chr7	144553230	144554729	Ppfia1	ENSMUSG00000037519
chr7	144582424	144582703	chr7	144581964	144583463	Fadd	ENSMUSG00000031077
chr8	3621196	3621557	chr8	3620817	3622316	Xab2	ENSMUSG00000019470
chr8	3621196	3621557	chr8	3620548	3622047	Pet100	ENSMUSG00000087687
chr8	4165895	4166531	chr8	4165567	4167066	Evi5l	ENSMUSG00000011832
chr8	4275777	4276145	chr8	4275414	4276913	Timm44	ENSMUSG00000002949
chr8	4613029	4613320	chr8	4612167	4613666	Zfp958	ENSMUSG00000058748
chr8	4779524	4779691	chr8	4779068	4780567	Shcbp1	ENSMUSG00000022322
chr8	11555798	11556070	chr8	11554571	11556070	Ing1	ENSMUSG00000045969
chr8	13404735	13405058	chr8	13404081	13405580	Grk1	ENSMUSG00000031450
chr8	13757518	13757852	chr8	13756676	13758175	Cdc16	ENSMUSG00000038416
chr8	22060448	22060951	chr8	22059806	22061305	Atp7b	ENSMUSG00000006567
chr8	22060448	22060951	chr8	22059721	22061220	Alg11	ENSMUSG00000063362
chr8	22653425	22653661	chr8	22652936	22654435	Polb	ENSMUSG00000031536
chr8	25016596	25017259	chr8	25016428	25017927	Adam9	ENSMUSG00000031555
chr8	25016596	25017259	chr8	25016211	25017710	Tm2d2	ENSMUSG00000031556
chr8	26157829	26158477	chr8	26157141	26158640	Thap1	ENSMUSG00000037214
chr8	27260081	27260355	chr8	27259329	27260828	Eif4ebp1	ENSMUSG00000031490
chr8	31150085	31150347	chr8	31149315	31150814	Tti2	ENSMUSG00000031577
chr8	34154416	34154702	chr8	34153563	34155062	Saraf	ENSMUSG00000031532
chr8	35826263	35826733	chr8	35826060	35827559	Cldn23	ENSMUSG00000055976
chr8	41239388	41239760	chr8	41238752	41240251	Pcm1	ENSMUSG00000031592
chr8	41374319	41375097	chr8	41374274	41375773	Asah1	ENSMUSG00000031591
chr8	41417031	41417397	chr8	41416575	41418074	Frg1	ENSMUSG00000031590
chr8	45382077	45382318	chr8	45381792	45383291	Fam149a	ENSMUSG00000070044
chr8	45975305	45975630	chr8	45974941	45976440	1700029J07Rik	ENSMUSG00000071103
chr8	45975305	45975630	chr8	45974528	45976027	Ufsp2	ENSMUSG00000031634
chr8	46210964	46211414	chr8	46210785	46212284	Slc25a4	ENSMUSG00000031633
chr8	46470622	46471209	chr8	46470037	46471536	Acsl1	ENSMUSG00000018796
chr8	46551669	46552047	chr8	46551028	46552527	Cenpu	ENSMUSG00000031629
chr8	46617151	46617540	chr8	46616713	46618212	Primpol	ENSMUSG00000038225
chr8	46617151	46617540	chr8	46616291	46617790	Casp3	ENSMUSG00000031628
chr8	47533274	47533832	chr8	47532971	47534470	Trappc11	ENSMUSG00000038102
chr8	47533274	47533832	chr8	47532664	47534163	Rwdd4a	ENSMUSG00000031568
chr8	54529766	54530289	chr8	54529499	54530998	Spcs3	ENSMUSG00000054408
chr8	54529766	54530079	chr8	54528580	54530079	Asb5	ENSMUSG00000031519
chr8	57487811	57488095	chr8	57487361	57488860	Sap30	ENSMUSG00000031609
chr8	57511509	57512034	chr8	57510907	57512406	Hmgb2	ENSMUSG00000054717
chr8	61487495	61487754	chr8	61486734	61488233	Cbr4	ENSMUSG00000031641
chr8	66860099	66860363	chr8	66859217	66860716	Naf1	ENSMUSG00000014907
chr8	68793568	68793994	chr8	68792929	68794428	Ints10	ENSMUSG00000031864
chr8	69208979	69209269	chr8	69208038	69209537	Zfp930	ENSMUSG00000059897
chr8	69625220	69625755	chr8	69625049	69626548	Zfp868	ENSMUSG00000060427
chr8	69654378	69654910	chr8	69653479	69654978	Zfp964	ENSMUSG00000091764
chr8	69716770	69717202	chr8	69716484	69717983	Zfp869	ENSMUSG00000054648
chr8	69749619	69750284	chr8	69749471	69750970	Zfp963	ENSMUSG00000092260
chr8	69774665	69775034	chr8	69774387	69775886	Gm20422	ENSMUSG00000092544
chr8	69996213	69996664	chr8	69995885	69997384	Gatad2a	ENSMUSG00000036180
chr8	70172253	70172607	chr8	70171356	70172855	Tmem161a	ENSMUSG00000002342
chr8	70212305	70212912	chr8	70211806	70213305	Slc25a42	ENSMUSG00000002346
chr8	70302319	70302621	chr8	70301990	70303489	Ddx49	ENSMUSG00000057788
chr8	70302319	70302621	chr8	70301518	70303017	Cope	ENSMUSG00000055681
chr8	70673096	70673422	chr8	70672248	70673747	Lsm4	ENSMUSG00000031848
chr8	70698644	70699070	chr8	70697949	70699448	Jund	ENSMUSG00000071076
chr8	70754455	70754731	chr8	70753679	70755178	Rab3a	ENSMUSG00000031840
chr8	70839444	70839995	chr8	70839221	70840720	Arrdc2	ENSMUSG00000002910
chr8	70873456	70873800	chr8	70873436	70874935	Ccdc124	ENSMUSG00000007721
chr8	71464620	71464655	chr8	71463156	71464655	Abhd8	ENSMUSG00000007950
chr8	71464620	71464974	chr8	71463959	71465458	Mrpl34	ENSMUSG00000034880
chr8	71542668	71542938	chr8	71541922	71543421	Mvb12a	ENSMUSG00000031813
chr8	71610933	71611179	chr8	71609998	71611497	Colgalt1	ENSMUSG00000034807
chr8	71881892	71882210	chr8	71881019	71882518	Zfp709	ENSMUSG00000056019
chr8	71950884	71951331	chr8	71950038	71951537	Zfp961	ENSMUSG00000052446
chr8	72160837	72161386	chr8	72160200	72161699	Rab8a	ENSMUSG00000003037
chr8	72239844	72240186	chr8	72239018	72240517	Ap1m1	ENSMUSG00000003033
chr8	72318859	72319223	chr8	72318033	72319532	Klf2	ENSMUSG00000055148
chr8	72421488	72421758	chr8	72420961	72422460	Eps15l1	ENSMUSG00000006276
chr8	72443646	72444023	chr8	72443371	72444870	Calr3	ENSMUSG00000019732
chr8	72443646	72444023	chr8	72442880	72444379	1700030K09Rik	ENSMUSG00000052794
chr8	72475065	72475338	chr8	72474727	72476226	Cherp	ENSMUSG00000052488
chr8	72492684	72492799	chr8	72492115	72493614	Slc35e1	ENSMUSG00000019731
chr8	72548154	72548482	chr8	72547771	72549270	Med26	ENSMUSG00000045248
chr8	72570867	72571288	chr8	72570589	72572088	Smim7	ENSMUSG00000044600
chr8	72571055	72571288	chr8	72571055	72572554	Tmem38a	ENSMUSG00000031791
chr8	75093496	75093720	chr8	75092621	75094120	Hmox1	ENSMUSG00000005413
chr8	77610410	77611024	chr8	77610199	77611698	Tmem184c	ENSMUSG00000031617
chr8	78820859	78821356	chr8	78820641	78822140	Lsm6	ENSMUSG00000031683
chr8	79639122	79639412	chr8	79638618	79640117	Otud4	ENSMUSG00000036990
chr8	79711429	79711877	chr8	79711241	79712740	Abce1	ENSMUSG00000058355
chr8	79711429	79711877	chr8	79710820	79712319	Anapc10	ENSMUSG00000036977
chr8	81014747	81015206	chr8	81014429	81015928	Usp38	ENSMUSG00000038250
chr8	83333007	83333214	chr8	83331987	83333486	Elmod2	ENSMUSG00000035151
chr8	83566622	83566937	chr8	83565671	83567170	Ndufb7	ENSMUSG00000033938
chr8	83652267	83652750	chr8	83651677	83653176	Gipc1	ENSMUSG00000019433
chr8	83955074	83955895	chr8	83954507	83956006	Asf1b	ENSMUSG00000005470
chr8	83972618	83972949	chr8	83971993	83973492	Prkaca	ENSMUSG00000005469
chr8	84066458	84066911	chr8	84065834	84067333	Rfx1	ENSMUSG00000031706
chr8	84147893	84148083	chr8	84147437	84148936	Cc2d1a	ENSMUSG00000036686
chr8	84147893	84148083	chr8	84147025	84148524	4930432K21Rik	ENSMUSG00000008129
chr8	84237066	84237352	chr8	84236556	84238055	Zswim4	ENSMUSG00000035671
chr8	84270404	84270673	chr8	84269881	84271380	Ccdc130	ENSMUSG00000004994
chr8	84840594	84840815	chr8	84840166	84841665	Rad23a	ENSMUSG00000003813
chr8	84846813	84847178	chr8	84846435	84847934	Calr	ENSMUSG00000003814
chr8	84856842	84857078	chr8	84855989	84857488	Farsa	ENSMUSG00000003808
chr8	84990417	84990615	chr8	84989603	84991102	Hook2	ENSMUSG00000052566
chr8	85059995	85060336	chr8	85059055	85060554	Fbxw9	ENSMUSG00000008167
chr8	85492048	85492576	chr8	85491576	85493075	Gpt2	ENSMUSG00000031700
chr8	86623913	86624143	chr8	86623043	86624542	Lonp2	ENSMUSG00000047866
chr8	88362132	88362371	chr8	88361695	88363194	Brd7	ENSMUSG00000031660
chr8	88696637	88697009	chr8	88696028	88697527	Cyld	ENSMUSG00000036712
chr8	91312919	91313570	chr8	91312763	91314262	Rpgrip1l	ENSMUSG00000033282
chr8	91312919	91313570	chr8	91312525	91314024	Fto	ENSMUSG00000055932
chr8	94036891	94037334	chr8	94036532	94038031	Nudt21	ENSMUSG00000031754
chr8	94036891	94037334	chr8	94036198	94037697	Ogfod1	ENSMUSG00000033009
chr8	94098429	94098815	chr8	94098429	94099928	Bbs2	ENSMUSG00000031755
chr8	94386219	94386501	chr8	94385438	94386937	Herpud1	ENSMUSG00000031770
chr8	94601613	94602363	chr8	94601498	94602997	Fam192a	ENSMUSG00000031774
chr8	94601613	94602363	chr8	94600937	94602436	Rspry1	ENSMUSG00000050079
chr8	94666900	94667099	chr8	94665600	94667099	Arl2bp	ENSMUSG00000031776
chr8	94838085	94838454	chr8	94837859	94839358	Ciapin1	ENSMUSG00000031781
chr8	94838085	94838454	chr8	94837321	94838820	Coq9	ENSMUSG00000031782
chr8	94857300	94857690	chr8	94856450	94857949	Polr2c	ENSMUSG00000031783
chr8	95080676	95081154	chr8	95080186	95081685	Katnb1	ENSMUSG00000031787
chr8	95310627	95310779	chr8	95309566	95311065	Tepp	ENSMUSG00000090206
chr8	95434703	95435296	chr8	95434370	95435869	Cfap20	ENSMUSG00000031796
chr8	95807383	95807698	chr8	95806965	95808464	Cnot1	ENSMUSG00000036550
chr8	95808017	95808171	chr8	95806965	95808464	Cnot1	ENSMUSG00000036550
chr8	105224773	105225373	chr8	105224145	105225644	D230025D16Rik	ENSMUSG00000031889
chr8	105326223	105326446	chr8	105325779	105327278	Lrrc29	ENSMUSG00000041679
chr8	105326223	105326446	chr8	105325354	105326853	Tmem208	ENSMUSG00000014856
chr8	105827196	105827619	chr8	105826851	105828350	Ranbp10	ENSMUSG00000037415
chr8	105827196	105827619	chr8	105826731	105828230	Tsnaxip1	ENSMUSG00000031893
chr8	105860246	105860686	chr8	105859580	105861079	Nutf2	ENSMUSG00000008450
chr8	106011383	106011678	chr8	106011383	106012882	Ddx28	ENSMUSG00000045538
chr8	106150119	106150453	chr8	106149399	106150898	Pla2g15	ENSMUSG00000031903
chr8	107056656	107056961	chr8	107056190	107057689	Cog8	ENSMUSG00000031916
chr8	107056656	107056961	chr8	107055877	107057376	Nip7	ENSMUSG00000031917
chr8	107096088	107096672	chr8	107096048	107097547	Terf2	ENSMUSG00000031921
chr8	107150494	107150662	chr8	107149640	107151139	Cyb5b	ENSMUSG00000031924
chr8	109565525	109565898	chr8	109565362	109566861	Dhx38	ENSMUSG00000037993
chr8	109565525	109565898	chr8	109564892	109566391	Txnl4b	ENSMUSG00000031723
chr8	109608301	109608788	chr8	109608174	109609673	Dhodh	ENSMUSG00000031730
chr8	109693048	109693646	chr8	109692761	109694260	Ist1	ENSMUSG00000031729
chr8	109778341	109778740	chr8	109777554	109779053	Ap1g1	ENSMUSG00000031731
chr8	110618319	110618657	chr8	110617585	110619084	Vac14	ENSMUSG00000010936
chr8	110919373	110919816	chr8	110918922	110920421	St3gal2	ENSMUSG00000031749
chr8	111056182	111056435	chr8	111055339	111056838	Exosc6	ENSMUSG00000109941
chr8	111258766	111259308	chr8	111258717	111260216	Glg1	ENSMUSG00000003316
chr8	111522025	111522391	chr8	111521593	111523092	Wdr59	ENSMUSG00000031959
chr8	111933771	111934079	chr8	111933382	111934881	Tmem231	ENSMUSG00000031951
chr8	111940361	111940759	chr8	111939703	111941202	Gabarapl2	ENSMUSG00000031950
chr8	113634908	113635815	chr8	113634587	113636086	Mon1b	ENSMUSG00000078908
chr8	114439345	114439883	chr8	114438655	114440154	Wwox	ENSMUSG00000004637
chr8	116993155	116993694	chr8	116993038	116994537	Gcsh	ENSMUSG00000034424
chr8	117157837	117158085	chr8	117157135	117158634	Gan	ENSMUSG00000052557
chr8	119394521	119394950	chr8	119393878	119395377	Mlycd	ENSMUSG00000074064
chr8	119558738	119558968	chr8	119558236	119559735	Mbtps1	ENSMUSG00000031835
chr8	120113805	120114135	chr8	120113152	120114651	6430548M08Rik	ENSMUSG00000031824
chr8	120588947	120589562	chr8	120588805	120590304	Gins2	ENSMUSG00000031821
chr8	121578751	121579049	chr8	121578307	121579806	Fbxo31	ENSMUSG00000052934
chr8	121590289	121590641	chr8	121589361	121590860	Map1lc3b	ENSMUSG00000031812
chr8	121652932	121653243	chr8	121652402	121653901	Zcchc14	ENSMUSG00000061410
chr8	121949907	121950249	chr8	121948750	121950249	Banp	ENSMUSG00000025316
chr8	122281389	122281518	chr8	122281141	122282640	Zfpm1	ENSMUSG00000049577
chr8	122376388	122376851	chr8	122375609	122377108	Zc3h18	ENSMUSG00000017478
chr8	122576854	122577000	chr8	122576410	122577909	Aprt	ENSMUSG00000006589
chr8	122775271	122775754	chr8	122774486	122775985	Acsf3	ENSMUSG00000015016
chr8	123042392	123042712	chr8	123041778	123043277	Ankrd11	ENSMUSG00000035569
chr8	123411411	123411583	chr8	123410424	123411923	Tubb3	ENSMUSG00000062380
chr8	123949243	123949591	chr8	123948766	123950265	Nup133	ENSMUSG00000039509
chr8	124520641	124520808	chr8	124519767	124521266	Cog2	ENSMUSG00000031979
chr8	126422206	126422740	chr8	126421515	126423014	Coa6	ENSMUSG00000051671
chr8	126945857	126946331	chr8	126945345	126946844	Tomm20	ENSMUSG00000093904
chr9	4309370	4310282	chr9	4308972	4310471	Aasdhppt	ENSMUSG00000025894
chr9	4309370	4310282	chr9	4308833	4310332	Kbtbd3	ENSMUSG00000025893
chr9	7836843	7837521	chr9	7836565	7838064	Birc2	ENSMUSG00000057367
chr9	13827369	13827855	chr9	13826608	13828107	Cep57	ENSMUSG00000031922
chr9	13827369	13827855	chr9	13826716	13828215	Fam76b	ENSMUSG00000037808
chr9	18291709	18292614	chr9	18291125	18292624	Chordc1	ENSMUSG00000001774
chr9	20581329	20581663	chr9	20580291	20581790	Zfp846	ENSMUSG00000058192
chr9	20651780	20652094	chr9	20651095	20652594	Pin1	ENSMUSG00000032171
chr9	20888005	20888621	chr9	20887175	20888674	Ppan	ENSMUSG00000004100
chr9	21091874	21092229	chr9	21091498	21092997	Gm38431	ENSMUSG00000111497
chr9	21091874	21092229	chr9	21091509	21093008	Raver1	ENSMUSG00000010205
chr9	21291203	21291467	chr9	21290908	21292407	Cdkn2d	ENSMUSG00000096472
chr9	21367544	21367870	chr9	21366871	21368370	Ilf3	ENSMUSG00000032178
chr9	21424604	21425051	chr9	21423908	21425407	Dnm2	ENSMUSG00000033335
chr9	21510088	21510599	chr9	21509753	21511252	Tmed1	ENSMUSG00000032180
chr9	21546548	21546743	chr9	21545894	21547393	Carm1	ENSMUSG00000032185
chr9	21592341	21592890	chr9	21592329	21593828	Yipf2	ENSMUSG00000032182
chr9	21592341	21592890	chr9	21591722	21593221	Timm29	ENSMUSG00000048429
chr9	21760263	21760579	chr9	21759804	21761303	Spc24	ENSMUSG00000074476
chr9	21955605	21955794	chr9	21954755	21956254	Swsap1	ENSMUSG00000051238
chr9	21955977	21956106	chr9	21954755	21956254	Swsap1	ENSMUSG00000051238
chr9	22002591	22003065	chr9	22002135	22003634	Ccdc151	ENSMUSG00000039632
chr9	22002591	22003065	chr9	22001806	22003305	Prkcsh	ENSMUSG00000003402
chr9	22225508	22226033	chr9	22224714	22226213	Zfp809	ENSMUSG00000057982
chr9	22411305	22411831	chr9	22410513	22412012	9530077C05Rik	ENSMUSG00000036411
chr9	25151747	25152317	chr9	25151321	25152820	Herpud2	ENSMUSG00000008429
chr9	25252328	25252696	chr9	25251439	25252938	Septin7	ENSMUSG00000001833
chr9	26999528	27000071	chr9	26999067	27000566	Acad8	ENSMUSG00000031969
chr9	26999528	27000071	chr9	26998710	27000209	Thyn1	ENSMUSG00000035443
chr9	30426939	30427159	chr9	30426108	30427607	Snx19	ENSMUSG00000031993
chr9	31030104	31030878	chr9	31029644	31031143	Zbtb44	ENSMUSG00000047412
chr9	31211611	31212117	chr9	31211316	31212815	Aplp2	ENSMUSG00000031996
chr9	31280197	31280729	chr9	31279538	31281037	Prdm10	ENSMUSG00000042496
chr9	35199792	35200160	chr9	35199792	35201291	Tirap	ENSMUSG00000032041
chr9	35199609	35200160	chr9	35199175	35200674	Srpr	ENSMUSG00000032042
chr9	35210897	35211375	chr9	35210556	35212055	Foxred1	ENSMUSG00000039048
chr9	36726566	36726716	chr9	36726566	36728065	Chek1	ENSMUSG00000032113
chr9	36767565	36768003	chr9	36767180	36768679	Stt3a	ENSMUSG00000032116
chr9	36796894	36797148	chr9	36796894	36798393	Ei24	ENSMUSG00000062762
chr9	37208001	37208523	chr9	37207223	37208722	Tmem218	ENSMUSG00000032121
chr9	40800590	40801410	chr9	40799984	40801483	Hspa8	ENSMUSG00000015656
chr9	42264060	42264584	chr9	42263757	42265256	Sc5d	ENSMUSG00000032018
chr9	44066776	44067409	chr9	44066021	44067520	Usp2	ENSMUSG00000032010
chr9	44113502	44113706	chr9	44113001	44114500	Gm49380	ENSMUSG00000111409
chr9	44113502	44113706	chr9	44113018	44114517	Rnf26	ENSMUSG00000053128
chr9	44965525	44965810	chr9	44965101	44966600	Ube4a	ENSMUSG00000059890
chr9	45055126	45055666	chr9	45054186	45055685	Mpzl3	ENSMUSG00000070305
chr9	47529876	47530397	chr9	47529173	47530672	Cadm1	ENSMUSG00000032076
chr9	48985072	48985874	chr9	48984375	48985874	Usp28	ENSMUSG00000032267
chr9	50603583	50604188	chr9	50603313	50604812	Sdhd	ENSMUSG00000000171
chr9	50603583	50604188	chr9	50602910	50604409	Timm8b	ENSMUSG00000039016
chr9	50617190	50617612	chr9	50616965	50618464	Nkapd1	ENSMUSG00000059820
chr9	50617190	50617612	chr9	50616321	50617820	Pih1d2	ENSMUSG00000000167
chr9	50768081	50768279	chr9	50767236	50768735	Fdxacb1	ENSMUSG00000037845
chr9	51009693	51009894	chr9	51008574	51010073	Sik2	ENSMUSG00000037112
chr9	53248037	53248385	chr9	53247554	53249053	Ddx10	ENSMUSG00000053289
chr9	53536478	53537050	chr9	53536241	53537740	Atm	ENSMUSG00000034218
chr9	53536478	53537050	chr9	53536047	53537546	Npat	ENSMUSG00000033054
chr9	54734363	54734699	chr9	54734020	54735519	Wdr61	ENSMUSG00000061559
chr9	54863604	54863968	chr9	54862789	54864288	Ireb2	ENSMUSG00000032293
chr9	54950641	54950943	chr9	54949790	54951289	Psma4	ENSMUSG00000032301
chr9	54950641	54950943	chr9	54950499	54951998	AY074887	ENSMUSG00000044820
chr9	56950627	56950939	chr9	56949878	56951377	Snupn	ENSMUSG00000055334
chr9	57910810	57911157	chr9	57909979	57911478	Ubl7	ENSMUSG00000055720
chr9	58253046	58253350	chr9	58252164	58253663	Stoml1	ENSMUSG00000032333
chr9	59036326	59036905	chr9	59035942	59037441	Neo1	ENSMUSG00000032340
chr9	59291389	59291643	chr9	59290558	59292057	Adpgk	ENSMUSG00000025236
chr9	59486549	59487105	chr9	59486119	59487618	Arih1	ENSMUSG00000025234
chr9	59577806	59578178	chr9	59576917	59578416	Celf6	ENSMUSG00000032297
chr9	59616956	59617290	chr9	59616284	59617783	Parp6	ENSMUSG00000025237
chr9	61914542	61914889	chr9	61914043	61915542	Rplp1	ENSMUSG00000007892
[truncated: 1,251 more rows]

## Sheet: Overlap summary
Gene_name	Gene_id	Atf4_bound	Bach1_bound	NRL_bound
[truncated: 4,618 more rows]
